# Supplementary material for: Use of Carabids for the Post-Market Environmental Monitoring of Genetically Modified Crops
Source: Toxins (Basel). 2017 Mar 29;9(4):121. doi: 10.3390/toxins9040121 (PMC5408195; doi:10.3390/toxins9040121)
Supplement: Supplementary file 1 [file toxins-09-00121-s001.zip]

Archive with 2 entries (2 files):
- toxins-174315 Tables S1-S3.docx
- Supplementary Tables S4 S5 S6.xlsx
