# Supplementary material for: Use of Carabids for the Post-Market Environmental Monitoring of Genetically Modified Crops
Source: Toxins (Basel). 2017 Mar 29;9(4):121. doi: 10.3390/toxins9040121 (PMC5408195; doi:10.3390/toxins9040121)
Supplement: Supplementary file 1 [file toxins-09-00121-s001.zip › Supplementary Tables S4 S5 S6.xlsx]

## Sheet: Supplementary tables
	Toxins 2017, 9, 121; doi:10.3390/toxins9040121
		Use of Carabids for the Post-Market Environmental Monitoring of Genetically Modified Crops

## Sheet: Table S4
												Table S4. Data for analysis of explained variability in SaS model.
	geographic location																									Abax parallelus	Acupalpus meridianus	Agonum gracilipes	Agonum muelleri	Agonum sexpunctatum	Agonum versutum	Amara aenea	Amara apricaria	Amara aulica	Amara consularis	Amara cursitan	Amara eurynota	Amara familiaris	Amara littorea	Amara nitida	Amara ovata	Amara similata	Amara tibialis	Anchomenus dorsalis	Anisodactylus binotatus	Anisodactylus signatus	Badister bullatus	Badister lacertosus	Badister unipustulatus
field	north	east	year	sample_date	nr_sample	GM	control	insect	ref_A	ref_B	IPM			SB1	SB2	SB3	CB	WS	year	time seires S	time series A					AbaPar	AcuMer	AgoGra	AgoMue	AgoSex	AgoVer	AmaAen	AmaApr	AmaAul	AmaCon	AmaCur	AmaEur	AmaFAm	AmaLitt	AmaNit	AmaOva	AmaSim	AmaTib	AncDor	AniBin	AniSig	BadBul	BadLac	BadUni
SB1	48..97	14.45	2002	18. 5.	1	1	0						1	1	0	0	0	0	1	5	48				1	0.001	0.001	0.001	0.001	0.001	0.001	0.001	0.001	0.001	0.001	0.001	0.001	0.001	0.001	0.001	0.001	0.001	0.001	0.001	0.001	0.001	0.001	0.001	0.001
SB1	48..97	14.45	2002	18. 5.	1	0	1						2	1	0	0	0	0	1	5	48				2	0.001	0.001	0.001	1.001	0.001	0.001	0.001	0.001	0.001	0.001	0.001	0.001	0.001	0.001	0.001	0.001	0.001	0.001	0.001	0.001	0.001	0.001	0.001	0.001
SB1	48..97	14.45	2002	18. 5.	1	1	0						3	1	0	0	0	0	1	5	48				3	0.001	0.001	0.001	1.001	0.001	0.001	0.001	0.001	0.001	1.001	0.001	0.001	0.001	0.001	0.001	0.001	0.001	0.001	0.001	0.001	0.001	0.001	0.001	0.001
SB1	48..97	14.45	2002	18. 5.	1	0	1						4	1	0	0	0	0	1	5	48				4	0.001	0.001	0.001	1.001	0.001	0.001	0.001	0.001	0.001	0.001	0.001	0.001	0.001	0.001	0.001	0.001	0.001	0.001	0.001	0.001	0.001	0.001	0.001	0.001
SB1	48..97	14.45	2002	18. 5.	1	1	0						5	1	0	0	0	0	1	5	48				5	0.001	0.001	0.001	3.001	0.001	0.001	0.001	0.001	0.001	0.001	0.001	0.001	0.001	0.001	0.001	0.001	0.001	0.001	0.001	0.001	0.001	0.001	0.001	0.001
SB1	48..97	14.45	2002	18. 5.	1	0	1						6	1	0	0	0	0	1	5	48				6	0.001	0.001	0.001	1.001	0.001	0.001	0.001	0.001	0.001	0.001	0.001	0.001	0.001	0.001	0.001	0.001	0.001	0.001	0.001	0.001	0.001	0.001	0.001	0.001
SB1	48..97	14.45	2002	18. 5.	1	1	0						7	1	0	0	0	0	1	5	48				7	0.001	0.001	0.001	0.001	0.001	0.001	0.001	0.001	0.001	0.001	0.001	0.001	0.001	0.001	0.001	0.001	0.001	0.001	0.001	0.001	0.001	0.001	0.001	0.001
SB1	48..97	14.45	2002	18. 5.	1	0	1						8	1	0	0	0	0	1	5	48				8	0.001	0.001	0.001	1.001	0.001	0.001	0.001	0.001	0.001	0.001	0.001	0.001	0.001	0.001	0.001	0.001	0.001	0.001	0.001	0.001	0.001	0.001	0.001	0.001
SB1	48..97	14.45	2002	18. 5.	1	1	0						9	1	0	0	0	0	1	5	48				9	0.001	0.001	0.001	0.001	0.001	0.001	0.001	0.001	0.001	0.001	0.001	0.001	0.001	0.001	0.001	0.001	0.001	0.001	0.001	0.001	0.001	0.001	0.001	0.001
SB1	48..97	14.45	2002	18. 5.	1	0	1						10	1	0	0	0	0	1	5	48				10	0.001	0.001	0.001	1.001	0.001	0.001	0.001	0.001	1.001	0.001	0.001	0.001	0.001	0.001	0.001	0.001	0.001	0.001	0.001	0.001	0.001	0.001	0.001	0.001
SB1	48..97	14.45	2002	10. 6.	2	1	0						11	1	0	0	0	0	1	28	71				11	0.001	0.001	0.001	0.001	0.001	0.001	0.001	0.001	0.001	0.001	0.001	0.001	0.001	0.001	0.001	0.001	0.001	0.001	0.001	0.001	0.001	0.001	0.001	0.001
SB1	48..97	14.45	2002	10. 6.	2	0	1						12	1	0	0	0	0	1	28	71				12	0.001	0.001	0.001	3.001	0.001	0.001	0.001	0.001	0.001	0.001	0.001	0.001	0.001	0.001	0.001	0.001	0.001	0.001	0.001	0.001	0.001	0.001	0.001	0.001
SB1	48..97	14.45	2002	10. 6.	2	1	0						13	1	0	0	0	0	1	28	71				13	0.001	0.001	0.001	2.001	0.001	0.001	0.001	0.001	0.001	0.001	0.001	0.001	0.001	0.001	0.001	0.001	0.001	0.001	0.001	0.001	0.001	0.001	0.001	0.001
SB1	48..97	14.45	2002	10. 6.	2	0	1						14	1	0	0	0	0	1	28	71				14	0.001	0.001	0.001	1.001	0.001	0.001	0.001	0.001	0.001	0.001	0.001	0.001	0.001	0.001	0.001	0.001	0.001	0.001	0.001	0.001	0.001	0.001	0.001	0.001
SB1	48..97	14.45	2002	10. 6.	2	1	0						15	1	0	0	0	0	1	28	71				15	0.001	0.001	0.001	1.001	0.001	0.001	0.001	0.001	0.001	0.001	0.001	0.001	0.001	0.001	0.001	0.001	0.001	0.001	0.001	0.001	0.001	0.001	0.001	0.001
SB1	48..97	14.45	2002	10. 6.	2	0	1						16	1	0	0	0	0	1	28	71				16	0.001	0.001	0.001	1.001	0.001	0.001	0.001	0.001	0.001	0.001	0.001	0.001	0.001	0.001	0.001	0.001	0.001	0.001	0.001	0.001	0.001	0.001	0.001	0.001
SB1	48..97	14.45	2002	10. 6.	2	1	0						17	1	0	0	0	0	1	28	71				17	0.001	0.001	0.001	0.001	0.001	0.001	0.001	0.001	0.001	0.001	0.001	0.001	0.001	0.001	0.001	0.001	0.001	0.001	0.001	0.001	0.001	0.001	0.001	0.001
SB1	48..97	14.45	2002	10. 6.	2	0	1						18	1	0	0	0	0	1	28	71				18	0.001	0.001	0.001	0.001	0.001	0.001	0.001	0.001	0.001	0.001	0.001	0.001	0.001	0.001	0.001	0.001	0.001	0.001	0.001	0.001	0.001	0.001	0.001	0.001
SB1	48..97	14.45	2002	10. 6.	2	1	0						19	1	0	0	0	0	1	28	71				19	0.001	0.001	0.001	0.001	0.001	0.001	0.001	0.001	0.001	0.001	0.001	0.001	0.001	0.001	0.001	0.001	0.001	0.001	0.001	0.001	0.001	0.001	0.001	0.001
SB1	48..97	14.45	2002	10. 6.	2	0	1						20	1	0	0	0	0	1	28	71				20	0.001	0.001	0.001	0.001	0.001	0.001	0.001	0.001	0.001	0.001	0.001	0.001	0.001	0.001	0.001	0.001	0.001	0.001	0.001	0.001	0.001	0.001	0.001	0.001
SB1	48..97	14.45	2002	12.7.	3	1	0						21	1	0	0	0	0	1	60	103				21	0.001	0.001	0.001	1.001	0.001	0.001	0.001	0.001	0.001	0.001	0.001	0.001	0.001	0.001	0.001	0.001	0.001	0.001	0.001	0.001	0.001	0.001	0.001	0.001
SB1	48..97	14.45	2002	12.7.	3	0	1						22	1	0	0	0	0	1	60	103				22	0.001	0.001	0.001	1.001	0.001	0.001	0.001	0.001	0.001	0.001	0.001	0.001	0.001	0.001	0.001	0.001	0.001	0.001	0.001	0.001	0.001	0.001	0.001	0.001
SB1	48..97	14.45	2002	12.7.	3	1	0						23	1	0	0	0	0	1	60	103				23	0.001	0.001	0.001	10.001	0.001	0.001	0.001	0.001	0.001	0.001	0.001	0.001	0.001	0.001	0.001	0.001	0.001	0.001	1.001	0.001	0.001	0.001	0.001	0.001
SB1	48..97	14.45	2002	12.7.	3	0	1						24	1	0	0	0	0	1	60	103				24	0.001	0.001	0.001	7.001	0.001	0.001	0.001	0.001	0.001	0.001	0.001	0.001	0.001	0.001	0.001	0.001	0.001	0.001	1.001	0.001	0.001	0.001	0.001	0.001
SB1	48..97	14.45	2002	12.7.	3	1	0						25	1	0	0	0	0	1	60	103				25	0.001	0.001	0.001	2.001	0.001	0.001	0.001	0.001	0.001	0.001	0.001	0.001	0.001	0.001	0.001	0.001	0.001	0.001	0.001	0.001	0.001	0.001	0.001	0.001
SB1	48..97	14.45	2002	12.7.	3	0	1						26	1	0	0	0	0	1	60	103				26	0.001	0.001	0.001	0.001	0.001	0.001	0.001	0.001	0.001	0.001	0.001	0.001	0.001	0.001	0.001	0.001	0.001	0.001	0.001	0.001	0.001	0.001	0.001	0.001
SB1	48..97	14.45	2002	12.7.	3	1	0						27	1	0	0	0	0	1	60	103				27	0.001	0.001	0.001	1.001	0.001	0.001	0.001	0.001	0.001	0.001	0.001	0.001	0.001	0.001	0.001	1.001	0.001	0.001	0.001	0.001	0.001	0.001	0.001	0.001
SB1	48..97	14.45	2002	12.7.	3	0	1						28	1	0	0	0	0	1	60	103				28	0.001	0.001	0.001	1.001	0.001	0.001	0.001	0.001	0.001	0.001	0.001	0.001	0.001	0.001	0.001	0.001	0.001	0.001	0.001	0.001	0.001	0.001	0.001	0.001
SB1	48..97	14.45	2002	12.7.	3	1	0						29	1	0	0	0	0	1	60	103				29	0.001	0.001	0.001	0.001	0.001	0.001	0.001	0.001	0.001	0.001	0.001	0.001	0.001	0.001	0.001	0.001	0.001	0.001	1.001	0.001	0.001	0.001	0.001	0.001
SB1	48..97	14.45	2002	12.7.	3	0	1						30	1	0	0	0	0	1	60	103				30	0.001	0.001	0.001	1.001	0.001	0.001	0.001	0.001	0.001	0.001	0.001	0.001	0.001	1.001	0.001	0.001	0.001	0.001	0.001	0.001	0.001	0.001	0.001	0.001
SB1	48..97	14.45	2002	3. 9.	4	1	0						31	1	0	0	0	0	1	113	156				31	0.001	0.001	0.001	0.001	0.001	0.001	0.001	0.001	0.001	0.001	1.001	1.001	0.001	0.001	0.001	0.001	0.001	0.001	0.001	0.001	0.001	0.001	0.001	0.001
SB1	48..97	14.45	2002	3. 9.	4	0	1						32	1	0	0	0	0	1	113	156				32	0.001	0.001	0.001	0.001	0.001	0.001	0.001	0.001	0.001	0.001	0.001	0.001	0.001	0.001	0.001	2.001	0.001	0.001	0.001	0.001	0.001	0.001	0.001	0.001
SB1	48..97	14.45	2002	3. 9.	4	1	0						33	1	0	0	0	0	1	113	156				33	0.001	0.001	0.001	0.001	0.001	0.001	0.001	0.001	0.001	0.001	0.001	0.001	0.001	0.001	0.001	0.001	0.001	0.001	0.001	0.001	0.001	0.001	0.001	0.001
SB1	48..97	14.45	2002	3. 9.	4	0	1						34	1	0	0	0	0	1	113	156				34	0.001	0.001	0.001	0.001	0.001	0.001	0.001	0.001	0.001	0.001	0.001	0.001	0.001	0.001	0.001	0.001	0.001	0.001	0.001	0.001	0.001	0.001	0.001	0.001
SB1	48..97	14.45	2002	3. 9.	4	1	0						35	1	0	0	0	0	1	113	156				35	0.001	0.001	0.001	1.001	1.001	0.001	0.001	0.001	1.001	1.001	0.001	0.001	0.001	0.001	0.001	0.001	0.001	0.001	0.001	0.001	0.001	0.001	0.001	0.001
SB1	48..97	14.45	2002	3. 9.	4	0	1						36	1	0	0	0	0	1	113	156				36	0.001	0.001	0.001	0.001	0.001	0.001	0.001	0.001	0.001	1.001	0.001	0.001	0.001	0.001	0.001	0.001	0.001	0.001	0.001	0.001	0.001	0.001	0.001	0.001
SB1	48..97	14.45	2002	3. 9.	4	1	0						37	1	0	0	0	0	1	113	156				37	0.001	0.001	0.001	0.001	0.001	0.001	0.001	0.001	0.001	0.001	0.001	0.001	0.001	0.001	0.001	0.001	0.001	0.001	0.001	0.001	0.001	0.001	0.001	0.001
SB1	48..97	14.45	2002	3. 9.	4	0	1						38	1	0	0	0	0	1	113	156				38	0.001	0.001	0.001	0.001	0.001	0.001	0.001	0.001	0.001	0.001	0.001	0.001	0.001	0.001	0.001	0.001	0.001	0.001	0.001	0.001	0.001	0.001	0.001	0.001
SB1	48..97	14.45	2002	3. 9.	4	1	0						39	1	0	0	0	0	1	113	156				39	0.001	0.001	0.001	0.001	0.001	0.001	0.001	0.001	0.001	0.001	0.001	0.001	0.001	0.001	0.001	0.001	0.001	0.001	0.001	0.001	0.001	0.001	0.001	0.001
SB1	48..97	14.45	2002	3. 9.	4	0	1						40	1	0	0	0	0	1	113	156				40	0.001	0.001	0.001	0.001	0.001	0.001	0.001	0.001	0.001	0.001	0.001	0.001	0.001	0.001	0.001	0.001	0.001	0.001	0.001	0.001	0.001	0.001	0.001	0.001
SB2	48.98	14.4	2003	25. 6.	2	1	0						41	0	1	0	0	0	2	64	86				41	0.001	0.001	0.001	0.001	0.001	0.001	0.001	0.001	0.001	0.001	0.001	0.001	0.001	0.001	0.001	0.001	0.001	0.001	0.001	0.001	0.001	0.001	0.001	0.001
SB2	48.98	14.4	2003	25. 6.	2	1	0						42	0	1	0	0	0	2	64	86				42	0.001	0.001	0.001	0.001	0.001	0.001	0.001	0.001	0.001	0.001	0.001	0.001	0.001	0.001	0.001	0.001	0.001	0.001	0.001	0.001	0.001	0.001	0.001	0.001
SB2	48.98	14.4	2003	25. 6.	2	1	0						43	0	1	0	0	0	2	64	86				43	0.001	0.001	0.001	0.001	0.001	0.001	0.001	0.001	0.001	0.001	0.001	0.001	0.001	1.001	0.001	0.001	0.001	0.001	0.001	0.001	0.001	0.001	0.001	0.001
SB2	48.98	14.4	2003	25. 6.	2	1	0						44	0	1	0	0	0	2	64	86				44	0.001	0.001	0.001	0.001	0.001	0.001	0.001	0.001	0.001	0.001	0.001	0.001	0.001	0.001	0.001	0.001	0.001	0.001	0.001	0.001	0.001	0.001	0.001	0.001
SB2	48.98	14.4	2003	25. 6.	2	1	0						45	0	1	0	0	0	2	64	86				45	0.001	0.001	0.001	1.001	0.001	0.001	0.001	0.001	0.001	0.001	0.001	0.001	0.001	0.001	0.001	0.001	0.001	0.001	0.001	0.001	0.001	0.001	0.001	0.001
SB2	48.98	14.4	2003	9. 7.	3	1	0						46	0	1	0	0	0	2	78	100				46	0.001	0.001	0.001	0.001	0.001	0.001	0.001	0.001	0.001	0.001	0.001	0.001	0.001	0.001	0.001	0.001	0.001	0.001	0.001	0.001	0.001	0.001	0.001	0.001
SB2	48.98	14.4	2003	9. 7.	3	1	0						47	0	1	0	0	0	2	78	100				47	0.001	0.001	0.001	0.001	0.001	0.001	0.001	0.001	0.001	0.001	0.001	0.001	0.001	0.001	0.001	0.001	0.001	0.001	0.001	0.001	0.001	0.001	0.001	0.001
SB2	48.98	14.4	2003	9. 7.	3	1	0						48	0	1	0	0	0	2	78	100				48	0.001	0.001	0.001	0.001	0.001	0.001	0.001	0.001	0.001	0.001	0.001	0.001	0.001	0.001	0.001	0.001	0.001	0.001	0.001	0.001	0.001	0.001	0.001	0.001
SB2	48.98	14.4	2003	9. 7.	3	1	0						49	0	1	0	0	0	2	78	100				49	0.001	0.001	0.001	0.001	0.001	0.001	0.001	0.001	0.001	0.001	0.001	0.001	0.001	0.001	0.001	0.001	0.001	0.001	0.001	0.001	0.001	0.001	0.001	0.001
SB2	48.98	14.4	2003	9. 7.	3	1	0						50	0	1	0	0	0	2	78	100				50	0.001	0.001	0.001	0.001	0.001	0.001	0.001	0.001	0.001	0.001	0.001	0.001	0.001	0.001	0.001	0.001	0.001	0.001	0.001	0.001	0.001	0.001	0.001	0.001
SB2	48.98	14.4	2003	28. 7.	4	1	0						51	0	1	0	0	0	2	97	119				51	0.001	0.001	0.001	0.001	0.001	0.001	0.001	0.001	0.001	0.001	0.001	0.001	0.001	0.001	0.001	0.001	0.001	0.001	0.001	0.001	0.001	0.001	0.001	0.001
SB2	48.98	14.4	2003	28. 7.	4	1	0						52	0	1	0	0	0	2	97	119				52	0.001	0.001	0.001	0.001	0.001	0.001	0.001	0.001	0.001	0.001	0.001	0.001	0.001	0.001	0.001	0.001	0.001	0.001	0.001	0.001	0.001	0.001	1.001	1.001
SB2	48.98	14.4	2003	28. 7.	4	1	0						53	0	1	0	0	0	2	97	119				53	0.001	0.001	0.001	0.001	0.001	0.001	0.001	0.001	0.001	0.001	0.001	0.001	0.001	0.001	0.001	0.001	0.001	0.001	0.001	0.001	0.001	0.001	0.001	0.001
SB2	48.98	14.4	2003	28. 7.	4	1	0						54	0	1	0	0	0	2	97	119				54	0.001	0.001	0.001	0.001	0.001	0.001	0.001	0.001	0.001	0.001	0.001	0.001	0.001	0.001	0.001	0.001	0.001	0.001	0.001	0.001	0.001	0.001	0.001	0.001
SB2	48.98	14.4	2003	28. 7.	4	1	0						55	0	1	0	0	0	2	97	119				55	0.001	0.001	0.001	0.001	0.001	0.001	0.001	0.001	0.001	0.001	0.001	0.001	0.001	0.001	0.001	0.001	0.001	0.001	0.001	0.001	0.001	0.001	0.001	0.001
SB2	48.98	14.4	2003	25. 6.	2	0	1						56	0	1	0	0	0	2	64	86				56	0.001	0.001	0.001	0.001	0.001	0.001	0.001	0.001	0.001	0.001	0.001	0.001	0.001	0.001	0.001	0.001	0.001	0.001	0.001	0.001	0.001	0.001	0.001	0.001
SB2	48.98	14.4	2003	25. 6.	2	0	1						57	0	1	0	0	0	2	64	86				57	0.001	0.001	0.001	0.001	0.001	0.001	0.001	0.001	0.001	0.001	0.001	0.001	0.001	0.001	0.001	0.001	0.001	0.001	0.001	0.001	0.001	0.001	0.001	0.001
SB2	48.98	14.4	2003	25. 6.	2	0	1						58	0	1	0	0	0	2	64	86				58	0.001	0.001	0.001	0.001	0.001	0.001	0.001	0.001	0.001	0.001	0.001	0.001	0.001	0.001	0.001	0.001	0.001	0.001	0.001	0.001	0.001	0.001	0.001	0.001
SB2	48.98	14.4	2003	25. 6.	2	0	1						59	0	1	0	0	0	2	64	86				59	0.001	0.001	0.001	0.001	0.001	0.001	0.001	0.001	0.001	0.001	0.001	0.001	0.001	0.001	0.001	0.001	0.001	0.001	0.001	0.001	0.001	0.001	0.001	0.001
SB2	48.98	14.4	2003	25. 6.	2	0	1						60	0	1	0	0	0	2	64	86				60	0.001	0.001	0.001	0.001	0.001	0.001	0.001	0.001	0.001	0.001	0.001	0.001	0.001	0.001	0.001	0.001	0.001	0.001	0.001	0.001	0.001	0.001	0.001	0.001
SB2	48.98	14.4	2003	9. 7.	3	0	1						61	0	1	0	0	0	2	78	100				61	0.001	0.001	0.001	0.001	0.001	0.001	0.001	0.001	0.001	0.001	0.001	0.001	0.001	0.001	0.001	0.001	0.001	0.001	0.001	0.001	0.001	0.001	0.001	0.001
SB2	48.98	14.4	2003	9. 7.	3	0	1						62	0	1	0	0	0	2	78	100				62	0.001	0.001	0.001	0.001	0.001	0.001	0.001	0.001	0.001	0.001	0.001	0.001	0.001	0.001	0.001	0.001	0.001	0.001	0.001	0.001	0.001	0.001	0.001	0.001
SB2	48.98	14.4	2003	9. 7.	3	0	1						63	0	1	0	0	0	2	78	100				63	0.001	0.001	0.001	0.001	0.001	0.001	1.001	0.001	0.001	0.001	0.001	0.001	0.001	0.001	0.001	0.001	0.001	0.001	0.001	0.001	0.001	0.001	0.001	0.001
SB2	48.98	14.4	2003	9. 7.	3	0	1						64	0	1	0	0	0	2	78	100				64	0.001	0.001	0.001	0.001	0.001	0.001	0.001	0.001	0.001	0.001	0.001	0.001	0.001	0.001	0.001	0.001	0.001	0.001	0.001	0.001	0.001	0.001	0.001	0.001
SB2	48.98	14.4	2003	9. 7.	3	0	1						65	0	1	0	0	0	2	78	100				65	0.001	0.001	0.001	0.001	0.001	0.001	0.001	0.001	0.001	0.001	0.001	0.001	0.001	0.001	0.001	0.001	0.001	0.001	0.001	0.001	0.001	0.001	0.001	0.001
SB2	48.98	14.4	2003	28. 7.	4	0	1						66	0	1	0	0	0	2	97	119				66	0.001	0.001	0.001	0.001	0.001	0.001	0.001	0.001	0.001	0.001	0.001	0.001	0.001	0.001	0.001	0.001	0.001	0.001	0.001	0.001	0.001	0.001	0.001	0.001
SB2	48.98	14.4	2003	28. 7.	4	0	1						67	0	1	0	0	0	2	97	119				67	0.001	0.001	0.001	0.001	0.001	0.001	0.001	0.001	0.001	0.001	0.001	0.001	0.001	0.001	0.001	0.001	0.001	0.001	0.001	0.001	0.001	0.001	0.001	0.001
SB2	48.98	14.4	2003	28. 7.	4	0	1						68	0	1	0	0	0	2	97	119				68	0.001	0.001	0.001	0.001	0.001	0.001	0.001	0.001	0.001	0.001	0.001	0.001	0.001	0.001	0.001	0.001	0.001	0.001	0.001	0.001	0.001	0.001	0.001	0.001
SB2	48.98	14.4	2003	28. 7.	4	0	1						69	0	1	0	0	0	2	97	119				69	0.001	0.001	0.001	0.001	0.001	0.001	0.001	0.001	0.001	1.001	0.001	0.001	0.001	0.001	0.001	0.001	0.001	0.001	0.001	0.001	0.001	0.001	0.001	0.001
SB2	48.98	14.4	2003	28. 7.	4	0	1						70	0	1	0	0	0	2	97	119				70	0.001	0.001	0.001	0.001	0.001	0.001	0.001	0.001	0.001	0.001	0.001	0.001	0.001	0.001	0.001	0.001	0.001	0.001	0.001	0.001	0.001	0.001	0.001	0.001
SB2	48.98	14.4	2004	14. 6.	1	1	0						71	0	1	0	0	0	3	19	75				71	0.001	0.001	0.001	14.001	0.001	0.001	1.001	0.001	0.001	0.001	0.001	0.001	0.001	0.001	0.001	0.001	1.001	0.001	0.001	0.001	0.001	0.001	0.001	0.001
SB2	48.98	14.4	2004	14. 6.	1	1	0						72	0	1	0	0	0	3	19	75				72	0.001	0.001	0.001	1.001	0.001	0.001	1.001	0.001	0.001	0.001	0.001	0.001	0.001	0.001	0.001	0.001	2.001	0.001	0.001	0.001	0.001	0.001	0.001	0.001
SB2	48.98	14.4	2004	14. 6.	1	1	0						73	0	1	0	0	0	3	19	75				73	0.001	0.001	0.001	16.001	0.001	0.001	1.001	0.001	0.001	0.001	0.001	0.001	0.001	0.001	0.001	0.001	6.001	0.001	0.001	0.001	0.001	0.001	0.001	0.001
SB2	48.98	14.4	2004	14. 6.	1	1	0						74	0	1	0	0	0	3	19	75				74	0.001	0.001	0.001	9.001	1.001	0.001	2.001	0.001	0.001	0.001	0.001	0.001	0.001	0.001	0.001	0.001	6.001	0.001	0.001	0.001	0.001	0.001	0.001	0.001
SB2	48.98	14.4	2004	14. 6.	1	1	0						75	0	1	0	0	0	3	19	75				75	0.001	0.001	0.001	11.001	1.001	0.001	1.001	0.001	0.001	0.001	0.001	1.001	1.001	0.001	0.001	0.001	5.001	0.001	0.001	0.001	0.001	0.001	0.001	0.001
SB2	48.98	14.4	2004	19. 7.	2	1	0						76	0	1	0	0	0	3	54	110				76	0.001	0.001	0.001	11.001	0.001	0.001	0.001	0.001	0.001	0.001	0.001	0.001	0.001	0.001	0.001	0.001	0.001	0.001	0.001	0.001	0.001	0.001	0.001	0.001
SB2	48.98	14.4	2004	19. 7.	2	1	0						77	0	1	0	0	0	3	54	110				77	0.001	0.001	0.001	3.001	0.001	0.001	2.001	0.001	0.001	0.001	0.001	0.001	0.001	0.001	0.001	0.001	1.001	0.001	0.001	0.001	0.001	0.001	0.001	0.001
SB2	48.98	14.4	2004	19. 7.	2	1	0						78	0	1	0	0	0	3	54	110				78	0.001	0.001	0.001	10.001	0.001	0.001	0.001	0.001	0.001	0.001	0.001	0.001	0.001	0.001	0.001	0.001	0.001	0.001	0.001	0.001	0.001	0.001	0.001	0.001
SB2	48.98	14.4	2004	19. 7.	2	1	0						79	0	1	0	0	0	3	54	110				79	0.001	0.001	2.001	8.001	0.001	0.001	4.001	0.001	0.001	0.001	0.001	0.001	0.001	1.001	1.001	0.001	0.001	0.001	0.001	0.001	0.001	0.001	0.001	0.001
SB2	48.98	14.4	2004	19. 7.	2	1	0						80	0	1	0	0	0	3	54	110				80	0.001	0.001	0.001	5.001	1.001	0.001	0.001	0.001	0.001	0.001	3.001	0.001	0.001	0.001	0.001	1.001	1.001	0.001	0.001	0.001	0.001	0.001	0.001	0.001
SB2	48.98	14.4	2004	16. 8.	3	1	0						81	0	1	0	0	0	3	82	138				81	0.001	0.001	0.001	0.001	0.001	0.001	0.001	0.001	0.001	0.001	0.001	0.001	0.001	0.001	0.001	0.001	0.001	0.001	0.001	0.001	0.001	0.001	0.001	0.001
SB2	48.98	14.4	2004	16. 8.	3	1	0						82	0	1	0	0	0	3	82	138				82	0.001	0.001	0.001	0.001	0.001	0.001	0.001	0.001	0.001	0.001	0.001	0.001	0.001	0.001	0.001	0.001	0.001	0.001	0.001	0.001	0.001	0.001	0.001	0.001
SB2	48.98	14.4	2004	16. 8.	3	1	0						83	0	1	0	0	0	3	82	138				83	0.001	0.001	0.001	0.001	0.001	0.001	0.001	0.001	0.001	0.001	0.001	0.001	0.001	0.001	0.001	0.001	0.001	0.001	0.001	0.001	0.001	0.001	0.001	0.001
SB2	48.98	14.4	2004	16. 8.	3	1	0						84	0	1	0	0	0	3	82	138				84	0.001	0.001	0.001	0.001	0.001	0.001	0.001	0.001	0.001	0.001	0.001	0.001	0.001	0.001	0.001	0.001	0.001	0.001	0.001	0.001	0.001	0.001	0.001	0.001
SB2	48.98	14.4	2004	16. 8.	3	1	0						85	0	1	0	0	0	3	82	138				85	0.001	0.001	0.001	0.001	0.001	0.001	0.001	0.001	0.001	0.001	0.001	0.001	0.001	0.001	0.001	0.001	0.001	0.001	0.001	0.001	0.001	0.001	0.001	0.001
SB2	48.98	14.4	2004	13. 9.	4	1	0						86	0	1	0	0	0	3	110	166				86	0.001	0.001	0.001	0.001	0.001	0.001	0.001	0.001	0.001	0.001	0.001	0.001	0.001	0.001	0.001	0.001	0.001	0.001	0.001	0.001	0.001	0.001	0.001	0.001
SB2	48.98	14.4	2004	13. 9.	4	1	0						87	0	1	0	0	0	3	110	166				87	0.001	0.001	0.001	0.001	0.001	0.001	0.001	0.001	0.001	0.001	0.001	0.001	0.001	0.001	0.001	0.001	0.001	0.001	0.001	0.001	0.001	0.001	0.001	0.001
SB2	48.98	14.4	2004	13. 9.	4	1	0						88	0	1	0	0	0	3	110	166				88	0.001	0.001	0.001	0.001	0.001	0.001	0.001	0.001	0.001	0.001	0.001	0.001	0.001	0.001	0.001	0.001	0.001	0.001	0.001	0.001	0.001	0.001	0.001	0.001
SB2	48.98	14.4	2004	13. 9.	4	1	0						89	0	1	0	0	0	3	110	166				89	0.001	0.001	0.001	0.001	0.001	0.001	0.001	0.001	0.001	0.001	0.001	0.001	0.001	0.001	0.001	0.001	0.001	0.001	0.001	0.001	0.001	0.001	0.001	0.001
SB2	48.98	14.4	2004	13. 9.	4	1	0						90	0	1	0	0	0	3	110	166				90	0.001	0.001	0.001	0.001	0.001	0.001	0.001	0.001	0.001	0.001	0.001	1.001	0.001	0.001	0.001	0.001	0.001	0.001	0.001	0.001	0.001	0.001	0.001	0.001
SB2	48.98	14.4	2004	14. 6.	1	0	1						91	0	1	0	0	0	3	19	75				91	0.001	0.001	0.001	8.001	0.001	0.001	1.001	0.001	0.001	0.001	0.001	0.001	0.001	0.001	0.001	0.001	3.001	1.001	0.001	0.001	0.001	0.001	0.001	0.001
SB2	48.98	14.4	2004	14. 6.	1	0	1						92	0	1	0	0	0	3	19	75				92	0.001	0.001	0.001	18.001	0.001	0.001	3.001	0.001	0.001	0.001	0.001	0.001	0.001	0.001	0.001	0.001	9.001	0.001	1.001	0.001	0.001	0.001	0.001	0.001
SB2	48.98	14.4	2004	14. 6.	1	0	1						93	0	1	0	0	0	3	19	75				93	0.001	0.001	0.001	8.001	0.001	0.001	8.001	0.001	0.001	0.001	0.001	0.001	0.001	0.001	0.001	0.001	1.001	0.001	0.001	0.001	0.001	0.001	0.001	0.001
SB2	48.98	14.4	2004	14. 6.	1	0	1						94	0	1	0	0	0	3	19	75				94	0.001	0.001	0.001	1.001	0.001	0.001	2.001	0.001	1.001	0.001	0.001	0.001	0.001	0.001	0.001	1.001	2.001	0.001	0.001	0.001	0.001	0.001	1.001	0.001
SB2	48.98	14.4	2004	14. 6.	1	0	1						95	0	1	0	0	0	3	19	75				95	0.001	0.001	0.001	8.001	1.001	0.001	7.001	0.001	0.001	0.001	1.001	0.001	0.001	0.001	0.001	0.001	9.001	1.001	2.001	0.001	0.001	0.001	0.001	0.001
SB2	48.98	14.4	2004	19. 7.	2	0	1						96	0	1	0	0	0	3	54	110				96	0.001	0.001	2.001	10.001	0.001	0.001	0.001	0.001	0.001	0.001	0.001	0.001	0.001	1.001	0.001	3.001	3.001	0.001	0.001	0.001	0.001	0.001	0.001	0.001
SB2	48.98	14.4	2004	19. 7.	2	0	1						97	0	1	0	0	0	3	54	110				97	0.001	0.001	0.001	6.001	0.001	0.001	1.001	0.001	0.001	0.001	1.001	0.001	0.001	0.001	0.001	0.001	0.001	0.001	0.001	0.001	0.001	0.001	0.001	0.001
SB2	48.98	14.4	2004	19. 7.	2	0	1						98	0	1	0	0	0	3	54	110				98	0.001	0.001	0.001	4.001	0.001	0.001	0.001	2.001	0.001	0.001	0.001	0.001	0.001	2.001	0.001	1.001	0.001	0.001	0.001	0.001	0.001	0.001	0.001	0.001
SB2	48.98	14.4	2004	19. 7.	2	0	1						99	0	1	0	0	0	3	54	110				99	0.001	0.001	1.001	5.001	0.001	0.001	0.001	0.001	0.001	0.001	0.001	0.001	0.001	1.001	0.001	0.001	0.001	0.001	0.001	0.001	0.001	0.001	0.001	0.001
SB2	48.98	14.4	2004	19. 7.	2	0	1						100	0	1	0	0	0	3	54	110				100	0.001	0.001	1.001	7.001	0.001	0.001	0.001	0.001	0.001	0.001	0.001	0.001	0.001	0.001	0.001	0.001	0.001	0.001	0.001	0.001	1.001	0.001	0.001	0.001
SB2	48.98	14.4	2004	16. 8.	3	0	1						101	0	1	0	0	0	3	82	138				101	0.001	0.001	0.001	0.001	0.001	0.001	0.001	0.001	0.001	0.001	0.001	0.001	0.001	0.001	0.001	0.001	0.001	0.001	0.001	0.001	0.001	0.001	0.001	0.001
SB2	48.98	14.4	2004	16. 8.	3	0	1						102	0	1	0	0	0	3	82	138				102	0.001	0.001	0.001	0.001	0.001	0.001	0.001	0.001	0.001	0.001	0.001	0.001	0.001	0.001	0.001	0.001	0.001	0.001	0.001	0.001	0.001	0.001	0.001	0.001
SB2	48.98	14.4	2004	16. 8.	3	0	1						103	0	1	0	0	0	3	82	138				103	0.001	0.001	0.001	0.001	0.001	0.001	0.001	0.001	0.001	0.001	0.001	0.001	0.001	0.001	0.001	0.001	0.001	0.001	0.001	0.001	0.001	0.001	0.001	0.001
SB2	48.98	14.4	2004	16. 8.	3	0	1						104	0	1	0	0	0	3	82	138				104	0.001	0.001	0.001	0.001	0.001	0.001	0.001	0.001	0.001	0.001	0.001	0.001	0.001	0.001	0.001	0.001	0.001	0.001	0.001	0.001	0.001	0.001	0.001	0.001
SB2	48.98	14.4	2004	16. 8.	3	0	1						105	0	1	0	0	0	3	82	138				105	0.001	0.001	0.001	0.001	0.001	0.001	0.001	0.001	0.001	0.001	0.001	0.001	0.001	0.001	0.001	0.001	0.001	0.001	0.001	0.001	0.001	0.001	0.001	0.001
SB2	48.98	14.4	2004	13. 9.	4	0	1						106	0	1	0	0	0	3	110	166				106	0.001	0.001	0.001	0.001	0.001	0.001	0.001	0.001	0.001	0.001	0.001	0.001	0.001	0.001	0.001	0.001	0.001	0.001	0.001	0.001	0.001	0.001	0.001	0.001
SB2	48.98	14.4	2004	13. 9.	4	0	1						107	0	1	0	0	0	3	110	166				107	0.001	0.001	0.001	0.001	0.001	0.001	0.001	0.001	0.001	0.001	0.001	0.001	0.001	0.001	0.001	0.001	0.001	0.001	0.001	0.001	0.001	0.001	0.001	0.001
SB2	48.98	14.4	2004	13. 9.	4	0	1						108	0	1	0	0	0	3	110	166				108	0.001	0.001	0.001	0.001	0.001	0.001	0.001	0.001	0.001	0.001	0.001	0.001	0.001	0.001	0.001	0.001	0.001	0.001	0.001	0.001	0.001	0.001	0.001	0.001
SB2	48.98	14.4	2004	13. 9.	4	0	1						109	0	1	0	0	0	3	110	166				109	0.001	0.001	0.001	0.001	0.001	0.001	0.001	2.001	0.001	0.001	0.001	0.001	0.001	0.001	0.001	0.001	0.001	0.001	0.001	0.001	0.001	0.001	0.001	0.001
SB2	48.98	14.4	2004	13. 9.	4	0	1						110	0	1	0	0	0	3	110	166				110	0.001	0.001	0.001	0.001	0.001	0.001	0.001	0.001	0.001	0.001	0.001	0.001	0.001	0.001	0.001	0.001	0.001	0.001	0.001	0.001	0.001	0.001	0.001	0.001
SB2	48.98	14.4	2005	27. 5.	1	1	0						111	0	1	0	0	0	4	17	57				111	0.001	0.001	0.001	1.001	0.001	0.001	2.001	0.001	0.001	0.001	0.001	0.001	0.001	0.001	0.001	0.001	0.001	0.001	0.001	0.001	0.001	0.001	0.001	0.001
SB2	48.98	14.4	2005	27. 5.	1	1	0						112	0	1	0	0	0	4	17	57				112	0.001	0.001	0.001	0.001	0.001	0.001	1.001	0.001	0.001	0.001	0.001	0.001	0.001	0.001	0.001	0.001	1.001	0.001	0.001	0.001	0.001	0.001	0.001	0.001
SB2	48.98	14.4	2005	27. 5.	1	1	0						113	0	1	0	0	0	4	17	57				113	0.001	0.001	0.001	0.001	0.001	0.001	4.001	0.001	0.001	0.001	0.001	0.001	1.001	0.001	0.001	0.001	0.001	0.001	0.001	0.001	0.001	0.001	0.001	0.001
SB2	48.98	14.4	2005	27. 5.	1	1	0						114	0	1	0	0	0	4	17	57				114	0.001	0.001	0.001	1.001	0.001	0.001	3.001	0.001	0.001	0.001	0.001	0.001	1.001	0.001	0.001	0.001	0.001	0.001	0.001	0.001	1.001	0.001	0.001	0.001
SB2	48.98	14.4	2005	27. 5.	1	1	0						115	0	1	0	0	0	4	17	57				115	0.001	0.001	0.001	1.001	0.001	0.001	1.001	0.001	0.001	0.001	0.001	0.001	0.001	0.001	0.001	0.001	0.001	0.001	0.001	0.001	0.001	0.001	0.001	0.001
SB2	48.98	14.4	2005	20. 6.	2	1	0						116	0	1	0	0	0	4	41	81				116	0.001	0.001	2.001	10.001	0.001	0.001	7.001	0.001	0.001	0.001	0.001	5.001	0.001	0.001	0.001	1.001	0.001	0.001	0.001	0.001	0.001	0.001	0.001	0.001
SB2	48.98	14.4	2005	20. 6.	2	1	0						117	0	1	0	0	0	4	41	81				117	0.001	0.001	0.001	1.001	0.001	0.001	0.001	0.001	0.001	0.001	0.001	0.001	0.001	0.001	0.001	0.001	0.001	0.001	0.001	0.001	0.001	0.001	0.001	0.001
SB2	48.98	14.4	2005	20. 6.	2	1	0						118	0	1	0	0	0	4	41	81				118	0.001	0.001	0.001	2.001	0.001	0.001	3.001	0.001	0.001	0.001	0.001	1.001	0.001	0.001	0.001	0.001	0.001	0.001	0.001	0.001	0.001	0.001	0.001	0.001
SB2	48.98	14.4	2005	20. 6.	2	1	0						119	0	1	0	0	0	4	41	81				119	0.001	0.001	0.001	2.001	0.001	0.001	0.001	0.001	0.001	0.001	0.001	6.001	0.001	0.001	0.001	0.001	1.001	0.001	0.001	0.001	0.001	0.001	0.001	0.001
SB2	48.98	14.4	2005	20. 6.	2	1	0						120	0	1	0	0	0	4	41	81				120	0.001	0.001	1.001	0.001	0.001	0.001	1.001	0.001	0.001	0.001	0.001	9.001	1.001	0.001	0.001	0.001	0.001	0.001	0.001	0.001	0.001	0.001	0.001	0.001
SB2	48.98	14.4	2005	21. 7.	3	1	0						121	0	1	0	0	0	4	72	112				121	0.001	0.001	0.001	0.001	0.001	0.001	0.001	0.001	0.001	0.001	0.001	0.001	0.001	0.001	0.001	0.001	0.001	0.001	0.001	0.001	0.001	0.001	0.001	0.001
SB2	48.98	14.4	2005	21. 7.	3	1	0						122	0	1	0	0	0	4	72	112				122	0.001	0.001	0.001	0.001	0.001	0.001	0.001	0.001	0.001	0.001	0.001	0.001	0.001	0.001	0.001	0.001	0.001	0.001	0.001	0.001	0.001	0.001	0.001	0.001
SB2	48.98	14.4	2005	21. 7.	3	1	0						123	0	1	0	0	0	4	72	112				123	0.001	0.001	0.001	0.001	0.001	0.001	0.001	0.001	0.001	0.001	0.001	0.001	0.001	0.001	0.001	0.001	0.001	0.001	0.001	0.001	0.001	0.001	0.001	0.001
SB2	48.98	14.4	2005	21. 7.	3	1	0						124	0	1	0	0	0	4	72	112				124	0.001	0.001	0.001	0.001	0.001	0.001	0.001	0.001	0.001	0.001	0.001	0.001	0.001	0.001	0.001	0.001	0.001	0.001	0.001	0.001	0.001	0.001	0.001	0.001
SB2	48.98	14.4	2005	21. 7.	3	1	0						125	0	1	0	0	0	4	72	112				125	0.001	0.001	0.001	0.001	0.001	0.001	0.001	0.001	0.001	0.001	0.001	0.001	0.001	0.001	0.001	0.001	0.001	0.001	0.001	0.001	0.001	0.001	0.001	0.001
SB2	48.98	14.4	2005	18. 8.	4	1	0						126	0	1	0	0	0	4	100	140				126	0.001	0.001	0.001	0.001	0.001	0.001	0.001	0.001	0.001	0.001	0.001	0.001	0.001	0.001	0.001	0.001	0.001	0.001	0.001	0.001	0.001	0.001	0.001	0.001
SB2	48.98	14.4	2005	18. 8.	4	1	0						127	0	1	0	0	0	4	100	140				127	0.001	0.001	0.001	0.001	0.001	0.001	0.001	0.001	0.001	0.001	0.001	0.001	0.001	0.001	0.001	0.001	0.001	0.001	0.001	0.001	0.001	0.001	0.001	0.001
SB2	48.98	14.4	2005	18. 8.	4	1	0						128	0	1	0	0	0	4	100	140				128	0.001	0.001	0.001	1.001	0.001	0.001	0.001	0.001	0.001	0.001	0.001	0.001	0.001	0.001	0.001	0.001	0.001	0.001	0.001	0.001	0.001	0.001	0.001	0.001
SB2	48.98	14.4	2005	18. 8.	4	1	0						129	0	1	0	0	0	4	100	140				129	0.001	0.001	0.001	0.001	0.001	0.001	0.001	0.001	0.001	0.001	0.001	0.001	0.001	0.001	0.001	0.001	0.001	0.001	0.001	0.001	0.001	0.001	0.001	0.001
SB2	48.98	14.4	2005	18. 8.	4	1	0						130	0	1	0	0	0	4	100	140				130	0.001	0.001	0.001	0.001	0.001	0.001	0.001	0.001	0.001	0.001	0.001	0.001	0.001	0.001	0.001	0.001	0.001	0.001	0.001	0.001	0.001	0.001	0.001	0.001
SB2	48.98	14.4	2005	27. 5.	1	0	1						131	0	1	0	0	0	4	17	57				131	0.001	0.001	0.001	2.001	0.001	0.001	1.001	0.001	0.001	0.001	0.001	0.001	0.001	0.001	0.001	0.001	0.001	0.001	0.001	0.001	0.001	0.001	0.001	0.001
SB2	48.98	14.4	2005	27. 5.	1	0	1						132	0	1	0	0	0	4	17	57				132	0.001	0.001	0.001	2.001	0.001	0.001	1.001	0.001	0.001	0.001	0.001	0.001	0.001	0.001	0.001	0.001	1.001	0.001	0.001	0.001	0.001	0.001	0.001	0.001
SB2	48.98	14.4	2005	27. 5.	1	0	1						133	0	1	0	0	0	4	17	57				133	0.001	0.001	0.001	2.001	0.001	0.001	2.001	2.001	0.001	0.001	0.001	0.001	0.001	0.001	0.001	0.001	1.001	0.001	0.001	0.001	0.001	0.001	0.001	0.001
SB2	48.98	14.4	2005	27. 5.	1	0	1						134	0	1	0	0	0	4	17	57				134	0.001	0.001	0.001	1.001	0.001	0.001	0.001	0.001	0.001	0.001	0.001	0.001	0.001	0.001	0.001	0.001	0.001	0.001	0.001	0.001	1.001	0.001	0.001	0.001
SB2	48.98	14.4	2005	27. 5.	1	0	1						135	0	1	0	0	0	4	17	57				135	0.001	0.001	0.001	2.001	0.001	0.001	2.001	0.001	0.001	0.001	0.001	1.001	0.001	0.001	0.001	0.001	2.001	0.001	0.001	0.001	0.001	0.001	0.001	0.001
SB2	48.98	14.4	2005	20. 6.	2	0	1						136	0	1	0	0	0	4	41	81				136	0.001	0.001	0.001	2.001	0.001	0.001	3.001	0.001	0.001	0.001	0.001	4.001	0.001	0.001	0.001	0.001	0.001	0.001	0.001	0.001	0.001	0.001	0.001	0.001
SB2	48.98	14.4	2005	20. 6.	2	0	1						137	0	1	0	0	0	4	41	81				137	0.001	0.001	0.001	6.001	0.001	0.001	2.001	0.001	0.001	0.001	0.001	1.001	0.001	0.001	0.001	0.001	1.001	0.001	0.001	0.001	0.001	0.001	0.001	0.001
SB2	48.98	14.4	2005	20. 6.	2	0	1						138	0	1	0	0	0	4	41	81				138	0.001	0.001	1.001	3.001	1.001	0.001	2.001	0.001	0.001	0.001	0.001	4.001	3.001	0.001	0.001	0.001	0.001	0.001	0.001	0.001	0.001	0.001	0.001	0.001
SB2	48.98	14.4	2005	20. 6.	2	0	1						139	0	1	0	0	0	4	41	81				139	0.001	0.001	0.001	0.001	0.001	0.001	3.001	0.001	0.001	0.001	0.001	17.001	0.001	0.001	0.001	0.001	3.001	0.001	0.001	0.001	0.001	0.001	0.001	0.001
SB2	48.98	14.4	2005	20. 6.	2	0	1						140	0	1	0	0	0	4	41	81				140	0.001	0.001	0.001	4.001	0.001	0.001	1.001	0.001	0.001	0.001	0.001	5.001	1.001	0.001	0.001	1.001	0.001	0.001	0.001	0.001	0.001	0.001	0.001	0.001
SB2	48.98	14.4	2005	21. 7.	3	0	1						141	0	1	0	0	0	4	72	112				141	0.001	0.001	0.001	3.001	0.001	0.001	0.001	0.001	0.001	0.001	0.001	0.001	0.001	0.001	0.001	0.001	0.001	0.001	0.001	0.001	0.001	0.001	0.001	0.001
SB2	48.98	14.4	2005	21. 7.	3	0	1						142	0	1	0	0	0	4	72	112				142	0.001	0.001	0.001	0.001	0.001	0.001	0.001	0.001	0.001	0.001	0.001	0.001	0.001	0.001	0.001	0.001	0.001	0.001	0.001	0.001	0.001	0.001	0.001	0.001
SB2	48.98	14.4	2005	21. 7.	3	0	1						143	0	1	0	0	0	4	72	112				143	0.001	0.001	0.001	0.001	0.001	0.001	0.001	0.001	0.001	0.001	0.001	0.001	0.001	0.001	0.001	0.001	0.001	0.001	0.001	0.001	0.001	0.001	0.001	0.001
SB2	48.98	14.4	2005	21. 7.	3	0	1						144	0	1	0	0	0	4	72	112				144	0.001	0.001	0.001	0.001	0.001	0.001	0.001	0.001	0.001	0.001	0.001	0.001	0.001	0.001	0.001	0.001	0.001	0.001	0.001	0.001	0.001	0.001	0.001	0.001
SB2	48.98	14.4	2005	21. 7.	3	0	1						145	0	1	0	0	0	4	72	112				145	0.001	0.001	0.001	1.001	0.001	0.001	1.001	0.001	0.001	0.001	0.001	0.001	0.001	0.001	0.001	0.001	0.001	0.001	0.001	0.001	0.001	0.001	0.001	0.001
SB2	48.98	14.4	2005	18. 8.	4	0	1						146	0	1	0	0	0	4	100	140				146	0.001	0.001	0.001	0.001	0.001	0.001	0.001	0.001	0.001	0.001	0.001	0.001	0.001	0.001	0.001	0.001	0.001	0.001	0.001	0.001	0.001	0.001	0.001	0.001
SB2	48.98	14.4	2005	18. 8.	4	0	1						147	0	1	0	0	0	4	100	140				147	0.001	0.001	0.001	0.001	0.001	0.001	0.001	0.001	0.001	0.001	0.001	0.001	0.001	0.001	0.001	0.001	0.001	0.001	0.001	0.001	0.001	0.001	0.001	0.001
SB2	48.98	14.4	2005	18. 8.	4	0	1						148	0	1	0	0	0	4	100	140				148	0.001	0.001	0.001	0.001	0.001	0.001	0.001	0.001	0.001	0.001	0.001	0.001	0.001	0.001	0.001	0.001	0.001	0.001	0.001	0.001	0.001	0.001	0.001	0.001
SB2	48.98	14.4	2005	18. 8.	4	0	1						149	0	1	0	0	0	4	100	140				149	0.001	0.001	0.001	0.001	0.001	0.001	0.001	0.001	0.001	0.001	0.001	0.001	0.001	0.001	0.001	0.001	0.001	0.001	0.001	0.001	0.001	0.001	0.001	0.001
SB2	48.98	14.4	2005	18. 8.	4	0	1						150	0	1	0	0	0	4	100	140				150	0.001	0.001	1.001	0.001	0.001	0.001	0.001	0.001	1.001	0.001	0.001	0.001	0.001	0.001	0.001	0.001	0.001	0.001	0.001	0.001	0.001	0.001	0.001	0.001
SB3	48.99	14.33	2009	19. 5.	1	1	0	0	0	0			151	0	0	1	0	0	8	9	49				151	0.001	0.001	0.001	0.001	0.001	0.001	0.001	0.001	0.001	0.001	0.001	0.001	0.001	0.001	0.001	0.001	0.001	0.001	0.001	0.001	0.001	0.001	0.001	0.001
SB3	48.99	14.33	2009	19. 5.	1	1	0	0	0	0			152	0	0	1	0	0	8	9	49				152	0.001	0.001	0.001	0.001	0.001	0.001	0.001	0.001	0.001	0.001	0.001	0.001	0.001	0.001	0.001	0.001	0.001	0.001	0.001	0.001	0.001	0.001	0.001	0.001
SB3	48.99	14.33	2009	19. 5.	1	1	0	0	0	0			153	0	0	1	0	0	8	9	49				153	0.001	0.001	0.001	0.001	0.001	0.001	0.001	0.001	0.001	0.001	0.001	0.001	0.001	0.001	0.001	0.001	0.001	0.001	0.001	0.001	0.001	0.001	0.001	0.001
SB3	48.99	14.33	2009	19. 5.	1	1	0	0	0	0			154	0	0	1	0	0	8	9	49				154	0.001	0.001	0.001	0.001	0.001	0.001	0.001	0.001	0.001	0.001	0.001	0.001	0.001	0.001	0.001	0.001	0.001	0.001	0.001	0.001	0.001	0.001	0.001	0.001
SB3	48.99	14.33	2009	19. 5.	1	1	0	0	0	0			155	0	0	1	0	0	8	9	49				155	0.001	0.001	2.001	0.001	0.001	0.001	0.001	0.001	0.001	0.001	0.001	0.001	0.001	0.001	0.001	0.001	0.001	0.001	0.001	0.001	0.001	0.001	0.001	0.001
SB3	48.99	14.33	2009	19. 5.	1	0	1	0	0	0			156	0	0	1	0	0	8	9	49				156	0.001	0.001	0.001	0.001	0.001	0.001	0.001	0.001	0.001	0.001	0.001	0.001	0.001	0.001	0.001	0.001	0.001	0.001	0.001	0.001	0.001	0.001	0.001	0.001
SB3	48.99	14.33	2009	19. 5.	1	0	1	0	0	0			157	0	0	1	0	0	8	9	49				157	0.001	0.001	0.001	0.001	0.001	0.001	0.001	0.001	0.001	0.001	0.001	0.001	0.001	0.001	0.001	0.001	0.001	0.001	0.001	0.001	0.001	0.001	0.001	0.001
SB3	48.99	14.33	2009	19. 5.	1	0	1	0	0	0			158	0	0	1	0	0	8	9	49				158	0.001	0.001	0.001	0.001	0.001	0.001	0.001	0.001	0.001	0.001	0.001	0.001	0.001	0.001	0.001	0.001	0.001	0.001	0.001	0.001	0.001	0.001	0.001	0.001
SB3	48.99	14.33	2009	19. 5.	1	0	1	0	0	0			159	0	0	1	0	0	8	9	49				159	0.001	0.001	0.001	0.001	0.001	0.001	0.001	0.001	0.001	0.001	0.001	0.001	0.001	0.001	0.001	0.001	0.001	0.001	0.001	0.001	0.001	0.001	0.001	0.001
SB3	48.99	14.33	2009	19. 5.	1	0	1	0	0	0			160	0	0	1	0	0	8	9	49				160	0.001	0.001	0.001	0.001	0.001	0.001	0.001	0.001	0.001	0.001	0.001	0.001	0.001	0.001	0.001	0.001	0.001	0.001	0.001	0.001	0.001	0.001	0.001	0.001
SB3	48.99	14.33	2009	19. 5.	1	0	0	1	0	0			161	0	0	1	0	0	8	9	49				161	0.001	0.001	0.001	0.001	0.001	0.001	0.001	0.001	0.001	0.001	0.001	0.001	0.001	0.001	0.001	0.001	0.001	0.001	0.001	0.001	0.001	0.001	0.001	0.001
SB3	48.99	14.33	2009	19. 5.	1	0	0	1	0	0			162	0	0	1	0	0	8	9	49				162	0.001	0.001	0.001	0.001	0.001	0.001	0.001	0.001	0.001	0.001	0.001	0.001	0.001	0.001	0.001	0.001	0.001	0.001	0.001	0.001	0.001	0.001	0.001	0.001
SB3	48.99	14.33	2009	19. 5.	1	0	0	1	0	0			163	0	0	1	0	0	8	9	49				163	0.001	0.001	0.001	0.001	0.001	0.001	0.001	0.001	0.001	0.001	0.001	0.001	0.001	0.001	0.001	0.001	0.001	0.001	0.001	0.001	0.001	0.001	0.001	0.001
SB3	48.99	14.33	2009	19. 5.	1	0	0	1	0	0			164	0	0	1	0	0	8	9	49				164	0.001	0.001	0.001	0.001	0.001	0.001	0.001	0.001	0.001	0.001	0.001	0.001	0.001	0.001	0.001	0.001	0.001	0.001	0.001	0.001	0.001	0.001	0.001	0.001
SB3	48.99	14.33	2009	19. 5.	1	0	0	1	0	0			165	0	0	1	0	0	8	9	49				165	0.001	0.001	0.001	0.001	0.001	0.001	0.001	0.001	0.001	0.001	0.001	0.001	0.001	0.001	0.001	0.001	0.001	0.001	0.001	0.001	0.001	0.001	0.001	0.001
SB3	48.99	14.33	2009	19. 5.	1	0	0	0	1	0			166	0	0	1	0	0	8	9	49				166	0.001	0.001	0.001	0.001	0.001	0.001	1.001	0.001	0.001	0.001	0.001	0.001	0.001	0.001	0.001	0.001	0.001	0.001	0.001	0.001	0.001	0.001	0.001	0.001
SB3	48.99	14.33	2009	19. 5.	1	0	0	0	1	0			167	0	0	1	0	0	8	9	49				167	0.001	0.001	0.001	0.001	0.001	0.001	0.001	0.001	0.001	0.001	0.001	0.001	0.001	0.001	0.001	0.001	0.001	0.001	0.001	0.001	0.001	0.001	0.001	0.001
SB3	48.99	14.33	2009	19. 5.	1	0	0	0	1	0			168	0	0	1	0	0	8	9	49				168	0.001	0.001	0.001	0.001	0.001	0.001	0.001	0.001	0.001	0.001	0.001	0.001	0.001	0.001	0.001	0.001	0.001	0.001	0.001	0.001	0.001	0.001	0.001	0.001
SB3	48.99	14.33	2009	19. 5.	1	0	0	0	1	0			169	0	0	1	0	0	8	9	49				169	0.001	0.001	0.001	0.001	0.001	0.001	0.001	0.001	0.001	0.001	0.001	0.001	0.001	0.001	0.001	0.001	0.001	0.001	0.001	0.001	0.001	0.001	0.001	0.001
SB3	48.99	14.33	2009	19. 5.	1	0	0	0	1	0			170	0	0	1	0	0	8	9	49				170	0.001	0.001	0.001	0.001	0.001	0.001	0.001	0.001	0.001	0.001	0.001	0.001	0.001	0.001	0.001	0.001	0.001	0.001	0.001	0.001	0.001	0.001	0.001	0.001
SB3	48.99	14.33	2009	19. 5.	1	0	0	0	0	1			171	0	0	1	0	0	8	9	49				171	0.001	0.001	0.001	0.001	0.001	0.001	0.001	0.001	0.001	0.001	0.001	0.001	0.001	0.001	0.001	0.001	0.001	0.001	0.001	0.001	0.001	0.001	0.001	0.001
SB3	48.99	14.33	2009	19. 5.	1	0	0	0	0	1			172	0	0	1	0	0	8	9	49				172	0.001	0.001	0.001	0.001	0.001	0.001	0.001	0.001	0.001	0.001	0.001	0.001	0.001	0.001	0.001	0.001	0.001	0.001	0.001	0.001	0.001	0.001	0.001	0.001
SB3	48.99	14.33	2009	19. 5.	1	0	0	0	0	1			173	0	0	1	0	0	8	9	49				173	0.001	0.001	0.001	0.001	0.001	0.001	0.001	0.001	0.001	0.001	0.001	0.001	0.001	0.001	0.001	0.001	0.001	0.001	0.001	0.001	0.001	0.001	0.001	0.001
SB3	48.99	14.33	2009	19. 5.	1	0	0	0	0	1			174	0	0	1	0	0	8	9	49				174	0.001	0.001	0.001	0.001	0.001	0.001	0.001	0.001	0.001	0.001	0.001	0.001	0.001	0.001	0.001	0.001	0.001	0.001	0.001	0.001	0.001	0.001	0.001	0.001
SB3	48.99	14.33	2009	19. 5.	1	0	0	0	0	1			175	0	0	1	0	0	8	9	49				175	0.001	0.001	1.001	1.001	0.001	0.001	1.001	0.001	0.001	0.001	0.001	0.001	0.001	0.001	0.001	0.001	0.001	0.001	0.001	0.001	0.001	0.001	0.001	0.001
SB3	48.99	14.33	2009	29. 7.	3	1	0	0	0	0			176	0	0	1	0	0	8	80	120				176	0.001	0.001	0.001	0.001	0.001	0.001	0.001	0.001	0.001	0.001	0.001	0.001	0.001	0.001	0.001	0.001	0.001	0.001	0.001	0.001	0.001	0.001	0.001	0.001
SB3	48.99	14.33	2009	29. 7.	3	1	0	0	0	0			177	0	0	1	0	0	8	80	120				177	0.001	0.001	0.001	0.001	0.001	0.001	0.001	0.001	0.001	0.001	0.001	0.001	0.001	0.001	0.001	0.001	0.001	0.001	0.001	0.001	0.001	0.001	0.001	0.001
SB3	48.99	14.33	2009	29. 7.	3	1	0	0	0	0			178	0	0	1	0	0	8	80	120				178	0.001	0.001	0.001	0.001	0.001	0.001	0.001	0.001	0.001	0.001	0.001	0.001	0.001	0.001	0.001	0.001	0.001	0.001	0.001	0.001	0.001	0.001	0.001	0.001
SB3	48.99	14.33	2009	29. 7.	3	1	0	0	0	0			179	0	0	1	0	0	8	80	120				179	0.001	0.001	0.001	0.001	0.001	0.001	0.001	0.001	0.001	0.001	0.001	0.001	0.001	0.001	0.001	0.001	0.001	0.001	0.001	0.001	0.001	0.001	0.001	0.001
SB3	48.99	14.33	2009	29. 7.	3	1	0	0	0	0			180	0	0	1	0	0	8	80	120				180	0.001	0.001	0.001	0.001	0.001	0.001	0.001	0.001	0.001	0.001	0.001	0.001	0.001	0.001	0.001	0.001	0.001	0.001	0.001	0.001	0.001	0.001	0.001	0.001
SB3	48.99	14.33	2009	29. 7.	3	0	1	0	0	0			181	0	0	1	0	0	8	80	120				181	0.001	0.001	0.001	0.001	0.001	0.001	1.001	0.001	0.001	0.001	0.001	0.001	0.001	0.001	0.001	0.001	0.001	0.001	0.001	0.001	0.001	0.001	0.001	0.001
SB3	48.99	14.33	2009	29. 7.	3	0	1	0	0	0			182	0	0	1	0	0	8	80	120				182	0.001	0.001	0.001	0.001	0.001	0.001	0.001	0.001	0.001	0.001	0.001	0.001	0.001	0.001	0.001	0.001	0.001	0.001	0.001	0.001	0.001	0.001	0.001	0.001
SB3	48.99	14.33	2009	29. 7.	3	0	1	0	0	0			183	0	0	1	0	0	8	80	120				183	0.001	0.001	0.001	0.001	0.001	0.001	0.001	0.001	0.001	0.001	0.001	0.001	0.001	0.001	0.001	0.001	0.001	0.001	0.001	0.001	0.001	0.001	0.001	0.001
SB3	48.99	14.33	2009	29. 7.	3	0	1	0	0	0			184	0	0	1	0	0	8	80	120				184	0.001	0.001	0.001	0.001	0.001	0.001	0.001	0.001	0.001	0.001	0.001	0.001	0.001	0.001	0.001	0.001	0.001	0.001	0.001	0.001	0.001	0.001	0.001	0.001
SB3	48.99	14.33	2009	29. 7.	3	0	1	0	0	0			185	0	0	1	0	0	8	80	120				185	0.001	0.001	0.001	0.001	0.001	0.001	0.001	0.001	0.001	0.001	0.001	0.001	0.001	0.001	0.001	0.001	0.001	0.001	0.001	0.001	0.001	0.001	0.001	0.001
SB3	48.99	14.33	2009	29. 7.	3	0	0	1	0	0			186	0	0	1	0	0	8	80	120				186	0.001	0.001	0.001	0.001	0.001	0.001	0.001	0.001	0.001	0.001	0.001	0.001	0.001	0.001	0.001	0.001	0.001	0.001	0.001	0.001	0.001	0.001	0.001	0.001
SB3	48.99	14.33	2009	29. 7.	3	0	0	1	0	0			187	0	0	1	0	0	8	80	120				187	0.001	0.001	0.001	0.001	0.001	0.001	0.001	0.001	0.001	0.001	0.001	0.001	0.001	0.001	0.001	0.001	0.001	0.001	0.001	0.001	0.001	0.001	0.001	0.001
SB3	48.99	14.33	2009	29. 7.	3	0	0	1	0	0			188	0	0	1	0	0	8	80	120				188	0.001	0.001	0.001	0.001	0.001	0.001	0.001	0.001	0.001	0.001	0.001	0.001	0.001	0.001	0.001	0.001	0.001	0.001	0.001	0.001	0.001	0.001	0.001	0.001
SB3	48.99	14.33	2009	29. 7.	3	0	0	1	0	0			189	0	0	1	0	0	8	80	120				189	0.001	0.001	0.001	0.001	0.001	0.001	0.001	0.001	0.001	0.001	0.001	0.001	0.001	0.001	0.001	0.001	0.001	0.001	0.001	0.001	0.001	0.001	0.001	0.001
SB3	48.99	14.33	2009	29. 7.	3	0	0	1	0	0			190	0	0	1	0	0	8	80	120				190	0.001	0.001	0.001	0.001	0.001	0.001	0.001	0.001	0.001	0.001	0.001	0.001	0.001	0.001	0.001	0.001	0.001	0.001	0.001	0.001	0.001	0.001	0.001	0.001
SB3	48.99	14.33	2009	29. 7.	3	0	0	0	1	0			191	0	0	1	0	0	8	80	120				191	0.001	0.001	0.001	0.001	0.001	0.001	0.001	0.001	0.001	0.001	0.001	0.001	0.001	0.001	0.001	0.001	0.001	0.001	0.001	0.001	0.001	0.001	0.001	0.001
SB3	48.99	14.33	2009	29. 7.	3	0	0	0	1	0			192	0	0	1	0	0	8	80	120				192	0.001	0.001	0.001	0.001	0.001	0.001	0.001	0.001	0.001	0.001	0.001	0.001	0.001	0.001	0.001	0.001	0.001	0.001	0.001	0.001	0.001	0.001	0.001	0.001
SB3	48.99	14.33	2009	29. 7.	3	0	0	0	1	0			193	0	0	1	0	0	8	80	120				193	0.001	0.001	0.001	0.001	0.001	0.001	0.001	0.001	0.001	0.001	0.001	0.001	0.001	0.001	0.001	0.001	0.001	0.001	1.001	0.001	0.001	0.001	0.001	0.001
SB3	48.99	14.33	2009	29. 7.	3	0	0	0	1	0			194	0	0	1	0	0	8	80	120				194	0.001	0.001	0.001	0.001	0.001	0.001	0.001	0.001	0.001	0.001	0.001	0.001	0.001	0.001	0.001	0.001	0.001	0.001	0.001	0.001	0.001	0.001	0.001	0.001
SB3	48.99	14.33	2009	29. 7.	3	0	0	0	1	0			195	0	0	1	0	0	8	80	120				195	0.001	0.001	0.001	0.001	0.001	0.001	0.001	0.001	0.001	0.001	0.001	0.001	0.001	0.001	0.001	0.001	0.001	0.001	0.001	0.001	0.001	0.001	0.001	0.001
SB3	48.99	14.33	2009	29. 7.	3	0	0	0	0	1			196	0	0	1	0	0	8	80	120				196	0.001	0.001	0.001	0.001	0.001	0.001	0.001	0.001	0.001	0.001	0.001	0.001	0.001	0.001	0.001	0.001	0.001	0.001	0.001	0.001	0.001	0.001	0.001	0.001
SB3	48.99	14.33	2009	29. 7.	3	0	0	0	0	1			197	0	0	1	0	0	8	80	120				197	0.001	0.001	0.001	0.001	0.001	0.001	0.001	0.001	0.001	0.001	0.001	0.001	0.001	0.001	0.001	0.001	0.001	0.001	0.001	0.001	0.001	0.001	0.001	0.001
SB3	48.99	14.33	2009	29. 7.	3	0	0	0	0	1			198	0	0	1	0	0	8	80	120				198	0.001	0.001	0.001	0.001	0.001	0.001	0.001	0.001	0.001	0.001	0.001	0.001	0.001	0.001	0.001	0.001	0.001	0.001	0.001	0.001	0.001	0.001	0.001	0.001
SB3	48.99	14.33	2009	29. 7.	3	0	0	0	0	1			199	0	0	1	0	0	8	80	120				199	0.001	0.001	0.001	0.001	0.001	0.001	0.001	0.001	0.001	0.001	0.001	0.001	0.001	0.001	0.001	0.001	0.001	0.001	0.001	0.001	0.001	0.001	0.001	0.001
SB3	48.99	14.33	2009	29. 7.	3	0	0	0	0	1			200	0	0	1	0	0	8	80	120				200	0.001	0.001	0.001	0.001	0.001	0.001	0.001	0.001	0.001	0.001	0.001	0.001	0.001	0.001	0.001	0.001	0.001	0.001	0.001	0.001	0.001	0.001	0.001	0.001
SB3	48.99	14.33	2009	11. 9.	4	1	0	0	0	0			201	0	0	1	0	0	8	124	164				201	0.001	0.001	0.001	1.001	0.001	0.001	0.001	0.001	0.001	0.001	0.001	0.001	0.001	0.001	0.001	0.001	0.001	0.001	0.001	0.001	0.001	0.001	0.001	0.001
SB3	48.99	14.33	2009	11. 9.	4	1	0	0	0	0			202	0	0	1	0	0	8	124	164				202	0.001	0.001	0.001	0.001	0.001	0.001	0.001	0.001	0.001	0.001	0.001	0.001	0.001	0.001	0.001	0.001	0.001	0.001	0.001	0.001	0.001	0.001	0.001	0.001
SB3	48.99	14.33	2009	11. 9.	4	1	0	0	0	0			203	0	0	1	0	0	8	124	164				203	0.001	0.001	0.001	0.001	0.001	0.001	0.001	0.001	0.001	0.001	0.001	0.001	0.001	0.001	0.001	0.001	0.001	0.001	0.001	0.001	0.001	0.001	0.001	0.001
SB3	48.99	14.33	2009	11. 9.	4	1	0	0	0	0			204	0	0	1	0	0	8	124	164				204	0.001	0.001	0.001	0.001	0.001	0.001	0.001	0.001	0.001	0.001	0.001	0.001	0.001	0.001	0.001	0.001	0.001	0.001	0.001	0.001	0.001	0.001	0.001	0.001
SB3	48.99	14.33	2009	11. 9.	4	1	0	0	0	0			205	0	0	1	0	0	8	124	164				205	0.001	0.001	0.001	0.001	0.001	0.001	0.001	0.001	0.001	0.001	0.001	0.001	0.001	0.001	0.001	0.001	0.001	0.001	0.001	0.001	0.001	0.001	0.001	0.001
SB3	48.99	14.33	2009	11. 9.	4	0	1	0	0	0			206	0	0	1	0	0	8	124	164				206	0.001	0.001	0.001	0.001	0.001	0.001	0.001	0.001	0.001	0.001	0.001	0.001	0.001	0.001	0.001	0.001	0.001	0.001	0.001	0.001	0.001	0.001	0.001	0.001
SB3	48.99	14.33	2009	11. 9.	4	0	1	0	0	0			207	0	0	1	0	0	8	124	164				207	0.001	0.001	0.001	0.001	0.001	0.001	0.001	0.001	0.001	0.001	0.001	0.001	0.001	0.001	0.001	0.001	0.001	0.001	0.001	0.001	0.001	0.001	0.001	0.001
SB3	48.99	14.33	2009	11. 9.	4	0	1	0	0	0			208	0	0	1	0	0	8	124	164				208	0.001	0.001	0.001	0.001	0.001	0.001	0.001	0.001	0.001	0.001	0.001	0.001	0.001	0.001	0.001	0.001	0.001	0.001	0.001	0.001	0.001	0.001	0.001	0.001
SB3	48.99	14.33	2009	11. 9.	4	0	1	0	0	0			209	0	0	1	0	0	8	124	164				209	0.001	0.001	0.001	0.001	0.001	0.001	0.001	0.001	0.001	0.001	0.001	0.001	0.001	0.001	0.001	0.001	0.001	0.001	0.001	0.001	0.001	0.001	0.001	0.001
SB3	48.99	14.33	2009	11. 9.	4	0	1	0	0	0			210	0	0	1	0	0	8	124	164				210	0.001	0.001	0.001	0.001	0.001	0.001	0.001	0.001	0.001	0.001	0.001	0.001	0.001	0.001	0.001	0.001	0.001	0.001	0.001	0.001	0.001	0.001	0.001	0.001
SB3	48.99	14.33	2009	11. 9.	4	0	0	1	0	0			211	0	0	1	0	0	8	124	164				211	0.001	0.001	0.001	0.001	0.001	0.001	0.001	0.001	0.001	0.001	0.001	0.001	0.001	0.001	0.001	0.001	0.001	0.001	0.001	0.001	0.001	0.001	0.001	0.001
SB3	48.99	14.33	2009	11. 9.	4	0	0	1	0	0			212	0	0	1	0	0	8	124	164				212	0.001	0.001	0.001	0.001	0.001	0.001	0.001	0.001	0.001	0.001	0.001	0.001	0.001	0.001	0.001	0.001	0.001	0.001	0.001	0.001	0.001	0.001	0.001	0.001
SB3	48.99	14.33	2009	11. 9.	4	0	0	1	0	0			213	0	0	1	0	0	8	124	164				213	0.001	0.001	0.001	0.001	0.001	0.001	0.001	0.001	0.001	0.001	0.001	0.001	0.001	0.001	0.001	0.001	0.001	0.001	0.001	0.001	0.001	0.001	0.001	0.001
SB3	48.99	14.33	2009	11. 9.	4	0	0	1	0	0			214	0	0	1	0	0	8	124	164				214	0.001	0.001	0.001	0.001	0.001	0.001	0.001	0.001	0.001	0.001	0.001	0.001	0.001	0.001	0.001	0.001	0.001	0.001	0.001	0.001	0.001	0.001	0.001	0.001
SB3	48.99	14.33	2009	11. 9.	4	0	0	1	0	0			215	0	0	1	0	0	8	124	164				215	0.001	0.001	0.001	0.001	0.001	0.001	0.001	0.001	0.001	0.001	0.001	0.001	0.001	0.001	0.001	0.001	0.001	0.001	0.001	0.001	0.001	0.001	0.001	0.001
SB3	48.99	14.33	2009	11. 9.	4	0	0	0	1	0			216	0	0	1	0	0	8	124	164				216	0.001	0.001	0.001	0.001	0.001	0.001	0.001	0.001	0.001	0.001	0.001	0.001	0.001	0.001	0.001	0.001	0.001	0.001	0.001	0.001	0.001	0.001	0.001	0.001
SB3	48.99	14.33	2009	11. 9.	4	0	0	0	1	0			217	0	0	1	0	0	8	124	164				217	0.001	0.001	0.001	0.001	0.001	0.001	0.001	0.001	0.001	0.001	0.001	0.001	0.001	0.001	0.001	0.001	0.001	0.001	0.001	0.001	0.001	0.001	0.001	0.001
SB3	48.99	14.33	2009	11. 9.	4	0	0	0	1	0			218	0	0	1	0	0	8	124	164				218	0.001	0.001	0.001	0.001	0.001	0.001	0.001	0.001	0.001	0.001	0.001	0.001	0.001	0.001	0.001	0.001	0.001	0.001	0.001	0.001	0.001	0.001	0.001	0.001
SB3	48.99	14.33	2009	11. 9.	4	0	0	0	1	0			219	0	0	1	0	0	8	124	164				219	0.001	0.001	0.001	0.001	0.001	0.001	0.001	0.001	0.001	0.001	0.001	0.001	0.001	0.001	0.001	0.001	0.001	0.001	0.001	0.001	0.001	0.001	0.001	0.001
SB3	48.99	14.33	2009	11. 9.	4	0	0	0	1	0			220	0	0	1	0	0	8	124	164				220	0.001	0.001	0.001	0.001	0.001	0.001	0.001	0.001	0.001	0.001	0.001	0.001	0.001	0.001	0.001	0.001	0.001	0.001	0.001	0.001	0.001	0.001	0.001	0.001
SB3	48.99	14.33	2009	11. 9.	4	0	0	0	0	1			221	0	0	1	0	0	8	124	164				221	0.001	0.001	0.001	0.001	0.001	0.001	0.001	0.001	0.001	0.001	0.001	0.001	0.001	0.001	0.001	0.001	0.001	0.001	0.001	0.001	0.001	0.001	0.001	0.001
SB3	48.99	14.33	2009	11. 9.	4	0	0	0	0	1			222	0	0	1	0	0	8	124	164				222	0.001	0.001	0.001	0.001	0.001	0.001	0.001	0.001	0.001	0.001	0.001	0.001	0.001	0.001	0.001	0.001	0.001	0.001	0.001	0.001	0.001	0.001	0.001	0.001
SB3	48.99	14.33	2009	11. 9.	4	0	0	0	0	1			223	0	0	1	0	0	8	124	164				223	0.001	0.001	0.001	0.001	0.001	0.001	0.001	0.001	0.001	0.001	0.001	0.001	0.001	0.001	0.001	0.001	0.001	0.001	0.001	0.001	0.001	0.001	0.001	0.001
SB3	48.99	14.33	2009	11. 9.	4	0	0	0	0	1			224	0	0	1	0	0	8	124	164				224	0.001	0.001	0.001	0.001	0.001	0.001	0.001	0.001	0.001	0.001	0.001	0.001	0.001	0.001	0.001	0.001	0.001	0.001	0.001	0.001	0.001	0.001	0.001	0.001
SB3	48.99	14.33	2009	11. 9.	4	0	0	0	0	1			225	0	0	1	0	0	8	124	164				225	0.001	0.001	0.001	0.001	0.001	0.001	0.001	0.001	0.001	0.001	0.001	0.001	0.001	0.001	0.001	0.001	0.001	0.001	0.001	0.001	0.001	0.001	0.001	0.001
SB3	48.99	14.33	2010	25. 6.	1	1	0	0	0	0			226	0	0	1	0	0	9	16	86				226	0.001	0.001	0.001	0.001	0.001	0.001	0.001	0.001	0.001	0.001	0.001	0.001	0.001	0.001	0.001	0.001	0.001	0.001	0.001	0.001	0.001	0.001	0.001	0.001
SB3	48.99	14.33	2010	25. 6.	1	1	0	0	0	0			227	0	0	1	0	0	9	16	86				227	0.001	0.001	0.001	0.001	0.001	0.001	0.001	0.001	0.001	0.001	0.001	0.001	0.001	0.001	0.001	0.001	0.001	0.001	0.001	0.001	0.001	0.001	0.001	0.001
SB3	48.99	14.33	2010	25. 6.	1	1	0	0	0	0			228	0	0	1	0	0	9	16	86				228	0.001	0.001	0.001	0.001	0.001	0.001	0.001	0.001	0.001	0.001	0.001	0.001	0.001	0.001	0.001	0.001	0.001	0.001	0.001	0.001	0.001	0.001	0.001	0.001
SB3	48.99	14.33	2010	25. 6.	1	1	0	0	0	0			229	0	0	1	0	0	9	16	86				229	0.001	0.001	0.001	0.001	0.001	0.001	0.001	0.001	0.001	0.001	0.001	0.001	0.001	0.001	0.001	0.001	0.001	0.001	0.001	0.001	0.001	0.001	0.001	0.001
SB3	48.99	14.33	2010	25. 6.	1	1	0	0	0	0			230	0	0	1	0	0	9	16	86				230	0.001	0.001	0.001	0.001	0.001	0.001	0.001	0.001	0.001	0.001	0.001	0.001	0.001	0.001	0.001	0.001	0.001	0.001	0.001	0.001	0.001	0.001	0.001	0.001
SB3	48.99	14.33	2010	25. 6.	1	0	1	0	0	0			231	0	0	1	0	0	9	16	86				231	0.001	0.001	0.001	0.001	0.001	0.001	0.001	0.001	0.001	0.001	0.001	0.001	0.001	0.001	0.001	0.001	0.001	0.001	0.001	0.001	0.001	0.001	0.001	0.001
SB3	48.99	14.33	2010	25. 6.	1	0	1	0	0	0			232	0	0	1	0	0	9	16	86				232	0.001	0.001	0.001	0.001	0.001	0.001	0.001	0.001	0.001	0.001	0.001	0.001	0.001	0.001	0.001	0.001	0.001	0.001	0.001	0.001	0.001	0.001	0.001	0.001
SB3	48.99	14.33	2010	25. 6.	1	0	1	0	0	0			233	0	0	1	0	0	9	16	86				233	0.001	0.001	0.001	0.001	0.001	0.001	0.001	0.001	0.001	0.001	0.001	0.001	0.001	0.001	0.001	0.001	0.001	0.001	0.001	0.001	0.001	0.001	0.001	0.001
SB3	48.99	14.33	2010	25. 6.	1	0	1	0	0	0			234	0	0	1	0	0	9	16	86				234	0.001	0.001	0.001	0.001	0.001	0.001	0.001	0.001	0.001	0.001	0.001	0.001	0.001	0.001	0.001	0.001	0.001	0.001	0.001	0.001	0.001	0.001	0.001	0.001
SB3	48.99	14.33	2010	25. 6.	1	0	1	0	0	0			235	0	0	1	0	0	9	16	86				235	0.001	0.001	0.001	0.001	0.001	0.001	0.001	0.001	0.001	0.001	0.001	0.001	0.001	0.001	0.001	0.001	0.001	0.001	0.001	0.001	0.001	0.001	0.001	0.001
SB3	48.99	14.33	2010	25. 6.	1	0	0	1	0	0			236	0	0	1	0	0	9	16	86				236	0.001	0.001	0.001	0.001	0.001	0.001	0.001	0.001	0.001	0.001	0.001	0.001	0.001	0.001	0.001	0.001	0.001	0.001	0.001	0.001	0.001	1.001	0.001	0.001
SB3	48.99	14.33	2010	25. 6.	1	0	0	1	0	0			237	0	0	1	0	0	9	16	86				237	0.001	0.001	0.001	0.001	0.001	0.001	0.001	0.001	0.001	0.001	0.001	0.001	0.001	0.001	0.001	0.001	0.001	0.001	0.001	0.001	0.001	0.001	0.001	0.001
SB3	48.99	14.33	2010	25. 6.	1	0	0	1	0	0			238	0	0	1	0	0	9	16	86				238	0.001	0.001	0.001	0.001	0.001	0.001	0.001	0.001	0.001	0.001	0.001	0.001	0.001	0.001	0.001	0.001	0.001	0.001	0.001	0.001	0.001	0.001	0.001	0.001
SB3	48.99	14.33	2010	25. 6.	1	0	0	1	0	0			239	0	0	1	0	0	9	16	86				239	0.001	0.001	0.001	0.001	0.001	0.001	0.001	0.001	0.001	0.001	0.001	0.001	0.001	0.001	0.001	0.001	0.001	0.001	0.001	0.001	0.001	0.001	0.001	0.001
SB3	48.99	14.33	2010	25. 6.	1	0	0	1	0	0			240	0	0	1	0	0	9	16	86				240	0.001	0.001	0.001	0.001	0.001	0.001	0.001	0.001	0.001	0.001	0.001	0.001	0.001	0.001	0.001	0.001	0.001	0.001	0.001	0.001	0.001	0.001	0.001	0.001
SB3	48.99	14.33	2010	25. 6.	1	0	0	0	1	0			241	0	0	1	0	0	9	16	86				241	0.001	0.001	0.001	0.001	0.001	0.001	0.001	0.001	0.001	0.001	0.001	0.001	0.001	0.001	0.001	0.001	0.001	0.001	0.001	0.001	0.001	0.001	0.001	0.001
SB3	48.99	14.33	2010	25. 6.	1	0	0	0	1	0			242	0	0	1	0	0	9	16	86				242	0.001	0.001	0.001	0.001	0.001	0.001	0.001	0.001	0.001	0.001	0.001	0.001	0.001	0.001	0.001	0.001	0.001	0.001	0.001	0.001	0.001	0.001	0.001	0.001
SB3	48.99	14.33	2010	25. 6.	1	0	0	0	1	0			243	0	0	1	0	0	9	16	86				243	0.001	0.001	0.001	0.001	1.001	0.001	0.001	0.001	0.001	0.001	0.001	0.001	0.001	0.001	0.001	0.001	0.001	0.001	0.001	0.001	0.001	0.001	0.001	0.001
SB3	48.99	14.33	2010	25. 6.	1	0	0	0	1	0			244	0	0	1	0	0	9	16	86				244	0.001	0.001	0.001	0.001	0.001	0.001	0.001	0.001	0.001	0.001	0.001	0.001	0.001	0.001	0.001	0.001	0.001	0.001	0.001	0.001	0.001	0.001	0.001	0.001
SB3	48.99	14.33	2010	25. 6.	1	0	0	0	1	0			245	0	0	1	0	0	9	16	86				245	0.001	0.001	0.001	0.001	0.001	0.001	0.001	0.001	0.001	0.001	0.001	0.001	0.001	0.001	0.001	0.001	0.001	0.001	0.001	0.001	0.001	0.001	0.001	0.001
SB3	48.99	14.33	2010	25. 6.	1	0	0	0	0	1			246	0	0	1	0	0	9	16	86				246	0.001	0.001	0.001	0.001	0.001	0.001	0.001	0.001	0.001	0.001	0.001	0.001	0.001	0.001	0.001	0.001	0.001	0.001	0.001	0.001	0.001	0.001	0.001	0.001
SB3	48.99	14.33	2010	25. 6.	1	0	0	0	0	1			247	0	0	1	0	0	9	16	86				247	0.001	0.001	0.001	0.001	0.001	0.001	0.001	0.001	0.001	0.001	0.001	0.001	0.001	0.001	0.001	0.001	0.001	0.001	0.001	0.001	0.001	0.001	0.001	0.001
SB3	48.99	14.33	2010	25. 6.	1	0	0	0	0	1			248	0	0	1	0	0	9	16	86				248	0.001	0.001	0.001	0.001	0.001	0.001	0.001	0.001	0.001	0.001	0.001	0.001	0.001	0.001	0.001	0.001	0.001	0.001	0.001	0.001	0.001	0.001	0.001	0.001
SB3	48.99	14.33	2010	25. 6.	1	0	0	0	0	1			249	0	0	1	0	0	9	16	86				249	0.001	0.001	0.001	0.001	0.001	0.001	0.001	0.001	0.001	0.001	0.001	0.001	0.001	0.001	0.001	0.001	0.001	0.001	0.001	0.001	0.001	0.001	0.001	0.001
SB3	48.99	14.33	2010	25. 6.	1	0	0	0	0	1			250	0	0	1	0	0	9	16	86				250	0.001	0.001	0.001	0.001	0.001	0.001	0.001	0.001	0.001	0.001	0.001	0.001	0.001	0.001	0.001	0.001	0.001	0.001	0.001	0.001	0.001	0.001	0.001	0.001
SB3	48.99	14.33	2010	5. 8.	2	1	0	0	0	0			251	0	0	1	0	0	9	57	127				251	0.001	0.001	0.001	0.001	0.001	0.001	0.001	0.001	0.001	0.001	0.001	0.001	0.001	0.001	0.001	0.001	0.001	0.001	0.001	0.001	0.001	0.001	0.001	0.001
SB3	48.99	14.33	2010	5. 8.	2	1	0	0	0	0			252	0	0	1	0	0	9	57	127				252	0.001	0.001	0.001	0.001	0.001	0.001	0.001	0.001	0.001	0.001	0.001	0.001	0.001	0.001	0.001	0.001	0.001	0.001	0.001	0.001	0.001	0.001	0.001	0.001
SB3	48.99	14.33	2010	5. 8.	2	1	0	0	0	0			253	0	0	1	0	0	9	57	127				253	0.001	0.001	0.001	0.001	0.001	0.001	0.001	0.001	0.001	0.001	0.001	0.001	0.001	0.001	0.001	0.001	0.001	0.001	0.001	0.001	0.001	0.001	0.001	0.001
SB3	48.99	14.33	2010	5. 8.	2	1	0	0	0	0			254	0	0	1	0	0	9	57	127				254	0.001	0.001	0.001	0.001	0.001	0.001	0.001	0.001	0.001	0.001	0.001	0.001	0.001	0.001	0.001	0.001	0.001	0.001	0.001	0.001	0.001	0.001	0.001	0.001
SB3	48.99	14.33	2010	5. 8.	2	1	0	0	0	0			255	0	0	1	0	0	9	57	127				255	0.001	0.001	0.001	0.001	0.001	0.001	0.001	0.001	0.001	0.001	0.001	0.001	0.001	0.001	0.001	0.001	0.001	0.001	0.001	0.001	0.001	0.001	0.001	0.001
SB3	48.99	14.33	2010	5. 8.	2	0	1	0	0	0			256	0	0	1	0	0	9	57	127				256	0.001	0.001	0.001	0.001	0.001	0.001	0.001	0.001	0.001	0.001	0.001	0.001	0.001	0.001	0.001	0.001	0.001	0.001	0.001	1.001	0.001	0.001	0.001	0.001
SB3	48.99	14.33	2010	5. 8.	2	0	1	0	0	0			257	0	0	1	0	0	9	57	127				257	0.001	0.001	0.001	0.001	0.001	0.001	0.001	0.001	0.001	0.001	0.001	0.001	0.001	0.001	0.001	0.001	0.001	0.001	0.001	0.001	0.001	0.001	0.001	0.001
SB3	48.99	14.33	2010	5. 8.	2	0	1	0	0	0			258	0	0	1	0	0	9	57	127				258	0.001	0.001	0.001	0.001	0.001	0.001	0.001	0.001	0.001	0.001	0.001	0.001	0.001	0.001	0.001	0.001	0.001	0.001	0.001	0.001	0.001	0.001	0.001	0.001
SB3	48.99	14.33	2010	5. 8.	2	0	1	0	0	0			259	0	0	1	0	0	9	57	127				259	0.001	0.001	0.001	0.001	0.001	0.001	0.001	0.001	0.001	0.001	0.001	0.001	0.001	0.001	0.001	0.001	0.001	0.001	0.001	0.001	0.001	0.001	0.001	0.001
SB3	48.99	14.33	2010	5. 8.	2	0	1	0	0	0			260	0	0	1	0	0	9	57	127				260	0.001	0.001	0.001	0.001	0.001	0.001	0.001	0.001	0.001	0.001	0.001	0.001	0.001	0.001	0.001	0.001	0.001	0.001	0.001	0.001	0.001	0.001	0.001	0.001
SB3	48.99	14.33	2010	5. 8.	2	0	0	1	0	0			261	0	0	1	0	0	9	57	127				261	0.001	0.001	0.001	0.001	0.001	0.001	0.001	0.001	0.001	0.001	0.001	0.001	0.001	0.001	0.001	0.001	0.001	0.001	0.001	0.001	0.001	0.001	0.001	0.001
SB3	48.99	14.33	2010	5. 8.	2	0	0	1	0	0			262	0	0	1	0	0	9	57	127				262	0.001	0.001	0.001	0.001	0.001	0.001	0.001	0.001	0.001	0.001	0.001	0.001	0.001	0.001	0.001	0.001	0.001	0.001	0.001	0.001	0.001	0.001	0.001	0.001
SB3	48.99	14.33	2010	5. 8.	2	0	0	1	0	0			263	0	0	1	0	0	9	57	127				263	0.001	0.001	0.001	0.001	0.001	0.001	0.001	0.001	0.001	0.001	0.001	0.001	0.001	0.001	0.001	0.001	0.001	0.001	0.001	0.001	0.001	0.001	0.001	0.001
SB3	48.99	14.33	2010	5. 8.	2	0	0	1	0	0			264	0	0	1	0	0	9	57	127				264	0.001	0.001	0.001	0.001	0.001	0.001	0.001	0.001	0.001	0.001	0.001	0.001	0.001	0.001	0.001	0.001	0.001	0.001	0.001	0.001	0.001	0.001	0.001	0.001
SB3	48.99	14.33	2010	5. 8.	2	0	0	1	0	0			265	0	0	1	0	0	9	57	127				265	0.001	0.001	0.001	0.001	0.001	0.001	0.001	0.001	0.001	0.001	0.001	0.001	0.001	0.001	0.001	0.001	0.001	0.001	0.001	0.001	0.001	0.001	0.001	0.001
SB3	48.99	14.33	2010	5. 8.	2	0	0	0	1	0			266	0	0	1	0	0	9	57	127				266	0.001	0.001	0.001	0.001	0.001	0.001	0.001	0.001	0.001	0.001	0.001	0.001	0.001	0.001	0.001	0.001	0.001	0.001	0.001	0.001	0.001	0.001	0.001	0.001
SB3	48.99	14.33	2010	5. 8.	2	0	0	0	1	0			267	0	0	1	0	0	9	57	127				267	0.001	0.001	0.001	0.001	0.001	0.001	0.001	0.001	0.001	0.001	0.001	0.001	0.001	0.001	0.001	0.001	0.001	0.001	0.001	0.001	0.001	0.001	0.001	0.001
SB3	48.99	14.33	2010	5. 8.	2	0	0	0	1	0			268	0	0	1	0	0	9	57	127				268	0.001	0.001	0.001	0.001	0.001	0.001	0.001	0.001	0.001	0.001	0.001	0.001	0.001	0.001	0.001	0.001	0.001	0.001	0.001	0.001	0.001	0.001	0.001	0.001
SB3	48.99	14.33	2010	5. 8.	2	0	0	0	1	0			269	0	0	1	0	0	9	57	127				269	0.001	0.001	0.001	0.001	0.001	0.001	0.001	0.001	0.001	0.001	0.001	0.001	0.001	0.001	0.001	0.001	0.001	0.001	0.001	0.001	0.001	0.001	0.001	0.001
SB3	48.99	14.33	2010	5. 8.	2	0	0	0	1	0			270	0	0	1	0	0	9	57	127				270	0.001	0.001	0.001	0.001	0.001	0.001	0.001	0.001	0.001	0.001	0.001	0.001	0.001	0.001	0.001	0.001	0.001	0.001	0.001	0.001	0.001	0.001	0.001	0.001
SB3	48.99	14.33	2010	5. 8.	2	0	0	0	0	1			271	0	0	1	0	0	9	57	127				271	0.001	0.001	0.001	0.001	0.001	0.001	0.001	0.001	0.001	0.001	0.001	0.001	0.001	0.001	0.001	0.001	0.001	0.001	0.001	0.001	0.001	0.001	0.001	0.001
SB3	48.99	14.33	2010	5. 8.	2	0	0	0	0	1			272	0	0	1	0	0	9	57	127				272	0.001	0.001	0.001	0.001	0.001	0.001	0.001	0.001	0.001	0.001	0.001	0.001	0.001	0.001	0.001	0.001	0.001	0.001	0.001	0.001	0.001	0.001	0.001	0.001
SB3	48.99	14.33	2010	5. 8.	2	0	0	0	0	1			273	0	0	1	0	0	9	57	127				273	0.001	0.001	0.001	0.001	0.001	0.001	0.001	0.001	0.001	0.001	0.001	0.001	0.001	0.001	0.001	0.001	0.001	0.001	0.001	0.001	0.001	0.001	0.001	0.001
SB3	48.99	14.33	2010	5. 8.	2	0	0	0	0	1			274	0	0	1	0	0	9	57	127				274	0.001	0.001	0.001	0.001	0.001	0.001	0.001	0.001	0.001	0.001	0.001	0.001	0.001	0.001	0.001	0.001	0.001	0.001	0.001	0.001	0.001	0.001	0.001	0.001
SB3	48.99	14.33	2010	5. 8.	2	0	0	0	0	1			275	0	0	1	0	0	9	57	127				275	0.001	0.001	0.001	0.001	0.001	0.001	0.001	0.001	0.001	0.001	0.001	0.001	0.001	0.001	0.001	0.001	0.001	0.001	0.001	0.001	0.001	0.001	0.001	0.001
SB3	48.99	14.33	2010	25. 8.	3	1	0	0	0	0			276	0	0	1	0	0	9	77	147				276	0.001	0.001	0.001	0.001	0.001	0.001	0.001	0.001	0.001	0.001	0.001	0.001	0.001	0.001	0.001	0.001	0.001	0.001	0.001	0.001	0.001	0.001	0.001	0.001
SB3	48.99	14.33	2010	25. 8.	3	1	0	0	0	0			277	0	0	1	0	0	9	77	147				277	0.001	0.001	0.001	0.001	0.001	0.001	0.001	0.001	0.001	0.001	0.001	0.001	0.001	0.001	0.001	0.001	0.001	0.001	0.001	0.001	0.001	0.001	0.001	0.001
SB3	48.99	14.33	2010	25. 8.	3	1	0	0	0	0			278	0	0	1	0	0	9	77	147				278	0.001	0.001	0.001	0.001	0.001	0.001	0.001	0.001	0.001	0.001	0.001	0.001	0.001	0.001	0.001	0.001	0.001	0.001	0.001	0.001	0.001	0.001	0.001	0.001
SB3	48.99	14.33	2010	25. 8.	3	1	0	0	0	0			279	0	0	1	0	0	9	77	147				279	0.001	0.001	0.001	0.001	0.001	0.001	0.001	0.001	0.001	0.001	0.001	0.001	0.001	0.001	0.001	0.001	0.001	0.001	0.001	0.001	0.001	0.001	0.001	0.001
SB3	48.99	14.33	2010	25. 8.	3	1	0	0	0	0			280	0	0	1	0	0	9	77	147				280	0.001	0.001	0.001	0.001	0.001	0.001	0.001	0.001	0.001	0.001	0.001	0.001	0.001	0.001	0.001	0.001	0.001	0.001	0.001	0.001	0.001	0.001	0.001	0.001
SB3	48.99	14.33	2010	25. 8.	3	0	1	0	0	0			281	0	0	1	0	0	9	77	147				281	0.001	0.001	0.001	0.001	0.001	0.001	0.001	0.001	0.001	0.001	0.001	0.001	0.001	0.001	0.001	0.001	0.001	0.001	0.001	0.001	0.001	0.001	0.001	0.001
SB3	48.99	14.33	2010	25. 8.	3	0	1	0	0	0			282	0	0	1	0	0	9	77	147				282	0.001	0.001	0.001	0.001	0.001	0.001	0.001	0.001	1.001	0.001	0.001	0.001	0.001	0.001	0.001	0.001	0.001	0.001	0.001	0.001	0.001	0.001	0.001	0.001
SB3	48.99	14.33	2010	25. 8.	3	0	1	0	0	0			283	0	0	1	0	0	9	77	147				283	0.001	0.001	0.001	0.001	0.001	0.001	0.001	0.001	0.001	0.001	0.001	0.001	0.001	0.001	0.001	0.001	0.001	0.001	0.001	0.001	0.001	0.001	0.001	0.001
SB3	48.99	14.33	2010	25. 8.	3	0	1	0	0	0			284	0	0	1	0	0	9	77	147				284	0.001	0.001	0.001	0.001	0.001	0.001	0.001	0.001	0.001	0.001	0.001	0.001	0.001	0.001	0.001	0.001	0.001	0.001	0.001	0.001	0.001	0.001	0.001	0.001
SB3	48.99	14.33	2010	25. 8.	3	0	1	0	0	0			285	0	0	1	0	0	9	77	147				285	0.001	0.001	0.001	0.001	0.001	0.001	0.001	0.001	0.001	0.001	0.001	0.001	0.001	0.001	0.001	0.001	0.001	0.001	0.001	0.001	0.001	0.001	0.001	0.001
SB3	48.99	14.33	2010	25. 8.	3	0	0	1	0	0			286	0	0	1	0	0	9	77	147				286	0.001	0.001	0.001	0.001	0.001	0.001	0.001	0.001	0.001	0.001	0.001	0.001	0.001	0.001	0.001	0.001	0.001	0.001	0.001	0.001	0.001	0.001	0.001	0.001
SB3	48.99	14.33	2010	25. 8.	3	0	0	1	0	0			287	0	0	1	0	0	9	77	147				287	0.001	0.001	0.001	0.001	0.001	0.001	0.001	0.001	0.001	0.001	0.001	0.001	0.001	0.001	0.001	0.001	0.001	0.001	0.001	0.001	0.001	0.001	0.001	0.001
SB3	48.99	14.33	2010	25. 8.	3	0	0	1	0	0			288	0	0	1	0	0	9	77	147				288	0.001	0.001	0.001	0.001	0.001	0.001	0.001	0.001	0.001	0.001	0.001	0.001	0.001	0.001	0.001	0.001	0.001	0.001	0.001	0.001	0.001	0.001	0.001	0.001
SB3	48.99	14.33	2010	25. 8.	3	0	0	1	0	0			289	0	0	1	0	0	9	77	147				289	0.001	0.001	0.001	0.001	0.001	0.001	0.001	0.001	0.001	0.001	0.001	0.001	0.001	0.001	0.001	0.001	0.001	0.001	0.001	0.001	0.001	0.001	0.001	0.001
SB3	48.99	14.33	2010	25. 8.	3	0	0	1	0	0			290	0	0	1	0	0	9	77	147				290	0.001	0.001	0.001	0.001	0.001	0.001	0.001	0.001	0.001	0.001	0.001	0.001	0.001	0.001	0.001	0.001	0.001	0.001	0.001	0.001	0.001	0.001	0.001	0.001
SB3	48.99	14.33	2010	25. 8.	3	0	0	0	1	0			291	0	0	1	0	0	9	77	147				291	0.001	0.001	0.001	0.001	0.001	0.001	0.001	0.001	0.001	0.001	0.001	0.001	0.001	0.001	0.001	0.001	0.001	0.001	0.001	0.001	1.001	0.001	0.001	0.001
SB3	48.99	14.33	2010	25. 8.	3	0	0	0	1	0			292	0	0	1	0	0	9	77	147				292	0.001	0.001	0.001	0.001	0.001	0.001	0.001	0.001	0.001	0.001	0.001	0.001	0.001	0.001	0.001	0.001	0.001	0.001	0.001	0.001	0.001	0.001	0.001	0.001
SB3	48.99	14.33	2010	25. 8.	3	0	0	0	1	0			293	0	0	1	0	0	9	77	147				293	0.001	0.001	0.001	0.001	0.001	0.001	0.001	0.001	0.001	0.001	0.001	0.001	0.001	0.001	0.001	0.001	0.001	0.001	0.001	0.001	0.001	0.001	0.001	0.001
SB3	48.99	14.33	2010	25. 8.	3	0	0	0	1	0			294	0	0	1	0	0	9	77	147				294	0.001	0.001	0.001	0.001	0.001	0.001	0.001	0.001	0.001	0.001	0.001	0.001	0.001	0.001	0.001	0.001	0.001	0.001	0.001	0.001	0.001	0.001	0.001	0.001
SB3	48.99	14.33	2010	25. 8.	3	0	0	0	1	0			295	0	0	1	0	0	9	77	147				295	0.001	0.001	0.001	0.001	0.001	0.001	0.001	0.001	0.001	0.001	0.001	0.001	0.001	0.001	0.001	0.001	0.001	0.001	0.001	0.001	0.001	0.001	0.001	0.001
SB3	48.99	14.33	2010	25. 8.	3	0	0	0	0	1			296	0	0	1	0	0	9	77	147				296	0.001	0.001	0.001	0.001	0.001	0.001	0.001	0.001	0.001	0.001	0.001	0.001	0.001	0.001	0.001	0.001	0.001	0.001	0.001	0.001	0.001	0.001	0.001	0.001
SB3	48.99	14.33	2010	25. 8.	3	0	0	0	0	1			297	0	0	1	0	0	9	77	147				297	0.001	0.001	0.001	0.001	0.001	0.001	0.001	0.001	0.001	0.001	0.001	0.001	0.001	0.001	0.001	0.001	0.001	0.001	0.001	0.001	0.001	0.001	0.001	0.001
SB3	48.99	14.33	2010	25. 8.	3	0	0	0	0	1			298	0	0	1	0	0	9	77	147				298	0.001	0.001	0.001	0.001	0.001	0.001	0.001	0.001	0.001	0.001	0.001	0.001	0.001	0.001	0.001	0.001	0.001	0.001	0.001	0.001	0.001	0.001	0.001	0.001
SB3	48.99	14.33	2010	25. 8.	3	0	0	0	0	1			299	0	0	1	0	0	9	77	147				299	0.001	0.001	0.001	0.001	0.001	0.001	0.001	0.001	0.001	0.001	0.001	0.001	0.001	0.001	0.001	0.001	0.001	0.001	0.001	0.001	0.001	0.001	0.001	0.001
SB3	48.99	14.33	2010	25. 8.	3	0	0	0	0	1			300	0	0	1	0	0	9	77	147				300	0.001	0.001	0.001	0.001	0.001	0.001	0.001	0.001	0.001	0.001	0.001	0.001	0.001	0.001	0.001	0.001	0.001	0.001	0.001	0.001	0.001	0.001	0.001	0.001
SB3	48.99	14.33	2010	5. 10.	4	1	0	0	0	0			301	0	0	1	0	0	9	118	188				301	0.001	0.001	0.001	0.001	0.001	0.001	0.001	0.001	0.001	0.001	0.001	0.001	0.001	0.001	0.001	0.001	0.001	0.001	0.001	0.001	0.001	0.001	0.001	0.001
SB3	48.99	14.33	2010	5. 10.	4	1	0	0	0	0			302	0	0	1	0	0	9	118	188				302	0.001	0.001	0.001	0.001	0.001	0.001	0.001	0.001	0.001	0.001	0.001	0.001	0.001	0.001	0.001	0.001	0.001	0.001	0.001	0.001	0.001	0.001	0.001	0.001
SB3	48.99	14.33	2010	5. 10.	4	1	0	0	0	0			303	0	0	1	0	0	9	118	188				303	0.001	0.001	0.001	0.001	0.001	0.001	0.001	0.001	0.001	0.001	0.001	0.001	0.001	0.001	0.001	0.001	0.001	0.001	0.001	0.001	0.001	0.001	0.001	0.001
SB3	48.99	14.33	2010	5. 10.	4	1	0	0	0	0			304	0	0	1	0	0	9	118	188				304	0.001	0.001	0.001	0.001	0.001	0.001	0.001	0.001	0.001	0.001	0.001	0.001	0.001	0.001	0.001	0.001	0.001	0.001	0.001	0.001	0.001	0.001	0.001	0.001
SB3	48.99	14.33	2010	5. 10.	4	1	0	0	0	0			305	0	0	1	0	0	9	118	188				305	0.001	0.001	0.001	0.001	0.001	0.001	0.001	0.001	0.001	0.001	0.001	0.001	0.001	0.001	0.001	0.001	0.001	0.001	0.001	0.001	0.001	0.001	0.001	0.001
SB3	48.99	14.33	2010	5. 10.	4	0	1	0	0	0			306	0	0	1	0	0	9	118	188				306	0.001	0.001	0.001	0.001	0.001	0.001	0.001	0.001	0.001	0.001	0.001	0.001	0.001	0.001	0.001	0.001	0.001	0.001	0.001	0.001	0.001	0.001	0.001	0.001
SB3	48.99	14.33	2010	5. 10.	4	0	1	0	0	0			307	0	0	1	0	0	9	118	188				307	0.001	0.001	0.001	0.001	0.001	0.001	0.001	0.001	0.001	0.001	0.001	0.001	0.001	0.001	0.001	0.001	0.001	0.001	0.001	0.001	0.001	0.001	0.001	0.001
SB3	48.99	14.33	2010	5. 10.	4	0	1	0	0	0			308	0	0	1	0	0	9	118	188				308	0.001	0.001	0.001	0.001	0.001	0.001	0.001	0.001	0.001	0.001	0.001	0.001	0.001	0.001	0.001	0.001	0.001	0.001	0.001	0.001	0.001	0.001	0.001	0.001
SB3	48.99	14.33	2010	5. 10.	4	0	1	0	0	0			309	0	0	1	0	0	9	118	188				309	0.001	0.001	0.001	0.001	0.001	0.001	0.001	0.001	0.001	0.001	0.001	0.001	0.001	0.001	0.001	0.001	0.001	0.001	0.001	0.001	0.001	0.001	0.001	0.001
SB3	48.99	14.33	2010	5. 10.	4	0	1	0	0	0			310	0	0	1	0	0	9	118	188				310	0.001	0.001	0.001	0.001	0.001	0.001	0.001	0.001	0.001	0.001	0.001	0.001	0.001	0.001	0.001	0.001	0.001	0.001	0.001	0.001	0.001	0.001	0.001	0.001
SB3	48.99	14.33	2010	5. 10.	4	0	0	1	0	0			311	0	0	1	0	0	9	118	188				311	0.001	0.001	0.001	0.001	0.001	0.001	0.001	0.001	0.001	0.001	0.001	0.001	0.001	0.001	0.001	0.001	0.001	0.001	0.001	0.001	0.001	0.001	0.001	0.001
SB3	48.99	14.33	2010	5. 10.	4	0	0	1	0	0			312	0	0	1	0	0	9	118	188				312	0.001	0.001	0.001	0.001	1.001	0.001	0.001	0.001	0.001	0.001	0.001	0.001	0.001	0.001	0.001	0.001	0.001	0.001	0.001	0.001	0.001	0.001	0.001	0.001
SB3	48.99	14.33	2010	5. 10.	4	0	0	1	0	0			313	0	0	1	0	0	9	118	188				313	0.001	0.001	0.001	0.001	0.001	0.001	0.001	0.001	0.001	0.001	0.001	0.001	0.001	0.001	0.001	0.001	0.001	0.001	0.001	0.001	0.001	0.001	0.001	0.001
SB3	48.99	14.33	2010	5. 10.	4	0	0	1	0	0			314	0	0	1	0	0	9	118	188				314	0.001	0.001	0.001	0.001	0.001	0.001	0.001	0.001	0.001	0.001	0.001	0.001	0.001	0.001	0.001	0.001	0.001	0.001	0.001	0.001	0.001	0.001	0.001	0.001
SB3	48.99	14.33	2010	5. 10.	4	0	0	1	0	0			315	0	0	1	0	0	9	118	188				315	0.001	0.001	0.001	0.001	0.001	0.001	0.001	0.001	0.001	0.001	0.001	0.001	0.001	0.001	0.001	0.001	0.001	0.001	0.001	0.001	0.001	0.001	0.001	0.001
SB3	48.99	14.33	2010	5. 10.	4	0	0	0	1	0			316	0	0	1	0	0	9	118	188				316	0.001	0.001	0.001	0.001	0.001	0.001	0.001	0.001	0.001	0.001	0.001	0.001	0.001	0.001	0.001	0.001	0.001	0.001	0.001	0.001	0.001	0.001	0.001	0.001
SB3	48.99	14.33	2010	5. 10.	4	0	0	0	1	0			317	0	0	1	0	0	9	118	188				317	0.001	0.001	0.001	0.001	0.001	0.001	0.001	0.001	0.001	0.001	0.001	0.001	0.001	0.001	0.001	0.001	0.001	0.001	0.001	0.001	0.001	0.001	0.001	0.001
SB3	48.99	14.33	2010	5. 10.	4	0	0	0	1	0			318	0	0	1	0	0	9	118	188				318	0.001	0.001	0.001	0.001	0.001	0.001	0.001	0.001	0.001	0.001	0.001	0.001	0.001	0.001	0.001	0.001	0.001	0.001	0.001	0.001	0.001	0.001	0.001	0.001
SB3	48.99	14.33	2010	5. 10.	4	0	0	0	1	0			319	0	0	1	0	0	9	118	188				319	0.001	0.001	0.001	0.001	0.001	0.001	0.001	0.001	0.001	0.001	0.001	0.001	0.001	0.001	0.001	0.001	0.001	0.001	0.001	0.001	0.001	0.001	0.001	0.001
SB3	48.99	14.33	2010	5. 10.	4	0	0	0	1	0			320	0	0	1	0	0	9	118	188				320	0.001	0.001	0.001	0.001	0.001	0.001	0.001	0.001	0.001	0.001	0.001	0.001	0.001	0.001	0.001	0.001	0.001	0.001	0.001	0.001	0.001	0.001	0.001	0.001
SB3	48.99	14.33	2010	5. 10.	4	0	0	0	0	1			321	0	0	1	0	0	9	118	188				321	0.001	0.001	0.001	0.001	1.001	0.001	2.001	0.001	0.001	0.001	0.001	0.001	0.001	0.001	0.001	0.001	0.001	0.001	0.001	0.001	0.001	0.001	0.001	0.001
SB3	48.99	14.33	2010	5. 10.	4	0	0	0	0	1			322	0	0	1	0	0	9	118	188				322	0.001	0.001	0.001	0.001	0.001	0.001	0.001	0.001	0.001	0.001	0.001	0.001	0.001	0.001	0.001	0.001	0.001	0.001	0.001	0.001	0.001	0.001	0.001	0.001
SB3	48.99	14.33	2010	5. 10.	4	0	0	0	0	1			323	0	0	1	0	0	9	118	188				323	0.001	0.001	0.001	0.001	0.001	0.001	0.001	0.001	0.001	0.001	0.001	0.001	0.001	0.001	0.001	0.001	0.001	0.001	0.001	0.001	0.001	0.001	0.001	0.001
SB3	48.99	14.33	2010	5. 10.	4	0	0	0	0	1			324	0	0	1	0	0	9	118	188				324	0.001	0.001	0.001	0.001	0.001	0.001	0.001	0.001	0.001	0.001	0.001	0.001	0.001	0.001	0.001	0.001	0.001	0.001	0.001	0.001	0.001	0.001	0.001	0.001
SB3	48.99	14.33	2010	5. 10.	4	0	0	0	0	1			325	0	0	1	0	0	9	118	188				325	0.001	0.001	0.001	0.001	0.001	0.001	0.001	0.001	0.001	0.001	0.001	0.001	0.001	0.001	0.001	0.001	0.001	0.001	0.001	0.001	0.001	0.001	0.001	0.001
SB3	48.99	14.33	2011	7. 5.	1	1	0	0	0	0			326	0	0	1	0	0	10	2	37				326	0.001	0.001	0.001	0.001	0.001	0.001	0.001	0.001	0.001	0.001	0.001	0.001	0.001	0.001	0.001	0.001	0.001	0.001	0.001	0.001	0.001	0.001	0.001	0.001
SB3	48.99	14.33	2011	7. 5.	1	1	0	0	0	0			327	0	0	1	0	0	10	2	37				327	0.001	0.001	0.001	0.001	0.001	0.001	0.001	0.001	0.001	0.001	0.001	0.001	0.001	0.001	0.001	0.001	0.001	0.001	0.001	0.001	0.001	0.001	0.001	0.001
SB3	48.99	14.33	2011	7. 5.	1	1	0	0	0	0			328	0	0	1	0	0	10	2	37				328	0.001	0.001	0.001	0.001	0.001	0.001	0.001	0.001	0.001	0.001	0.001	0.001	0.001	0.001	0.001	0.001	0.001	0.001	0.001	0.001	0.001	0.001	0.001	0.001
SB3	48.99	14.33	2011	7. 5.	1	1	0	0	0	0			329	0	0	1	0	0	10	2	37				329	0.001	0.001	0.001	0.001	0.001	0.001	0.001	0.001	0.001	0.001	0.001	0.001	0.001	0.001	0.001	0.001	0.001	0.001	0.001	0.001	0.001	0.001	0.001	0.001
SB3	48.99	14.33	2011	7. 5.	1	1	0	0	0	0			330	0	0	1	0	0	10	2	37				330	0.001	0.001	0.001	0.001	0.001	0.001	0.001	0.001	0.001	0.001	0.001	0.001	0.001	0.001	0.001	0.001	0.001	0.001	0.001	0.001	0.001	0.001	0.001	0.001
SB3	48.99	14.33	2011	7. 5.	1	0	1	0	0	0			331	0	0	1	0	0	10	2	37				331	0.001	0.001	0.001	0.001	0.001	0.001	0.001	0.001	0.001	0.001	0.001	0.001	0.001	0.001	0.001	0.001	0.001	0.001	0.001	0.001	0.001	0.001	0.001	0.001
SB3	48.99	14.33	2011	7. 5.	1	0	1	0	0	0			332	0	0	1	0	0	10	2	37				332	0.001	0.001	0.001	0.001	0.001	0.001	0.001	0.001	0.001	0.001	0.001	0.001	0.001	0.001	0.001	0.001	0.001	0.001	0.001	0.001	0.001	0.001	0.001	0.001
SB3	48.99	14.33	2011	7. 5.	1	0	1	0	0	0			333	0	0	1	0	0	10	2	37				333	0.001	0.001	0.001	0.001	0.001	0.001	0.001	0.001	0.001	0.001	0.001	0.001	0.001	0.001	0.001	0.001	0.001	0.001	0.001	0.001	0.001	0.001	0.001	0.001
SB3	48.99	14.33	2011	7. 5.	1	0	1	0	0	0			334	0	0	1	0	0	10	2	37				334	0.001	0.001	0.001	0.001	0.001	0.001	0.001	0.001	0.001	0.001	0.001	0.001	0.001	0.001	0.001	0.001	0.001	0.001	0.001	0.001	0.001	0.001	0.001	0.001
SB3	48.99	14.33	2011	7. 5.	1	0	1	0	0	0			335	0	0	1	0	0	10	2	37				335	0.001	0.001	0.001	0.001	0.001	0.001	0.001	0.001	0.001	0.001	0.001	0.001	0.001	0.001	0.001	0.001	0.001	0.001	0.001	0.001	0.001	0.001	0.001	0.001
SB3	48.99	14.33	2011	7. 5.	1	0	0	1	0	0			336	0	0	1	0	0	10	2	37				336	0.001	0.001	0.001	0.001	0.001	0.001	0.001	0.001	0.001	0.001	0.001	0.001	0.001	0.001	0.001	0.001	0.001	0.001	0.001	0.001	0.001	0.001	0.001	0.001
SB3	48.99	14.33	2011	7. 5.	1	0	0	1	0	0			337	0	0	1	0	0	10	2	37				337	0.001	0.001	0.001	0.001	0.001	0.001	0.001	0.001	0.001	0.001	0.001	0.001	0.001	0.001	0.001	0.001	0.001	0.001	0.001	0.001	0.001	0.001	0.001	0.001
SB3	48.99	14.33	2011	7. 5.	1	0	0	1	0	0			338	0	0	1	0	0	10	2	37				338	0.001	0.001	0.001	0.001	0.001	0.001	0.001	0.001	0.001	0.001	0.001	0.001	0.001	0.001	0.001	0.001	0.001	0.001	0.001	0.001	0.001	0.001	0.001	0.001
SB3	48.99	14.33	2011	7. 5.	1	0	0	1	0	0			339	0	0	1	0	0	10	2	37				339	0.001	0.001	0.001	0.001	0.001	0.001	0.001	0.001	0.001	0.001	0.001	0.001	0.001	0.001	0.001	0.001	0.001	0.001	0.001	0.001	0.001	0.001	0.001	0.001
SB3	48.99	14.33	2011	7. 5.	1	0	0	1	0	0			340	0	0	1	0	0	10	2	37				340	0.001	0.001	0.001	0.001	0.001	0.001	0.001	0.001	0.001	0.001	0.001	0.001	0.001	0.001	0.001	0.001	0.001	0.001	0.001	0.001	0.001	0.001	0.001	0.001
SB3	48.99	14.33	2011	7. 5.	1	0	0	0	1	0			341	0	0	1	0	0	10	2	37				341	0.001	0.001	0.001	0.001	0.001	0.001	0.001	0.001	0.001	0.001	0.001	0.001	0.001	0.001	0.001	0.001	0.001	0.001	0.001	0.001	0.001	0.001	0.001	0.001
SB3	48.99	14.33	2011	7. 5.	1	0	0	0	1	0			342	0	0	1	0	0	10	2	37				342	0.001	0.001	0.001	0.001	0.001	0.001	0.001	0.001	0.001	0.001	0.001	0.001	0.001	0.001	0.001	0.001	0.001	0.001	0.001	0.001	0.001	0.001	0.001	0.001
SB3	48.99	14.33	2011	7. 5.	1	0	0	0	1	0			343	0	0	1	0	0	10	2	37				343	0.001	0.001	0.001	0.001	0.001	0.001	0.001	0.001	0.001	0.001	0.001	0.001	0.001	0.001	0.001	0.001	0.001	0.001	0.001	0.001	0.001	0.001	0.001	0.001
SB3	48.99	14.33	2011	7. 5.	1	0	0	0	1	0			344	0	0	1	0	0	10	2	37				344	0.001	0.001	0.001	0.001	0.001	0.001	0.001	0.001	0.001	0.001	0.001	0.001	0.001	0.001	0.001	0.001	0.001	0.001	0.001	0.001	0.001	0.001	0.001	0.001
SB3	48.99	14.33	2011	7. 5.	1	0	0	0	1	0			345	0	0	1	0	0	10	2	37				345	0.001	0.001	0.001	0.001	0.001	0.001	0.001	0.001	0.001	0.001	0.001	0.001	0.001	0.001	0.001	0.001	0.001	0.001	0.001	0.001	0.001	0.001	0.001	0.001
SB3	48.99	14.33	2011	7. 5.	1	0	0	0	0	1			346	0	0	1	0	0	10	2	37				346	0.001	0.001	0.001	1.001	0.001	0.001	0.001	0.001	0.001	0.001	0.001	0.001	0.001	0.001	0.001	0.001	0.001	0.001	0.001	1.001	0.001	0.001	0.001	0.001
SB3	48.99	14.33	2011	7. 5.	1	0	0	0	0	1			347	0	0	1	0	0	10	2	37				347	0.001	0.001	0.001	0.001	0.001	0.001	0.001	0.001	0.001	0.001	0.001	0.001	0.001	0.001	0.001	0.001	0.001	0.001	0.001	0.001	0.001	0.001	0.001	0.001
SB3	48.99	14.33	2011	7. 5.	1	0	0	0	0	1			348	0	0	1	0	0	10	2	37				348	0.001	0.001	0.001	0.001	0.001	0.001	0.001	0.001	0.001	0.001	0.001	0.001	0.001	0.001	0.001	0.001	0.001	0.001	0.001	0.001	0.001	0.001	0.001	0.001
SB3	48.99	14.33	2011	7. 5.	1	0	0	0	0	1			349	0	0	1	0	0	10	2	37				349	0.001	0.001	0.001	0.001	0.001	0.001	0.001	0.001	0.001	0.001	0.001	0.001	0.001	0.001	0.001	0.001	0.001	0.001	0.001	0.001	0.001	0.001	0.001	0.001
SB3	48.99	14.33	2011	7. 5.	1	0	0	0	0	1			350	0	0	1	0	0	10	2	37				350	0.001	0.001	0.001	0.001	0.001	0.001	0.001	0.001	0.001	0.001	0.001	0.001	0.001	0.001	0.001	0.001	0.001	0.001	0.001	0.001	0.001	0.001	0.001	0.001
SB3	48.99	14.33	2011	12. 7.	2	1	0	0	0	0			351	0	0	1	0	0	10	68	103				351	0.001	0.001	0.001	0.001	0.001	0.001	0.001	0.001	0.001	0.001	0.001	0.001	0.001	0.001	0.001	0.001	0.001	0.001	0.001	0.001	0.001	0.001	0.001	0.001
SB3	48.99	14.33	2011	12. 7.	2	1	0	0	0	0			352	0	0	1	0	0	10	68	103				352	0.001	0.001	0.001	0.001	0.001	1.001	0.001	0.001	1.001	0.001	0.001	0.001	0.001	0.001	0.001	0.001	0.001	0.001	0.001	0.001	0.001	0.001	0.001	0.001
SB3	48.99	14.33	2011	12. 7.	2	1	0	0	0	0			353	0	0	1	0	0	10	68	103				353	0.001	0.001	0.001	0.001	0.001	0.001	0.001	0.001	0.001	0.001	0.001	0.001	0.001	0.001	0.001	0.001	0.001	0.001	0.001	0.001	0.001	0.001	0.001	0.001
SB3	48.99	14.33	2011	12. 7.	2	1	0	0	0	0			354	0	0	1	0	0	10	68	103				354	0.001	0.001	0.001	0.001	0.001	0.001	0.001	0.001	1.001	0.001	0.001	0.001	0.001	0.001	0.001	0.001	0.001	0.001	0.001	0.001	0.001	0.001	0.001	0.001
SB3	48.99	14.33	2011	12. 7.	2	1	0	0	0	0			355	0	0	1	0	0	10	68	103				355	0.001	0.001	0.001	0.001	0.001	0.001	0.001	0.001	0.001	0.001	0.001	0.001	0.001	0.001	0.001	0.001	0.001	0.001	1.001	0.001	0.001	0.001	0.001	0.001
SB3	48.99	14.33	2011	12. 7.	2	0	1	0	0	0			356	0	0	1	0	0	10	68	103				356	0.001	0.001	0.001	0.001	0.001	0.001	0.001	0.001	0.001	0.001	0.001	0.001	0.001	0.001	0.001	0.001	0.001	0.001	0.001	0.001	0.001	0.001	0.001	0.001
SB3	48.99	14.33	2011	12. 7.	2	0	1	0	0	0			357	0	0	1	0	0	10	68	103				357	0.001	0.001	0.001	0.001	0.001	0.001	0.001	0.001	0.001	0.001	0.001	0.001	0.001	0.001	0.001	0.001	0.001	0.001	0.001	0.001	0.001	0.001	0.001	0.001
SB3	48.99	14.33	2011	12. 7.	2	0	1	0	0	0			358	0	0	1	0	0	10	68	103				358	0.001	0.001	0.001	0.001	0.001	0.001	0.001	0.001	0.001	0.001	0.001	0.001	0.001	0.001	0.001	0.001	0.001	0.001	0.001	0.001	0.001	0.001	0.001	0.001
SB3	48.99	14.33	2011	12. 7.	2	0	1	0	0	0			359	0	0	1	0	0	10	68	103				359	0.001	0.001	0.001	0.001	0.001	0.001	0.001	0.001	0.001	0.001	0.001	0.001	0.001	0.001	0.001	0.001	0.001	0.001	0.001	0.001	0.001	0.001	0.001	0.001
SB3	48.99	14.33	2011	12. 7.	2	0	1	0	0	0			360	0	0	1	0	0	10	68	103				360	0.001	0.001	0.001	0.001	0.001	0.001	1.001	0.001	0.001	0.001	0.001	0.001	0.001	0.001	0.001	0.001	0.001	0.001	1.001	0.001	0.001	0.001	0.001	0.001
SB3	48.99	14.33	2011	12. 7.	2	0	0	1	0	0			361	0	0	1	0	0	10	68	103				361	0.001	0.001	0.001	0.001	0.001	0.001	0.001	0.001	0.001	0.001	0.001	0.001	0.001	0.001	0.001	0.001	0.001	0.001	0.001	0.001	0.001	0.001	0.001	0.001
SB3	48.99	14.33	2011	12. 7.	2	0	0	1	0	0			362	0	0	1	0	0	10	68	103				362	0.001	0.001	0.001	0.001	0.001	0.001	0.001	0.001	0.001	0.001	0.001	0.001	0.001	0.001	0.001	0.001	0.001	0.001	0.001	0.001	0.001	0.001	0.001	0.001
SB3	48.99	14.33	2011	12. 7.	2	0	0	1	0	0			363	0	0	1	0	0	10	68	103				363	0.001	0.001	0.001	0.001	0.001	0.001	0.001	0.001	0.001	0.001	0.001	0.001	0.001	0.001	0.001	0.001	0.001	0.001	0.001	0.001	0.001	0.001	0.001	0.001
SB3	48.99	14.33	2011	12. 7.	2	0	0	1	0	0			364	0	0	1	0	0	10	68	103				364	0.001	0.001	0.001	0.001	0.001	0.001	0.001	0.001	0.001	0.001	0.001	0.001	0.001	0.001	0.001	0.001	0.001	0.001	0.001	0.001	0.001	0.001	0.001	0.001
SB3	48.99	14.33	2011	12. 7.	2	0	0	1	0	0			365	0	0	1	0	0	10	68	103				365	0.001	0.001	0.001	0.001	0.001	0.001	0.001	0.001	0.001	0.001	0.001	0.001	0.001	0.001	0.001	0.001	0.001	0.001	0.001	0.001	0.001	0.001	0.001	0.001
SB3	48.99	14.33	2011	12. 7.	2	0	0	0	1	0			366	0	0	1	0	0	10	68	103				366	0.001	0.001	0.001	0.001	0.001	0.001	0.001	0.001	0.001	0.001	0.001	0.001	0.001	0.001	0.001	0.001	0.001	0.001	0.001	0.001	0.001	0.001	0.001	0.001
SB3	48.99	14.33	2011	12. 7.	2	0	0	0	1	0			367	0	0	1	0	0	10	68	103				367	0.001	0.001	0.001	0.001	0.001	0.001	0.001	0.001	0.001	0.001	0.001	0.001	0.001	0.001	0.001	0.001	0.001	0.001	0.001	0.001	0.001	0.001	0.001	0.001
SB3	48.99	14.33	2011	12. 7.	2	0	0	0	1	0			368	0	0	1	0	0	10	68	103				368	0.001	0.001	0.001	0.001	0.001	0.001	0.001	0.001	0.001	0.001	0.001	0.001	0.001	0.001	0.001	0.001	0.001	0.001	1.001	0.001	0.001	0.001	0.001	0.001
SB3	48.99	14.33	2011	12. 7.	2	0	0	0	1	0			369	0	0	1	0	0	10	68	103				369	0.001	0.001	0.001	0.001	0.001	0.001	0.001	0.001	0.001	0.001	0.001	0.001	0.001	0.001	0.001	0.001	0.001	0.001	1.001	0.001	0.001	0.001	0.001	0.001
SB3	48.99	14.33	2011	12. 7.	2	0	0	0	1	0			370	0	0	1	0	0	10	68	103				370	0.001	0.001	0.001	0.001	0.001	0.001	0.001	0.001	0.001	0.001	0.001	0.001	0.001	0.001	0.001	0.001	0.001	0.001	0.001	0.001	0.001	0.001	0.001	0.001
SB3	48.99	14.33	2011	12. 7.	2	0	0	0	0	1			371	0	0	1	0	0	10	68	103				371	0.001	0.001	0.001	0.001	0.001	0.001	0.001	0.001	0.001	0.001	0.001	0.001	0.001	0.001	0.001	0.001	0.001	0.001	0.001	0.001	0.001	0.001	0.001	0.001
SB3	48.99	14.33	2011	12. 7.	2	0	0	0	0	1			372	0	0	1	0	0	10	68	103				372	0.001	0.001	0.001	0.001	0.001	0.001	0.001	0.001	0.001	0.001	0.001	0.001	0.001	0.001	0.001	0.001	0.001	0.001	0.001	0.001	0.001	0.001	0.001	0.001
SB3	48.99	14.33	2011	12. 7.	2	0	0	0	0	1			373	0	0	1	0	0	10	68	103				373	0.001	0.001	0.001	0.001	0.001	0.001	0.001	0.001	0.001	0.001	0.001	0.001	0.001	0.001	0.001	0.001	0.001	0.001	1.001	0.001	0.001	0.001	0.001	0.001
SB3	48.99	14.33	2011	12. 7.	2	0	0	0	0	1			374	0	0	1	0	0	10	68	103				374	0.001	0.001	0.001	0.001	0.001	0.001	0.001	0.001	0.001	0.001	0.001	0.001	0.001	0.001	0.001	0.001	0.001	0.001	3.001	0.001	0.001	0.001	0.001	0.001
SB3	48.99	14.33	2011	12. 7.	2	0	0	0	0	1			375	0	0	1	0	0	10	68	103				375	0.001	0.001	0.001	0.001	0.001	0.001	0.001	0.001	0.001	0.001	0.001	0.001	0.001	0.001	0.001	0.001	0.001	0.001	0.001	0.001	0.001	0.001	0.001	0.001
SB3	48.99	14.33	2011	29. 7.	3	1	0	0	0	0			376	0	0	1	0	0	10	85	120				376	0.001	0.001	0.001	0.001	0.001	0.001	0.001	0.001	0.001	0.001	0.001	0.001	0.001	0.001	0.001	0.001	0.001	0.001	0.001	0.001	0.001	0.001	0.001	0.001
SB3	48.99	14.33	2011	29. 7.	3	1	0	0	0	0			377	0	0	1	0	0	10	85	120				377	0.001	0.001	0.001	0.001	0.001	0.001	0.001	0.001	0.001	0.001	0.001	0.001	0.001	0.001	0.001	0.001	0.001	0.001	0.001	0.001	0.001	0.001	0.001	0.001
SB3	48.99	14.33	2011	29. 7.	3	1	0	0	0	0			378	0	0	1	0	0	10	85	120				378	0.001	0.001	0.001	0.001	0.001	0.001	0.001	0.001	0.001	0.001	0.001	0.001	0.001	0.001	0.001	0.001	0.001	0.001	0.001	0.001	0.001	0.001	0.001	0.001
SB3	48.99	14.33	2011	29. 7.	3	1	0	0	0	0			379	0	0	1	0	0	10	85	120				379	0.001	0.001	0.001	0.001	0.001	0.001	0.001	0.001	0.001	0.001	0.001	0.001	0.001	0.001	0.001	0.001	0.001	0.001	0.001	0.001	0.001	0.001	0.001	0.001
SB3	48.99	14.33	2011	29. 7.	3	1	0	0	0	0			380	0	0	1	0	0	10	85	120				380	0.001	0.001	0.001	0.001	0.001	0.001	0.001	0.001	0.001	0.001	0.001	0.001	0.001	0.001	0.001	0.001	0.001	0.001	0.001	0.001	0.001	0.001	0.001	0.001
SB3	48.99	14.33	2011	29. 7.	3	0	1	0	0	0			381	0	0	1	0	0	10	85	120				381	0.001	0.001	0.001	0.001	0.001	0.001	0.001	0.001	0.001	0.001	0.001	0.001	0.001	0.001	0.001	0.001	0.001	0.001	0.001	0.001	0.001	0.001	0.001	0.001
SB3	48.99	14.33	2011	29. 7.	3	0	1	0	0	0			382	0	0	1	0	0	10	85	120				382	0.001	0.001	0.001	0.001	0.001	0.001	0.001	0.001	0.001	0.001	0.001	0.001	0.001	0.001	0.001	0.001	0.001	0.001	0.001	0.001	0.001	0.001	0.001	0.001
SB3	48.99	14.33	2011	29. 7.	3	0	1	0	0	0			383	0	0	1	0	0	10	85	120				383	0.001	0.001	0.001	0.001	0.001	0.001	0.001	0.001	0.001	0.001	0.001	0.001	0.001	0.001	0.001	0.001	0.001	0.001	0.001	0.001	0.001	0.001	0.001	0.001
SB3	48.99	14.33	2011	29. 7.	3	0	1	0	0	0			384	0	0	1	0	0	10	85	120				384	0.001	0.001	0.001	0.001	0.001	0.001	0.001	0.001	0.001	0.001	0.001	0.001	0.001	0.001	0.001	0.001	0.001	0.001	0.001	0.001	0.001	0.001	0.001	0.001
SB3	48.99	14.33	2011	29. 7.	3	0	1	0	0	0			385	0	0	1	0	0	10	85	120				385	0.001	0.001	0.001	0.001	0.001	0.001	0.001	0.001	0.001	0.001	0.001	0.001	0.001	0.001	0.001	0.001	0.001	0.001	0.001	0.001	0.001	0.001	0.001	0.001
SB3	48.99	14.33	2011	29. 7.	3	0	0	1	0	0			386	0	0	1	0	0	10	85	120				386	0.001	0.001	0.001	0.001	0.001	0.001	0.001	0.001	0.001	0.001	0.001	0.001	0.001	0.001	0.001	0.001	0.001	0.001	0.001	0.001	0.001	0.001	0.001	0.001
SB3	48.99	14.33	2011	29. 7.	3	0	0	1	0	0			387	0	0	1	0	0	10	85	120				387	0.001	0.001	0.001	0.001	0.001	0.001	0.001	0.001	0.001	0.001	0.001	0.001	0.001	0.001	0.001	0.001	0.001	0.001	0.001	0.001	0.001	0.001	0.001	0.001
SB3	48.99	14.33	2011	29. 7.	3	0	0	1	0	0			388	0	0	1	0	0	10	85	120				388	0.001	0.001	0.001	0.001	0.001	0.001	0.001	0.001	0.001	0.001	0.001	0.001	0.001	0.001	0.001	0.001	0.001	0.001	0.001	0.001	0.001	0.001	0.001	0.001
SB3	48.99	14.33	2011	29. 7.	3	0	0	1	0	0			389	0	0	1	0	0	10	85	120				389	0.001	0.001	0.001	0.001	0.001	0.001	0.001	0.001	0.001	0.001	0.001	0.001	0.001	0.001	0.001	0.001	0.001	0.001	0.001	0.001	0.001	0.001	0.001	0.001
SB3	48.99	14.33	2011	29. 7.	3	0	0	1	0	0			390	0	0	1	0	0	10	85	120				390	0.001	0.001	0.001	0.001	0.001	0.001	0.001	0.001	0.001	0.001	0.001	0.001	0.001	0.001	0.001	0.001	0.001	0.001	0.001	0.001	0.001	0.001	0.001	0.001
SB3	48.99	14.33	2011	29. 7.	3	0	0	0	1	0			391	0	0	1	0	0	10	85	120				391	0.001	0.001	0.001	0.001	0.001	0.001	0.001	0.001	0.001	0.001	0.001	0.001	0.001	0.001	0.001	0.001	0.001	0.001	0.001	0.001	0.001	0.001	0.001	0.001
SB3	48.99	14.33	2011	29. 7.	3	0	0	0	1	0			392	0	0	1	0	0	10	85	120				392	0.001	0.001	0.001	0.001	0.001	0.001	0.001	0.001	0.001	0.001	0.001	0.001	0.001	0.001	0.001	0.001	0.001	0.001	0.001	0.001	0.001	0.001	0.001	0.001
SB3	48.99	14.33	2011	29. 7.	3	0	0	0	1	0			393	0	0	1	0	0	10	85	120				393	0.001	0.001	0.001	0.001	0.001	0.001	0.001	0.001	0.001	0.001	0.001	0.001	0.001	0.001	0.001	0.001	0.001	0.001	0.001	0.001	0.001	0.001	0.001	0.001
SB3	48.99	14.33	2011	29. 7.	3	0	0	0	1	0			394	0	0	1	0	0	10	85	120				394	0.001	0.001	0.001	0.001	0.001	0.001	0.001	0.001	0.001	0.001	0.001	0.001	0.001	0.001	0.001	0.001	0.001	0.001	0.001	0.001	0.001	0.001	0.001	0.001
SB3	48.99	14.33	2011	29. 7.	3	0	0	0	1	0			395	0	0	1	0	0	10	85	120				395	0.001	0.001	0.001	0.001	0.001	0.001	0.001	0.001	0.001	0.001	0.001	0.001	0.001	0.001	0.001	0.001	0.001	0.001	0.001	0.001	0.001	0.001	0.001	0.001
SB3	48.99	14.33	2011	29. 7.	3	0	0	0	0	1			396	0	0	1	0	0	10	85	120				396	0.001	0.001	0.001	0.001	0.001	0.001	0.001	0.001	0.001	0.001	0.001	0.001	0.001	0.001	0.001	0.001	0.001	0.001	0.001	0.001	0.001	0.001	0.001	0.001
SB3	48.99	14.33	2011	29. 7.	3	0	0	0	0	1			397	0	0	1	0	0	10	85	120				397	0.001	0.001	0.001	0.001	0.001	0.001	0.001	0.001	0.001	0.001	0.001	0.001	0.001	0.001	0.001	0.001	0.001	0.001	0.001	0.001	0.001	0.001	0.001	0.001
SB3	48.99	14.33	2011	29. 7.	3	0	0	0	0	1			398	0	0	1	0	0	10	85	120				398	0.001	0.001	0.001	0.001	0.001	0.001	0.001	0.001	0.001	0.001	0.001	0.001	0.001	0.001	0.001	0.001	0.001	0.001	0.001	0.001	0.001	0.001	0.001	0.001
SB3	48.99	14.33	2011	29. 7.	3	0	0	0	0	1			399	0	0	1	0	0	10	85	120				399	0.001	0.001	0.001	0.001	0.001	0.001	0.001	0.001	0.001	0.001	0.001	0.001	0.001	0.001	0.001	0.001	0.001	0.001	0.001	0.001	0.001	0.001	0.001	0.001
SB3	48.99	14.33	2011	29. 7.	3	0	0	0	0	1			400	0	0	1	0	0	10	85	120				400	0.001	0.001	0.001	0.001	0.001	0.001	0.001	0.001	0.001	0.001	0.001	0.001	0.001	0.001	0.001	0.001	0.001	0.001	0.001	0.001	0.001	0.001	0.001	0.001
SB3	48.99	14.33	2011	31. 8.	4	1	0	0	0	0			401	0	0	1	0	0	10	118	153				401	0.001	0.001	0.001	0.001	0.001	0.001	0.001	0.001	0.001	0.001	0.001	0.001	0.001	0.001	0.001	0.001	0.001	0.001	0.001	0.001	0.001	0.001	0.001	0.001
SB3	48.99	14.33	2011	31. 8.	4	1	0	0	0	0			402	0	0	1	0	0	10	118	153				402	0.001	0.001	0.001	0.001	0.001	0.001	0.001	0.001	0.001	0.001	0.001	0.001	0.001	0.001	0.001	0.001	0.001	0.001	0.001	0.001	0.001	0.001	0.001	0.001
SB3	48.99	14.33	2011	31. 8.	4	1	0	0	0	0			403	0	0	1	0	0	10	118	153				403	0.001	0.001	0.001	0.001	0.001	0.001	0.001	0.001	0.001	0.001	0.001	0.001	0.001	0.001	0.001	0.001	0.001	0.001	0.001	0.001	0.001	0.001	0.001	0.001
SB3	48.99	14.33	2011	31. 8.	4	1	0	0	0	0			404	0	0	1	0	0	10	118	153				404	0.001	0.001	0.001	0.001	0.001	0.001	0.001	0.001	0.001	0.001	0.001	0.001	0.001	0.001	0.001	0.001	0.001	0.001	0.001	0.001	0.001	0.001	0.001	0.001
SB3	48.99	14.33	2011	31. 8.	4	1	0	0	0	0			405	0	0	1	0	0	10	118	153				405	0.001	0.001	0.001	0.001	0.001	0.001	0.001	0.001	0.001	0.001	0.001	0.001	0.001	0.001	0.001	0.001	0.001	0.001	0.001	0.001	0.001	0.001	0.001	0.001
SB3	48.99	14.33	2011	31. 8.	4	0	1	0	0	0			406	0	0	1	0	0	10	118	153				406	0.001	0.001	0.001	0.001	0.001	0.001	0.001	0.001	0.001	0.001	0.001	0.001	0.001	0.001	0.001	0.001	0.001	0.001	0.001	0.001	0.001	0.001	0.001	0.001
SB3	48.99	14.33	2011	31. 8.	4	0	1	0	0	0			407	0	0	1	0	0	10	118	153				407	0.001	0.001	0.001	0.001	0.001	0.001	0.001	0.001	0.001	0.001	0.001	0.001	0.001	0.001	0.001	0.001	0.001	0.001	0.001	0.001	0.001	0.001	0.001	0.001
SB3	48.99	14.33	2011	31. 8.	4	0	1	0	0	0			408	0	0	1	0	0	10	118	153				408	0.001	0.001	0.001	0.001	0.001	0.001	0.001	0.001	0.001	0.001	0.001	0.001	0.001	0.001	0.001	0.001	0.001	0.001	0.001	0.001	0.001	0.001	0.001	0.001
SB3	48.99	14.33	2011	31. 8.	4	0	1	0	0	0			409	0	0	1	0	0	10	118	153				409	0.001	0.001	0.001	0.001	0.001	0.001	0.001	0.001	0.001	0.001	0.001	0.001	0.001	0.001	0.001	0.001	0.001	0.001	0.001	0.001	0.001	0.001	0.001	0.001
SB3	48.99	14.33	2011	31. 8.	4	0	1	0	0	0			410	0	0	1	0	0	10	118	153				410	0.001	0.001	0.001	0.001	0.001	0.001	0.001	0.001	0.001	0.001	0.001	0.001	0.001	0.001	0.001	0.001	0.001	0.001	1.001	0.001	0.001	0.001	0.001	0.001
SB3	48.99	14.33	2011	31. 8.	4	0	0	1	0	0			411	0	0	1	0	0	10	118	153				411	0.001	0.001	0.001	0.001	0.001	0.001	0.001	0.001	0.001	0.001	0.001	0.001	0.001	0.001	0.001	0.001	0.001	0.001	0.001	0.001	0.001	0.001	0.001	0.001
SB3	48.99	14.33	2011	31. 8.	4	0	0	1	0	0			412	0	0	1	0	0	10	118	153				412	0.001	0.001	0.001	0.001	0.001	0.001	0.001	0.001	0.001	0.001	0.001	0.001	0.001	0.001	0.001	0.001	0.001	0.001	0.001	0.001	0.001	0.001	0.001	0.001
SB3	48.99	14.33	2011	31. 8.	4	0	0	1	0	0			413	0	0	1	0	0	10	118	153				413	0.001	0.001	0.001	0.001	0.001	0.001	0.001	0.001	0.001	0.001	0.001	0.001	0.001	0.001	0.001	0.001	0.001	0.001	0.001	0.001	0.001	0.001	0.001	0.001
SB3	48.99	14.33	2011	31. 8.	4	0	0	1	0	0			414	0	0	1	0	0	10	118	153				414	0.001	0.001	0.001	0.001	0.001	0.001	0.001	0.001	0.001	0.001	0.001	0.001	0.001	0.001	0.001	0.001	0.001	0.001	0.001	0.001	0.001	0.001	0.001	0.001
SB3	48.99	14.33	2011	31. 8.	4	0	0	1	0	0			415	0	0	1	0	0	10	118	153				415	0.001	0.001	0.001	0.001	0.001	0.001	0.001	0.001	0.001	0.001	0.001	0.001	0.001	0.001	0.001	0.001	0.001	0.001	0.001	0.001	0.001	0.001	0.001	0.001
SB3	48.99	14.33	2011	31. 8.	4	0	0	0	1	0			416	0	0	1	0	0	10	118	153				416	0.001	0.001	0.001	0.001	0.001	0.001	0.001	0.001	0.001	0.001	0.001	0.001	0.001	0.001	0.001	0.001	0.001	0.001	0.001	0.001	0.001	0.001	0.001	0.001
SB3	48.99	14.33	2011	31. 8.	4	0	0	0	1	0			417	0	0	1	0	0	10	118	153				417	0.001	0.001	0.001	0.001	0.001	0.001	0.001	0.001	0.001	0.001	0.001	0.001	0.001	0.001	0.001	0.001	0.001	0.001	0.001	0.001	0.001	0.001	0.001	0.001
SB3	48.99	14.33	2011	31. 8.	4	0	0	0	1	0			418	0	0	1	0	0	10	118	153				418	0.001	0.001	0.001	0.001	0.001	0.001	0.001	0.001	0.001	0.001	0.001	0.001	0.001	0.001	0.001	0.001	0.001	0.001	0.001	0.001	0.001	0.001	0.001	0.001
SB3	48.99	14.33	2011	31. 8.	4	0	0	0	1	0			419	0	0	1	0	0	10	118	153				419	0.001	0.001	0.001	0.001	0.001	0.001	0.001	0.001	0.001	0.001	0.001	0.001	0.001	0.001	0.001	0.001	0.001	0.001	0.001	0.001	0.001	0.001	0.001	0.001
SB3	48.99	14.33	2011	31. 8.	4	0	0	0	1	0			420	0	0	1	0	0	10	118	153				420	0.001	0.001	0.001	0.001	0.001	0.001	0.001	0.001	0.001	0.001	0.001	0.001	0.001	0.001	0.001	0.001	0.001	0.001	0.001	0.001	0.001	0.001	0.001	0.001
SB3	48.99	14.33	2011	31. 8.	4	0	0	0	0	1			421	0	0	1	0	0	10	118	153				421	0.001	0.001	0.001	0.001	0.001	0.001	0.001	0.001	0.001	0.001	0.001	0.001	0.001	0.001	0.001	0.001	0.001	0.001	0.001	0.001	0.001	0.001	0.001	0.001
SB3	48.99	14.33	2011	31. 8.	4	0	0	0	0	1			422	0	0	1	0	0	10	118	153				422	0.001	0.001	0.001	0.001	0.001	0.001	0.001	0.001	0.001	0.001	0.001	0.001	0.001	0.001	0.001	0.001	0.001	0.001	0.001	0.001	0.001	0.001	0.001	0.001
SB3	48.99	14.33	2011	31. 8.	4	0	0	0	0	1			423	0	0	1	0	0	10	118	153				423	0.001	0.001	0.001	0.001	0.001	0.001	0.001	0.001	0.001	0.001	0.001	0.001	0.001	0.001	0.001	0.001	0.001	0.001	0.001	0.001	0.001	0.001	0.001	0.001
SB3	48.99	14.33	2011	31. 8.	4	0	0	0	0	1			424	0	0	1	0	0	10	118	153				424	0.001	0.001	0.001	0.001	0.001	0.001	0.001	0.001	0.001	0.001	0.001	0.001	0.001	0.001	0.001	0.001	0.001	0.001	0.001	0.001	0.001	0.001	0.001	0.001
SB3	48.99	14.33	2011	31. 8.	4	0	0	0	0	1			425	0	0	1	0	0	10	118	153				425	0.001	0.001	0.001	0.001	0.001	0.001	0.001	0.001	0.001	0.001	0.001	0.001	0.001	0.001	0.001	0.001	0.001	0.001	0.001	0.001	0.001	0.001	0.001	0.001
CB	50.15	15.2	2013	23. 5.	1	1							426	0	0	0	1	0	12	9	53				426	0.001	0.001	0.001	0.001	0.001	0.001	0.001	0.001	0.001	0.001	0.001	0.001	0.001	0.001	0.001	0.001	0.001	0.001	0.001	0.001	0.001	0.001	0.001	0.001
CB	50.15	15.2	2013	23. 5.	1	1							427	0	0	0	1	0	12	9	53				427	0.001	0.001	0.001	0.001	0.001	0.001	0.001	0.001	0.001	0.001	0.001	0.001	0.001	0.001	0.001	0.001	0.001	0.001	0.001	0.001	0.001	0.001	0.001	0.001
CB	50.15	15.2	2013	23. 5.	1	1							428	0	0	0	1	0	12	9	53				428	0.001	0.001	0.001	0.001	0.001	0.001	0.001	0.001	0.001	0.001	0.001	0.001	0.001	0.001	0.001	0.001	0.001	0.001	0.001	0.001	0.001	0.001	0.001	0.001
CB	50.15	15.2	2013	23. 5.	1	1							429	0	0	0	1	0	12	9	53				429	0.001	0.001	0.001	0.001	0.001	0.001	0.001	0.001	0.001	0.001	0.001	0.001	0.001	0.001	0.001	1.001	0.001	0.001	0.001	0.001	0.001	0.001	0.001	0.001
CB	50.15	15.2	2013	23. 5.	1	1							430	0	0	0	1	0	12	9	53				430	0.001	0.001	0.001	0.001	0.001	0.001	0.001	0.001	0.001	0.001	0.001	0.001	0.001	0.001	0.001	0.001	0.001	0.001	0.001	0.001	0.001	0.001	0.001	0.001
CB	50.15	15.2	2013	23. 5.	1	1							431	0	0	0	1	0	12	9	53				431	0.001	0.001	0.001	0.001	0.001	0.001	0.001	0.001	0.001	0.001	0.001	0.001	0.001	0.001	0.001	0.001	0.001	0.001	0.001	0.001	0.001	0.001	0.001	0.001
CB	50.15	15.2	2013	23. 5.	1	1							432	0	0	0	1	0	12	9	53				432	0.001	0.001	0.001	0.001	0.001	0.001	0.001	0.001	0.001	0.001	0.001	0.001	0.001	0.001	0.001	0.001	0.001	0.001	0.001	0.001	0.001	0.001	0.001	0.001
CB	50.15	15.2	2013	23. 5.	1	1							433	0	0	0	1	0	12	9	53				433	0.001	0.001	0.001	0.001	0.001	0.001	0.001	0.001	0.001	0.001	0.001	0.001	0.001	0.001	0.001	0.001	0.001	0.001	0.001	0.001	0.001	0.001	0.001	0.001
CB	50.15	15.2	2013	23. 5.	1	1							434	0	0	0	1	0	12	9	53				434	0.001	0.001	0.001	0.001	0.001	0.001	0.001	0.001	0.001	0.001	0.001	0.001	0.001	0.001	0.001	0.001	0.001	0.001	0.001	0.001	0.001	0.001	0.001	0.001
CB	50.15	15.2	2013	23. 5.	1	1							435	0	0	0	1	0	12	9	53				435	0.001	0.001	0.001	0.001	0.001	0.001	0.001	0.001	0.001	0.001	0.001	0.001	0.001	0.001	0.001	0.001	0.001	0.001	0.001	0.001	0.001	0.001	0.001	0.001
CB	50.15	15.2	2013	23. 5.	1	1							436	0	0	0	1	0	12	9	53				436	0.001	0.001	0.001	0.001	0.001	0.001	0.001	0.001	0.001	0.001	0.001	0.001	0.001	0.001	0.001	0.001	0.001	0.001	0.001	0.001	0.001	0.001	0.001	0.001
CB	50.15	15.2	2013	23. 5.	1	1							437	0	0	0	1	0	12	9	53				437	0.001	0.001	0.001	0.001	0.001	0.001	0.001	0.001	0.001	0.001	0.001	0.001	0.001	0.001	0.001	0.001	0.001	0.001	0.001	0.001	0.001	0.001	0.001	0.001
CB	50.15	15.2	2013	23. 5.	1	1							438	0	0	0	1	0	12	9	53				438	0.001	0.001	0.001	0.001	0.001	0.001	0.001	0.001	0.001	0.001	0.001	0.001	0.001	0.001	0.001	0.001	0.001	0.001	0.001	0.001	0.001	0.001	0.001	0.001
CB	50.15	15.2	2013	23. 5.	1	1							439	0	0	0	1	0	12	9	53				439	0.001	0.001	0.001	0.001	0.001	0.001	0.001	0.001	0.001	0.001	0.001	0.001	0.001	0.001	0.001	0.001	0.001	0.001	0.001	0.001	0.001	0.001	0.001	0.001
CB	50.15	15.2	2013	23. 5.	1	1							440	0	0	0	1	0	12	9	53				440	0.001	0.001	0.001	0.001	0.001	0.001	0.001	0.001	0.001	0.001	0.001	0.001	0.001	0.001	0.001	0.001	0.001	0.001	0.001	0.001	0.001	0.001	0.001	0.001
CB	50.15	15.2	2013	23. 5.	1	1							441	0	0	0	1	0	12	9	53				441	0.001	0.001	0.001	0.001	0.001	0.001	0.001	0.001	0.001	0.001	0.001	0.001	0.001	0.001	0.001	0.001	0.001	0.001	0.001	0.001	0.001	0.001	0.001	0.001
CB	50.15	15.2	2013	23. 5.	1	1							442	0	0	0	1	0	12	9	53				442	0.001	0.001	0.001	0.001	0.001	0.001	0.001	0.001	0.001	0.001	0.001	0.001	0.001	0.001	0.001	0.001	0.001	0.001	0.001	0.001	0.001	0.001	0.001	0.001
CB	50.15	15.2	2013	23. 5.	1	1							443	0	0	0	1	0	12	9	53				443	0.001	0.001	0.001	0.001	0.001	0.001	0.001	0.001	0.001	0.001	0.001	0.001	0.001	0.001	0.001	0.001	0.001	0.001	0.001	0.001	0.001	0.001	0.001	0.001
CB	50.15	15.2	2013	23. 5.	1	1							444	0	0	0	1	0	12	9	53				444	0.001	0.001	0.001	0.001	0.001	0.001	0.001	0.001	0.001	0.001	0.001	0.001	0.001	0.001	0.001	0.001	0.001	0.001	0.001	0.001	0.001	0.001	0.001	0.001
CB	50.15	15.2	2013	23. 5.	1	1							445	0	0	0	1	0	12	9	53				445	0.001	0.001	0.001	0.001	0.001	0.001	0.001	0.001	0.001	0.001	0.001	0.001	0.001	0.001	0.001	0.001	0.001	0.001	0.001	0.001	0.001	0.001	0.001	0.001
CB	50.15	15.2	2013	23. 5.	1	1							446	0	0	0	1	0	12	9	53				446	0.001	0.001	0.001	0.001	0.001	0.001	0.001	0.001	0.001	0.001	0.001	0.001	0.001	0.001	0.001	0.001	0.001	0.001	0.001	0.001	0.001	0.001	0.001	0.001
CB	50.15	15.2	2013	23. 5.	1	1							447	0	0	0	1	0	12	9	53				447	0.001	0.001	0.001	0.001	0.001	0.001	0.001	0.001	0.001	0.001	0.001	0.001	0.001	0.001	0.001	0.001	0.001	0.001	0.001	0.001	0.001	0.001	0.001	0.001
CB	50.15	15.2	2013	23. 5.	1	1							448	0	0	0	1	0	12	9	53				448	0.001	0.001	0.001	0.001	0.001	0.001	0.001	0.001	0.001	0.001	0.001	0.001	0.001	0.001	0.001	0.001	0.001	0.001	0.001	0.001	0.001	0.001	0.001	0.001
CB	50.15	15.2	2013	23. 5.	1	1							449	0	0	0	1	0	12	9	53				449	0.001	0.001	0.001	0.001	0.001	0.001	0.001	0.001	0.001	0.001	0.001	0.001	0.001	0.001	0.001	0.001	0.001	0.001	0.001	0.001	0.001	0.001	0.001	0.001
CB	50.15	15.2	2013	23. 5.	1	1							450	0	0	0	1	0	12	9	53				450	0.001	0.001	0.001	0.001	0.001	0.001	0.001	0.001	0.001	0.001	0.001	0.001	0.001	0.001	0.001	0.001	0.001	0.001	0.001	0.001	0.001	0.001	0.001	0.001
CB	50.15	15.2	2013	23. 5.	1	1							451	0	0	0	1	0	12	9	53				451	0.001	0.001	0.001	0.001	0.001	0.001	0.001	0.001	0.001	0.001	0.001	0.001	0.001	0.001	0.001	0.001	0.001	0.001	0.001	0.001	0.001	0.001	0.001	0.001
CB	50.15	15.2	2013	23. 5.	1	1							452	0	0	0	1	0	12	9	53				452	0.001	0.001	0.001	0.001	0.001	0.001	0.001	0.001	0.001	0.001	0.001	0.001	0.001	0.001	0.001	0.001	0.001	0.001	0.001	0.001	0.001	0.001	0.001	0.001
CB	50.15	15.2	2013	23. 5.	1	1							453	0	0	0	1	0	12	9	53				453	0.001	0.001	0.001	0.001	0.001	0.001	0.001	0.001	0.001	0.001	0.001	0.001	0.001	0.001	0.001	0.001	0.001	0.001	0.001	0.001	0.001	0.001	0.001	0.001
CB	50.15	15.2	2013	23. 5.	1	1							454	0	0	0	1	0	12	9	53				454	0.001	0.001	0.001	0.001	0.001	0.001	0.001	0.001	0.001	0.001	0.001	0.001	0.001	0.001	0.001	0.001	0.001	0.001	0.001	0.001	0.001	0.001	0.001	0.001
CB	50.15	15.2	2013	23. 5.	1	1							455	0	0	0	1	0	12	9	53				455	0.001	0.001	0.001	0.001	0.001	0.001	0.001	0.001	0.001	0.001	0.001	0.001	0.001	0.001	0.001	0.001	0.001	0.001	0.001	0.001	0.001	0.001	0.001	0.001
CB	50.15	15.2	2013	23. 5.	1	1							456	0	0	0	1	0	12	9	53				456	0.001	0.001	0.001	0.001	0.001	0.001	0.001	0.001	0.001	0.001	0.001	0.001	0.001	0.001	0.001	0.001	0.001	0.001	0.001	0.001	0.001	0.001	0.001	0.001
CB	50.15	15.2	2013	23. 5.	1	1							457	0	0	0	1	0	12	9	53				457	0.001	0.001	0.001	0.001	0.001	0.001	0.001	0.001	0.001	0.001	0.001	0.001	0.001	0.001	0.001	0.001	0.001	0.001	0.001	0.001	1.001	0.001	0.001	0.001
CB	50.15	15.2	2013	23. 5.	1	1							458	0	0	0	1	0	12	9	53				458	0.001	0.001	0.001	0.001	0.001	0.001	0.001	0.001	0.001	0.001	0.001	0.001	0.001	0.001	0.001	0.001	0.001	0.001	0.001	0.001	0.001	0.001	0.001	0.001
CB	50.15	15.2	2013	23. 5.	1	1							459	0	0	0	1	0	12	9	53				459	0.001	0.001	0.001	0.001	0.001	0.001	0.001	0.001	0.001	0.001	0.001	0.001	0.001	0.001	0.001	0.001	0.001	0.001	0.001	0.001	0.001	0.001	0.001	0.001
CB	50.15	15.2	2013	23. 5.	1	1							460	0	0	0	1	0	12	9	53				460	0.001	0.001	0.001	0.001	0.001	0.001	0.001	0.001	0.001	0.001	0.001	0.001	0.001	0.001	0.001	0.001	0.001	0.001	0.001	0.001	0.001	0.001	0.001	0.001
CB	50.15	15.2	2013	23. 5.	1	1							461	0	0	0	1	0	12	9	53				461	0.001	0.001	0.001	0.001	0.001	0.001	0.001	0.001	0.001	0.001	0.001	0.001	0.001	0.001	0.001	0.001	0.001	0.001	0.001	0.001	0.001	0.001	0.001	0.001
CB	50.15	15.2	2013	23. 5.	1	1							462	0	0	0	1	0	12	9	53				462	0.001	0.001	0.001	0.001	0.001	0.001	0.001	0.001	0.001	0.001	0.001	0.001	0.001	0.001	0.001	0.001	0.001	0.001	0.001	0.001	0.001	0.001	0.001	0.001
CB	50.15	15.2	2013	23. 5.	1	1							463	0	0	0	1	0	12	9	53				463	0.001	0.001	0.001	0.001	0.001	0.001	0.001	0.001	0.001	0.001	0.001	0.001	0.001	0.001	0.001	0.001	0.001	0.001	0.001	0.001	0.001	0.001	0.001	0.001
CB	50.15	15.2	2013	23. 5.	1	1							464	0	0	0	1	0	12	9	53				464	0.001	0.001	0.001	0.001	0.001	0.001	0.001	0.001	0.001	0.001	0.001	0.001	0.001	0.001	0.001	0.001	0.001	0.001	0.001	0.001	0.001	0.001	0.001	0.001
CB	50.15	15.2	2013	23. 5.	1	1							465	0	0	0	1	0	12	9	53				465	0.001	0.001	0.001	0.001	0.001	0.001	0.001	0.001	0.001	0.001	0.001	0.001	0.001	0.001	0.001	0.001	0.001	0.001	0.001	0.001	0.001	0.001	0.001	0.001
CB	50.15	15.2	2013	23. 5.	1	1							466	0	0	0	1	0	12	9	53				466	0.001	0.001	0.001	0.001	0.001	0.001	0.001	0.001	0.001	0.001	0.001	0.001	0.001	0.001	0.001	0.001	0.001	0.001	0.001	0.001	0.001	0.001	0.001	0.001
CB	50.15	15.2	2013	23. 5.	1	1							467	0	0	0	1	0	12	9	53				467	0.001	0.001	0.001	0.001	0.001	0.001	0.001	0.001	0.001	0.001	0.001	0.001	0.001	0.001	0.001	0.001	0.001	0.001	0.001	0.001	0.001	0.001	0.001	0.001
CB	50.15	15.2	2013	23. 5.	1	1							468	0	0	0	1	0	12	9	53				468	0.001	0.001	0.001	0.001	0.001	0.001	0.001	0.001	0.001	0.001	0.001	0.001	0.001	0.001	0.001	0.001	0.001	0.001	0.001	0.001	0.001	0.001	0.001	0.001
CB	50.15	15.2	2013	23. 5.	1	1							469	0	0	0	1	0	12	9	53				469	0.001	0.001	0.001	0.001	0.001	0.001	0.001	0.001	0.001	0.001	0.001	0.001	0.001	0.001	0.001	0.001	0.001	0.001	0.001	0.001	0.001	0.001	0.001	0.001
CB	50.15	15.2	2013	23. 5.	1	1							470	0	0	0	1	0	12	9	53				470	0.001	0.001	0.001	0.001	0.001	0.001	0.001	0.001	0.001	0.001	0.001	0.001	0.001	0.001	0.001	0.001	0.001	0.001	0.001	0.001	0.001	0.001	0.001	0.001
CB	50.15	15.2	2013	23. 5.	1	1							471	0	0	0	1	0	12	9	53				471	0.001	0.001	0.001	0.001	0.001	0.001	0.001	0.001	0.001	0.001	0.001	0.001	0.001	0.001	0.001	0.001	0.001	0.001	0.001	0.001	0.001	0.001	0.001	0.001
CB	50.15	15.2	2013	23. 5.	1	1							472	0	0	0	1	0	12	9	53				472	0.001	0.001	0.001	0.001	0.001	0.001	0.001	0.001	0.001	0.001	0.001	0.001	0.001	0.001	0.001	0.001	0.001	0.001	0.001	0.001	0.001	0.001	0.001	0.001
CB	50.15	15.2	2013	23. 5.	1	1							473	0	0	0	1	0	12	9	53				473	0.001	0.001	0.001	0.001	0.001	0.001	0.001	0.001	0.001	0.001	0.001	0.001	0.001	0.001	0.001	0.001	0.001	0.001	0.001	0.001	0.001	0.001	0.001	0.001
CB	50.15	15.2	2013	23. 5.	1	1							474	0	0	0	1	0	12	9	53				474	0.001	0.001	0.001	0.001	0.001	0.001	0.001	0.001	0.001	0.001	0.001	0.001	0.001	0.001	0.001	0.001	0.001	0.001	0.001	0.001	0.001	0.001	0.001	0.001
CB	50.15	15.2	2013	23. 5.	1	1							475	0	0	0	1	0	12	9	53				475	0.001	0.001	0.001	0.001	0.001	0.001	0.001	0.001	0.001	0.001	0.001	0.001	0.001	0.001	0.001	0.001	0.001	0.001	0.001	0.001	0.001	0.001	0.001	0.001
CB	50.15	15.2	2013	23. 5.	1	1							476	0	0	0	1	0	12	9	53				476	0.001	0.001	0.001	0.001	0.001	0.001	0.001	0.001	0.001	0.001	0.001	0.001	0.001	0.001	0.001	0.001	0.001	0.001	0.001	0.001	0.001	0.001	0.001	0.001
CB	50.15	15.2	2013	23. 5.	1	1							477	0	0	0	1	0	12	9	53				477	0.001	0.001	0.001	0.001	0.001	0.001	0.001	0.001	0.001	0.001	0.001	0.001	0.001	0.001	0.001	0.001	0.001	0.001	0.001	0.001	0.001	0.001	0.001	0.001
CB	50.15	15.2	2013	23. 5.	1	1							478	0	0	0	1	0	12	9	53				478	0.001	0.001	0.001	0.001	0.001	0.001	0.001	0.001	0.001	0.001	0.001	0.001	0.001	0.001	0.001	0.001	0.001	0.001	0.001	0.001	0.001	0.001	0.001	0.001
CB	50.15	15.2	2013	23. 5.	1	1							479	0	0	0	1	0	12	9	53				479	0.001	0.001	0.001	0.001	0.001	0.001	0.001	0.001	0.001	0.001	0.001	0.001	0.001	0.001	0.001	0.001	0.001	0.001	0.001	0.001	0.001	0.001	0.001	0.001
CB	50.15	15.2	2013	27. 6.	2	1							480	0	0	0	1	0	12	44	88				480	0.001	0.001	0.001	0.001	0.001	0.001	0.001	0.001	0.001	0.001	0.001	0.001	0.001	0.001	0.001	0.001	0.001	0.001	0.001	0.001	0.001	0.001	0.001	0.001
CB	50.15	15.2	2013	27. 6.	2	1							481	0	0	0	1	0	12	44	88				481	0.001	0.001	0.001	0.001	0.001	0.001	0.001	0.001	0.001	0.001	0.001	0.001	0.001	0.001	0.001	0.001	0.001	0.001	0.001	0.001	0.001	0.001	0.001	0.001
CB	50.15	15.2	2013	27. 6.	2	1							482	0	0	0	1	0	12	44	88				482	0.001	0.001	0.001	0.001	0.001	0.001	0.001	0.001	0.001	0.001	0.001	0.001	0.001	0.001	0.001	0.001	0.001	0.001	0.001	0.001	0.001	0.001	0.001	0.001
CB	50.15	15.2	2013	27. 6.	2	1							483	0	0	0	1	0	12	44	88				483	0.001	0.001	0.001	0.001	0.001	0.001	0.001	0.001	0.001	0.001	0.001	0.001	0.001	0.001	0.001	0.001	0.001	0.001	0.001	0.001	0.001	0.001	0.001	0.001
CB	50.15	15.2	2013	27. 6.	2	1							484	0	0	0	1	0	12	44	88				484	0.001	0.001	0.001	0.001	0.001	0.001	0.001	0.001	0.001	0.001	0.001	0.001	0.001	0.001	0.001	0.001	0.001	0.001	0.001	0.001	0.001	0.001	0.001	0.001
CB	50.15	15.2	2013	27. 6.	2	1							485	0	0	0	1	0	12	44	88				485	0.001	0.001	0.001	0.001	0.001	0.001	0.001	0.001	0.001	0.001	0.001	0.001	0.001	0.001	0.001	0.001	0.001	0.001	0.001	0.001	0.001	0.001	0.001	0.001
CB	50.15	15.2	2013	27. 6.	2	1							486	0	0	0	1	0	12	44	88				486	0.001	0.001	0.001	0.001	0.001	0.001	0.001	0.001	0.001	0.001	0.001	0.001	0.001	0.001	0.001	0.001	0.001	0.001	0.001	0.001	0.001	0.001	0.001	0.001
CB	50.15	15.2	2013	27. 6.	2	1							487	0	0	0	1	0	12	44	88				487	0.001	0.001	0.001	0.001	0.001	0.001	0.001	0.001	0.001	0.001	0.001	0.001	0.001	0.001	0.001	0.001	0.001	0.001	0.001	0.001	0.001	0.001	0.001	0.001
CB	50.15	15.2	2013	27. 6.	2	1							488	0	0	0	1	0	12	44	88				488	0.001	0.001	0.001	0.001	0.001	0.001	0.001	0.001	0.001	0.001	0.001	0.001	0.001	0.001	0.001	0.001	0.001	0.001	0.001	0.001	0.001	0.001	0.001	0.001
CB	50.15	15.2	2013	27. 6.	2	1							489	0	0	0	1	0	12	44	88				489	0.001	0.001	0.001	0.001	0.001	0.001	0.001	0.001	0.001	0.001	0.001	0.001	0.001	0.001	0.001	0.001	0.001	0.001	0.001	0.001	0.001	0.001	0.001	0.001
CB	50.15	15.2	2013	27. 6.	2	1							490	0	0	0	1	0	12	44	88				490	0.001	0.001	0.001	0.001	0.001	0.001	0.001	0.001	0.001	0.001	0.001	0.001	0.001	0.001	0.001	0.001	0.001	0.001	0.001	0.001	0.001	0.001	0.001	0.001
CB	50.15	15.2	2013	27. 6.	2	1							491	0	0	0	1	0	12	44	88				491	0.001	0.001	0.001	0.001	0.001	0.001	0.001	0.001	0.001	0.001	0.001	0.001	0.001	0.001	0.001	0.001	0.001	0.001	0.001	0.001	0.001	0.001	0.001	0.001
CB	50.15	15.2	2013	27. 6.	2	1							492	0	0	0	1	0	12	44	88				492	0.001	0.001	0.001	0.001	0.001	0.001	0.001	0.001	0.001	0.001	0.001	0.001	0.001	0.001	0.001	0.001	0.001	0.001	0.001	0.001	0.001	0.001	0.001	0.001
CB	50.15	15.2	2013	27. 6.	2	1							493	0	0	0	1	0	12	44	88				493	0.001	0.001	0.001	0.001	0.001	0.001	0.001	0.001	0.001	0.001	0.001	0.001	0.001	0.001	0.001	0.001	0.001	0.001	0.001	0.001	0.001	0.001	0.001	0.001
CB	50.15	15.2	2013	27. 6.	2	1							494	0	0	0	1	0	12	44	88				494	0.001	0.001	0.001	0.001	0.001	0.001	0.001	0.001	0.001	0.001	0.001	0.001	0.001	0.001	0.001	0.001	0.001	0.001	0.001	0.001	0.001	0.001	0.001	0.001
CB	50.15	15.2	2013	27. 6.	2	1							495	0	0	0	1	0	12	44	88				495	0.001	0.001	0.001	0.001	0.001	0.001	0.001	0.001	0.001	0.001	0.001	0.001	0.001	0.001	0.001	0.001	0.001	0.001	0.001	0.001	0.001	0.001	0.001	0.001
CB	50.15	15.2	2013	27. 6.	2	1							496	0	0	0	1	0	12	44	88				496	0.001	0.001	0.001	0.001	0.001	0.001	0.001	0.001	0.001	0.001	0.001	0.001	0.001	0.001	0.001	0.001	0.001	0.001	0.001	0.001	0.001	0.001	0.001	0.001
CB	50.15	15.2	2013	27. 6.	2	1							497	0	0	0	1	0	12	44	88				497	0.001	0.001	0.001	0.001	0.001	0.001	0.001	0.001	0.001	0.001	0.001	0.001	0.001	0.001	0.001	0.001	0.001	0.001	0.001	0.001	0.001	0.001	0.001	0.001
CB	50.15	15.2	2013	27. 6.	2	1							498	0	0	0	1	0	12	44	88				498	0.001	0.001	0.001	0.001	0.001	0.001	0.001	0.001	0.001	0.001	0.001	0.001	0.001	0.001	0.001	0.001	0.001	0.001	0.001	0.001	0.001	0.001	0.001	0.001
CB	50.15	15.2	2013	27. 6.	2	1							499	0	0	0	1	0	12	44	88				499	0.001	0.001	0.001	0.001	0.001	0.001	0.001	0.001	0.001	0.001	0.001	0.001	0.001	0.001	0.001	0.001	0.001	0.001	0.001	0.001	0.001	0.001	0.001	0.001
CB	50.15	15.2	2013	27. 6.	2	1							500	0	0	0	1	0	12	44	88				500	0.001	0.001	0.001	0.001	0.001	0.001	0.001	0.001	0.001	0.001	0.001	0.001	0.001	0.001	0.001	0.001	0.001	0.001	0.001	0.001	0.001	0.001	0.001	0.001
CB	50.15	15.2	2013	27. 6.	2	1							501	0	0	0	1	0	12	44	88				501	0.001	0.001	0.001	0.001	0.001	0.001	0.001	0.001	0.001	0.001	0.001	0.001	0.001	0.001	0.001	0.001	0.001	0.001	0.001	0.001	0.001	0.001	0.001	0.001
CB	50.15	15.2	2013	27. 6.	2	1							502	0	0	0	1	0	12	44	88				502	0.001	0.001	0.001	0.001	0.001	0.001	0.001	0.001	0.001	0.001	0.001	0.001	0.001	0.001	0.001	0.001	0.001	0.001	0.001	0.001	0.001	0.001	0.001	0.001
CB	50.15	15.2	2013	27. 6.	2	1							503	0	0	0	1	0	12	44	88				503	0.001	0.001	0.001	0.001	0.001	0.001	0.001	0.001	0.001	0.001	0.001	0.001	0.001	0.001	0.001	0.001	0.001	0.001	0.001	0.001	0.001	0.001	0.001	0.001
CB	50.15	15.2	2013	27. 6.	2	1							504	0	0	0	1	0	12	44	88				504	0.001	0.001	0.001	0.001	0.001	0.001	0.001	0.001	0.001	0.001	0.001	0.001	0.001	0.001	0.001	0.001	0.001	0.001	0.001	0.001	0.001	0.001	0.001	0.001
CB	50.15	15.2	2013	27. 6.	2	1							505	0	0	0	1	0	12	44	88				505	0.001	0.001	0.001	0.001	0.001	0.001	0.001	0.001	0.001	0.001	0.001	0.001	0.001	0.001	0.001	0.001	0.001	0.001	0.001	0.001	0.001	0.001	0.001	0.001
CB	50.15	15.2	2013	27. 6.	2	1							506	0	0	0	1	0	12	44	88				506	0.001	0.001	0.001	0.001	0.001	0.001	0.001	0.001	0.001	0.001	0.001	0.001	0.001	0.001	0.001	0.001	0.001	0.001	0.001	0.001	0.001	0.001	0.001	0.001
CB	50.15	15.2	2013	27. 6.	2	1							507	0	0	0	1	0	12	44	88				507	0.001	0.001	0.001	0.001	0.001	0.001	0.001	0.001	0.001	0.001	0.001	0.001	0.001	0.001	0.001	0.001	0.001	0.001	0.001	0.001	0.001	0.001	0.001	0.001
CB	50.15	15.2	2013	27. 6.	2	1							508	0	0	0	1	0	12	44	88				508	0.001	0.001	0.001	0.001	0.001	0.001	0.001	0.001	0.001	0.001	0.001	0.001	0.001	0.001	0.001	0.001	0.001	0.001	0.001	0.001	0.001	0.001	0.001	0.001
CB	50.15	15.2	2013	27. 6.	2	1							509	0	0	0	1	0	12	44	88				509	0.001	0.001	0.001	0.001	0.001	0.001	0.001	0.001	0.001	0.001	0.001	0.001	0.001	0.001	0.001	0.001	0.001	0.001	0.001	0.001	0.001	0.001	0.001	0.001
CB	50.15	15.2	2013	27. 6.	2	1							510	0	0	0	1	0	12	44	88				510	0.001	0.001	0.001	0.001	0.001	0.001	0.001	0.001	0.001	0.001	0.001	0.001	0.001	0.001	0.001	0.001	0.001	0.001	1.001	0.001	0.001	0.001	0.001	0.001
CB	50.15	15.2	2013	27. 6.	2	1							511	0	0	0	1	0	12	44	88				511	0.001	0.001	0.001	0.001	0.001	0.001	0.001	0.001	0.001	0.001	0.001	0.001	0.001	0.001	0.001	0.001	0.001	0.001	0.001	0.001	0.001	0.001	0.001	0.001
CB	50.15	15.2	2013	27. 6.	2	1							512	0	0	0	1	0	12	44	88				512	0.001	0.001	0.001	0.001	0.001	0.001	0.001	0.001	0.001	0.001	0.001	0.001	0.001	0.001	0.001	0.001	0.001	0.001	0.001	0.001	0.001	1.001	0.001	0.001
CB	50.15	15.2	2013	27. 6.	2	1							513	0	0	0	1	0	12	44	88				513	0.001	0.001	0.001	0.001	0.001	0.001	0.001	0.001	0.001	0.001	0.001	0.001	0.001	0.001	0.001	0.001	0.001	0.001	1.001	0.001	0.001	0.001	0.001	0.001
CB	50.15	15.2	2013	27. 6.	2	1							514	0	0	0	1	0	12	44	88				514	0.001	0.001	0.001	0.001	0.001	0.001	0.001	0.001	0.001	0.001	0.001	0.001	0.001	0.001	0.001	0.001	0.001	0.001	0.001	0.001	0.001	0.001	0.001	0.001
CB	50.15	15.2	2013	27. 6.	2	1							515	0	0	0	1	0	12	44	88				515	0.001	0.001	0.001	0.001	0.001	0.001	0.001	0.001	0.001	0.001	0.001	0.001	0.001	0.001	0.001	0.001	0.001	0.001	0.001	0.001	0.001	0.001	0.001	0.001
CB	50.15	15.2	2013	27. 6.	2	1							516	0	0	0	1	0	12	44	88				516	0.001	0.001	0.001	0.001	0.001	0.001	0.001	0.001	0.001	0.001	0.001	0.001	0.001	0.001	0.001	0.001	0.001	0.001	0.001	0.001	0.001	0.001	0.001	0.001
CB	50.15	15.2	2013	27. 6.	2	1							517	0	0	0	1	0	12	44	88				517	0.001	0.001	0.001	0.001	0.001	0.001	0.001	0.001	0.001	0.001	0.001	0.001	0.001	0.001	0.001	0.001	0.001	0.001	0.001	0.001	0.001	0.001	0.001	0.001
CB	50.15	15.2	2013	27. 6.	2	1							518	0	0	0	1	0	12	44	88				518	0.001	0.001	0.001	0.001	0.001	0.001	0.001	0.001	0.001	0.001	0.001	0.001	0.001	0.001	0.001	0.001	0.001	0.001	0.001	0.001	0.001	0.001	0.001	0.001
CB	50.15	15.2	2013	27. 6.	2	1							519	0	0	0	1	0	12	44	88				519	0.001	0.001	0.001	0.001	0.001	0.001	0.001	0.001	0.001	0.001	0.001	0.001	0.001	0.001	0.001	0.001	0.001	0.001	0.001	0.001	0.001	0.001	0.001	0.001
CB	50.15	15.2	2013	27. 6.	2	1							520	0	0	0	1	0	12	44	88				520	0.001	0.001	0.001	0.001	0.001	0.001	0.001	0.001	0.001	0.001	0.001	0.001	0.001	0.001	0.001	0.001	0.001	0.001	0.001	0.001	0.001	0.001	0.001	0.001
CB	50.15	15.2	2013	27. 6.	2	1							521	0	0	0	1	0	12	44	88				521	0.001	0.001	0.001	0.001	0.001	0.001	0.001	0.001	0.001	0.001	0.001	0.001	0.001	0.001	0.001	0.001	0.001	0.001	0.001	0.001	0.001	1.001	0.001	0.001
CB	50.15	15.2	2013	27. 6.	2	1							522	0	0	0	1	0	12	44	88				522	0.001	0.001	0.001	0.001	0.001	0.001	0.001	0.001	0.001	0.001	0.001	0.001	0.001	0.001	0.001	0.001	0.001	0.001	0.001	0.001	0.001	0.001	0.001	0.001
CB	50.15	15.2	2013	27. 6.	2	1							523	0	0	0	1	0	12	44	88				523	0.001	0.001	0.001	0.001	0.001	0.001	0.001	0.001	0.001	0.001	0.001	0.001	0.001	0.001	0.001	0.001	0.001	0.001	0.001	0.001	0.001	0.001	0.001	0.001
CB	50.15	15.2	2013	27. 6.	2	1							524	0	0	0	1	0	12	44	88				524	0.001	0.001	0.001	0.001	0.001	0.001	0.001	0.001	0.001	0.001	0.001	0.001	0.001	0.001	0.001	0.001	0.001	0.001	0.001	0.001	0.001	0.001	0.001	0.001
CB	50.15	15.2	2013	27. 6.	2	1							525	0	0	0	1	0	12	44	88				525	0.001	0.001	0.001	0.001	0.001	0.001	0.001	0.001	0.001	0.001	0.001	0.001	0.001	0.001	0.001	0.001	0.001	0.001	0.001	0.001	0.001	0.001	0.001	0.001
CB	50.15	15.2	2013	27. 6.	2	1							526	0	0	0	1	0	12	44	88				526	0.001	0.001	0.001	0.001	0.001	0.001	0.001	0.001	0.001	0.001	0.001	0.001	0.001	0.001	0.001	0.001	0.001	0.001	0.001	0.001	0.001	1.001	0.001	0.001
CB	50.15	15.2	2013	27. 6.	2	1							527	0	0	0	1	0	12	44	88				527	0.001	0.001	0.001	0.001	0.001	0.001	0.001	0.001	0.001	1.001	0.001	0.001	0.001	0.001	0.001	0.001	0.001	0.001	0.001	0.001	0.001	0.001	0.001	0.001
CB	50.15	15.2	2013	27. 6.	2	1							528	0	0	0	1	0	12	44	88				528	0.001	0.001	0.001	0.001	0.001	0.001	0.001	0.001	0.001	0.001	0.001	0.001	0.001	0.001	0.001	0.001	0.001	0.001	0.001	0.001	0.001	0.001	0.001	0.001
CB	50.15	15.2	2013	27. 6.	2	1							529	0	0	0	1	0	12	44	88				529	0.001	0.001	0.001	0.001	0.001	0.001	0.001	0.001	0.001	0.001	0.001	0.001	0.001	0.001	0.001	0.001	0.001	0.001	0.001	0.001	0.001	0.001	0.001	0.001
CB	50.15	15.2	2013	27. 6.	2	1							530	0	0	0	1	0	12	44	88				530	0.001	0.001	0.001	0.001	0.001	0.001	0.001	0.001	0.001	0.001	0.001	0.001	0.001	0.001	0.001	0.001	0.001	0.001	0.001	0.001	0.001	0.001	0.001	0.001
CB	50.15	15.2	2013	27. 6.	2	1							531	0	0	0	1	0	12	44	88				531	0.001	0.001	0.001	0.001	0.001	0.001	0.001	0.001	0.001	0.001	0.001	0.001	0.001	0.001	0.001	0.001	0.001	0.001	0.001	0.001	0.001	0.001	0.001	0.001
CB	50.15	15.2	2013	27. 6.	2	1							532	0	0	0	1	0	12	44	88				532	0.001	0.001	0.001	0.001	0.001	0.001	0.001	0.001	0.001	0.001	0.001	0.001	0.001	0.001	0.001	0.001	0.001	0.001	0.001	0.001	0.001	0.001	0.001	0.001
CB	50.15	15.2	2013	27. 6.	2	1							533	0	0	0	1	0	12	44	88				533	0.001	0.001	0.001	0.001	0.001	0.001	0.001	0.001	0.001	0.001	0.001	0.001	0.001	0.001	0.001	0.001	0.001	0.001	0.001	0.001	0.001	0.001	0.001	0.001
CB	50.15	15.2	2013	8. 8.	3	1							534	0	0	0	1	0	12	86	130				534	0.001	0.001	0.001	0.001	0.001	0.001	0.001	0.001	0.001	0.001	0.001	0.001	0.001	0.001	0.001	0.001	0.001	0.001	0.001	0.001	0.001	0.001	0.001	0.001
CB	50.15	15.2	2013	8. 8.	3	1							535	0	0	0	1	0	12	86	130				535	0.001	0.001	0.001	0.001	0.001	0.001	0.001	0.001	0.001	1.001	0.001	0.001	0.001	0.001	0.001	0.001	0.001	0.001	0.001	0.001	0.001	0.001	0.001	0.001
CB	50.15	15.2	2013	8. 8.	3	1							536	0	0	0	1	0	12	86	130				536	0.001	0.001	0.001	0.001	0.001	0.001	0.001	0.001	0.001	0.001	0.001	0.001	0.001	0.001	0.001	0.001	0.001	0.001	0.001	0.001	0.001	0.001	0.001	0.001
CB	50.15	15.2	2013	8. 8.	3	1							537	0	0	0	1	0	12	86	130				537	0.001	0.001	0.001	0.001	0.001	0.001	0.001	0.001	0.001	0.001	0.001	0.001	0.001	0.001	0.001	0.001	0.001	0.001	0.001	0.001	0.001	0.001	0.001	0.001
CB	50.15	15.2	2013	8. 8.	3	1							538	0	0	0	1	0	12	86	130				538	0.001	0.001	0.001	0.001	0.001	0.001	0.001	0.001	0.001	0.001	0.001	0.001	0.001	0.001	0.001	0.001	0.001	0.001	0.001	0.001	0.001	0.001	0.001	0.001
CB	50.15	15.2	2013	8. 8.	3	1							539	0	0	0	1	0	12	86	130				539	1.001	0.001	0.001	0.001	0.001	0.001	0.001	0.001	0.001	2.001	0.001	0.001	0.001	0.001	0.001	0.001	0.001	0.001	0.001	0.001	0.001	0.001	0.001	0.001
CB	50.15	15.2	2013	8. 8.	3	1							540	0	0	0	1	0	12	86	130				540	0.001	0.001	0.001	0.001	0.001	0.001	0.001	0.001	0.001	0.001	0.001	0.001	0.001	0.001	0.001	0.001	0.001	0.001	0.001	0.001	0.001	0.001	0.001	0.001
CB	50.15	15.2	2013	8. 8.	3	1							541	0	0	0	1	0	12	86	130				541	0.001	0.001	0.001	0.001	0.001	0.001	0.001	0.001	0.001	0.001	0.001	0.001	0.001	0.001	0.001	0.001	0.001	0.001	0.001	0.001	0.001	0.001	0.001	0.001
CB	50.15	15.2	2013	8. 8.	3	1							542	0	0	0	1	0	12	86	130				542	0.001	0.001	0.001	0.001	0.001	0.001	0.001	0.001	0.001	0.001	0.001	0.001	0.001	0.001	0.001	0.001	0.001	0.001	0.001	0.001	0.001	0.001	0.001	0.001
CB	50.15	15.2	2013	8. 8.	3	1							543	0	0	0	1	0	12	86	130				543	0.001	0.001	0.001	0.001	0.001	0.001	0.001	0.001	0.001	0.001	0.001	0.001	0.001	0.001	0.001	0.001	0.001	0.001	0.001	0.001	0.001	0.001	0.001	0.001
CB	50.15	15.2	2013	8. 8.	3	1							544	0	0	0	1	0	12	86	130				544	0.001	0.001	0.001	0.001	0.001	0.001	0.001	0.001	0.001	0.001	0.001	0.001	0.001	0.001	0.001	0.001	0.001	0.001	2.001	0.001	0.001	0.001	0.001	0.001
CB	50.15	15.2	2013	8. 8.	3	1							545	0	0	0	1	0	12	86	130				545	0.001	0.001	0.001	0.001	0.001	0.001	0.001	0.001	0.001	0.001	0.001	0.001	0.001	0.001	0.001	0.001	0.001	0.001	0.001	0.001	0.001	0.001	0.001	0.001
CB	50.15	15.2	2013	8. 8.	3	1							546	0	0	0	1	0	12	86	130				546	0.001	0.001	0.001	0.001	0.001	0.001	0.001	0.001	0.001	0.001	0.001	0.001	0.001	0.001	0.001	0.001	0.001	0.001	0.001	0.001	0.001	0.001	0.001	0.001
CB	50.15	15.2	2013	8. 8.	3	1							547	0	0	0	1	0	12	86	130				547	0.001	0.001	0.001	0.001	0.001	0.001	0.001	0.001	0.001	0.001	0.001	0.001	0.001	0.001	0.001	0.001	0.001	0.001	0.001	0.001	0.001	0.001	0.001	0.001
CB	50.15	15.2	2013	8. 8.	3	1							548	0	0	0	1	0	12	86	130				548	0.001	0.001	0.001	0.001	0.001	0.001	0.001	0.001	0.001	0.001	0.001	0.001	0.001	0.001	0.001	0.001	0.001	0.001	0.001	0.001	0.001	0.001	0.001	0.001
CB	50.15	15.2	2013	8. 8.	3	1							549	0	0	0	1	0	12	86	130				549	0.001	0.001	0.001	0.001	0.001	0.001	0.001	0.001	0.001	0.001	0.001	0.001	0.001	0.001	0.001	0.001	0.001	0.001	0.001	0.001	0.001	0.001	0.001	0.001
CB	50.15	15.2	2013	8. 8.	3	1							550	0	0	0	1	0	12	86	130				550	0.001	0.001	0.001	0.001	0.001	0.001	0.001	0.001	0.001	0.001	0.001	0.001	0.001	0.001	0.001	0.001	0.001	0.001	0.001	0.001	0.001	0.001	0.001	0.001
CB	50.15	15.2	2013	8. 8.	3	1							551	0	0	0	1	0	12	86	130				551	0.001	0.001	0.001	0.001	0.001	0.001	0.001	0.001	0.001	0.001	0.001	0.001	0.001	0.001	0.001	0.001	0.001	0.001	0.001	0.001	0.001	0.001	0.001	0.001
CB	50.15	15.2	2013	8. 8.	3	1							552	0	0	0	1	0	12	86	130				552	0.001	0.001	0.001	0.001	0.001	0.001	0.001	0.001	0.001	0.001	0.001	0.001	0.001	0.001	0.001	0.001	0.001	0.001	0.001	0.001	0.001	0.001	0.001	0.001
CB	50.15	15.2	2013	8. 8.	3	1							553	0	0	0	1	0	12	86	130				553	0.001	0.001	0.001	0.001	0.001	0.001	0.001	0.001	0.001	0.001	0.001	0.001	0.001	0.001	0.001	0.001	0.001	0.001	0.001	0.001	0.001	0.001	0.001	0.001
CB	50.15	15.2	2013	8. 8.	3	1							554	0	0	0	1	0	12	86	130				554	0.001	0.001	0.001	0.001	0.001	0.001	0.001	0.001	0.001	2.001	0.001	0.001	0.001	0.001	0.001	0.001	0.001	0.001	0.001	0.001	0.001	0.001	0.001	0.001
CB	50.15	15.2	2013	8. 8.	3	1							555	0	0	0	1	0	12	86	130				555	0.001	0.001	0.001	0.001	0.001	0.001	0.001	0.001	0.001	0.001	0.001	0.001	0.001	0.001	0.001	0.001	0.001	0.001	0.001	0.001	0.001	0.001	0.001	0.001
CB	50.15	15.2	2013	8. 8.	3	1							556	0	0	0	1	0	12	86	130				556	0.001	0.001	0.001	0.001	0.001	0.001	0.001	0.001	0.001	0.001	0.001	0.001	0.001	0.001	0.001	0.001	0.001	0.001	1.001	0.001	0.001	0.001	0.001	0.001
CB	50.15	15.2	2013	8. 8.	3	1							557	0	0	0	1	0	12	86	130				557	0.001	0.001	0.001	0.001	0.001	0.001	0.001	0.001	0.001	1.001	0.001	0.001	0.001	0.001	0.001	0.001	0.001	0.001	0.001	0.001	0.001	0.001	0.001	0.001
CB	50.15	15.2	2013	8. 8.	3	1							558	0	0	0	1	0	12	86	130				558	0.001	0.001	0.001	0.001	0.001	0.001	0.001	0.001	0.001	0.001	0.001	0.001	0.001	0.001	0.001	0.001	0.001	0.001	0.001	0.001	0.001	0.001	0.001	0.001
CB	50.15	15.2	2013	8. 8.	3	1							559	0	0	0	1	0	12	86	130				559	0.001	0.001	0.001	0.001	0.001	0.001	0.001	0.001	0.001	0.001	0.001	0.001	0.001	0.001	0.001	0.001	0.001	0.001	0.001	0.001	0.001	0.001	0.001	0.001
CB	50.15	15.2	2013	8. 8.	3	1							560	0	0	0	1	0	12	86	130				560	0.001	0.001	0.001	0.001	0.001	0.001	0.001	0.001	0.001	0.001	0.001	0.001	0.001	0.001	0.001	0.001	0.001	0.001	0.001	0.001	0.001	0.001	0.001	0.001
CB	50.15	15.2	2013	8. 8.	3	1							561	0	0	0	1	0	12	86	130				561	0.001	0.001	0.001	0.001	0.001	0.001	0.001	0.001	0.001	0.001	0.001	0.001	0.001	0.001	0.001	0.001	0.001	0.001	0.001	0.001	0.001	0.001	0.001	0.001
CB	50.15	15.2	2013	8. 8.	3	1							562	0	0	0	1	0	12	86	130				562	0.001	0.001	0.001	0.001	0.001	0.001	0.001	0.001	0.001	0.001	0.001	0.001	0.001	0.001	0.001	0.001	0.001	0.001	0.001	0.001	0.001	0.001	0.001	0.001
CB	50.15	15.2	2013	8. 8.	3	1							563	0	0	0	1	0	12	86	130				563	0.001	0.001	0.001	0.001	0.001	0.001	0.001	0.001	0.001	0.001	0.001	0.001	0.001	0.001	0.001	0.001	0.001	0.001	0.001	0.001	0.001	0.001	0.001	0.001
CB	50.15	15.2	2013	8. 8.	3	1							564	0	0	0	1	0	12	86	130				564	0.001	0.001	0.001	0.001	0.001	0.001	0.001	0.001	0.001	0.001	0.001	0.001	0.001	0.001	0.001	0.001	0.001	0.001	0.001	0.001	0.001	0.001	0.001	0.001
CB	50.15	15.2	2013	8. 8.	3	1							565	0	0	0	1	0	12	86	130				565	0.001	0.001	0.001	0.001	0.001	0.001	0.001	0.001	0.001	1.001	0.001	0.001	0.001	0.001	0.001	0.001	0.001	0.001	0.001	0.001	0.001	0.001	0.001	0.001
CB	50.15	15.2	2013	8. 8.	3	1							566	0	0	0	1	0	12	86	130				566	0.001	0.001	0.001	0.001	0.001	0.001	0.001	0.001	0.001	0.001	0.001	0.001	0.001	0.001	0.001	0.001	0.001	0.001	0.001	0.001	0.001	0.001	0.001	0.001
CB	50.15	15.2	2013	8. 8.	3	1							567	0	0	0	1	0	12	86	130				567	0.001	0.001	0.001	0.001	0.001	0.001	0.001	0.001	0.001	0.001	0.001	0.001	0.001	0.001	0.001	0.001	0.001	0.001	0.001	0.001	0.001	0.001	0.001	0.001
CB	50.15	15.2	2013	8. 8.	3	1							568	0	0	0	1	0	12	86	130				568	0.001	0.001	0.001	0.001	0.001	0.001	0.001	0.001	0.001	0.001	0.001	0.001	0.001	0.001	0.001	0.001	0.001	0.001	0.001	0.001	0.001	0.001	0.001	0.001
CB	50.15	15.2	2013	8. 8.	3	1							569	0	0	0	1	0	12	86	130				569	0.001	0.001	0.001	0.001	0.001	0.001	0.001	0.001	0.001	0.001	0.001	0.001	0.001	0.001	0.001	0.001	0.001	0.001	0.001	0.001	0.001	0.001	0.001	0.001
CB	50.15	15.2	2013	8. 8.	3	1							570	0	0	0	1	0	12	86	130				570	0.001	0.001	0.001	0.001	0.001	0.001	0.001	0.001	0.001	0.001	0.001	0.001	0.001	0.001	0.001	0.001	0.001	0.001	0.001	0.001	0.001	0.001	0.001	0.001
CB	50.15	15.2	2013	8. 8.	3	1							571	0	0	0	1	0	12	86	130				571	0.001	0.001	0.001	0.001	0.001	0.001	0.001	0.001	0.001	2.001	0.001	0.001	0.001	0.001	0.001	0.001	0.001	0.001	0.001	0.001	0.001	0.001	0.001	0.001
CB	50.15	15.2	2013	8. 8.	3	1							572	0	0	0	1	0	12	86	130				572	0.001	0.001	0.001	0.001	0.001	0.001	0.001	0.001	0.001	6.001	0.001	0.001	0.001	0.001	0.001	0.001	0.001	0.001	0.001	0.001	0.001	0.001	0.001	0.001
CB	50.15	15.2	2013	8. 8.	3	1							573	0	0	0	1	0	12	86	130				573	0.001	0.001	0.001	0.001	0.001	0.001	0.001	0.001	0.001	3.001	0.001	0.001	0.001	0.001	0.001	0.001	0.001	0.001	0.001	0.001	0.001	0.001	0.001	0.001
CB	50.15	15.2	2013	8. 8.	3	1							574	0	0	0	1	0	12	86	130				574	0.001	0.001	0.001	0.001	0.001	0.001	0.001	0.001	0.001	0.001	0.001	0.001	0.001	0.001	0.001	0.001	0.001	0.001	0.001	0.001	0.001	0.001	0.001	0.001
CB	50.15	15.2	2013	8. 8.	3	1							575	0	0	0	1	0	12	86	130				575	0.001	0.001	0.001	0.001	0.001	0.001	0.001	0.001	0.001	2.001	0.001	0.001	0.001	0.001	0.001	0.001	0.001	0.001	0.001	0.001	0.001	0.001	0.001	0.001
CB	50.15	15.2	2013	8. 8.	3	1							576	0	0	0	1	0	12	86	130				576	0.001	0.001	0.001	0.001	0.001	0.001	0.001	0.001	0.001	0.001	0.001	0.001	0.001	0.001	0.001	0.001	0.001	0.001	0.001	0.001	0.001	0.001	0.001	0.001
CB	50.15	15.2	2013	8. 8.	3	1							577	0	0	0	1	0	12	86	130				577	0.001	0.001	0.001	0.001	0.001	0.001	0.001	0.001	0.001	0.001	0.001	0.001	0.001	0.001	0.001	0.001	0.001	0.001	1.001	0.001	0.001	0.001	0.001	0.001
CB	50.15	15.2	2013	8. 8.	3	1							578	0	0	0	1	0	12	86	130				578	0.001	0.001	0.001	0.001	0.001	0.001	0.001	0.001	0.001	1.001	0.001	0.001	0.001	0.001	0.001	0.001	0.001	0.001	0.001	0.001	0.001	0.001	0.001	0.001
CB	50.15	15.2	2013	8. 8.	3	1							579	0	0	0	1	0	12	86	130				579	0.001	0.001	0.001	0.001	0.001	0.001	0.001	0.001	0.001	0.001	0.001	0.001	0.001	0.001	0.001	0.001	0.001	0.001	1.001	0.001	0.001	0.001	0.001	0.001
CB	50.15	15.2	2013	8. 8.	3	1							580	0	0	0	1	0	12	86	130				580	0.001	0.001	0.001	0.001	0.001	0.001	0.001	0.001	0.001	0.001	0.001	0.001	0.001	0.001	0.001	0.001	0.001	0.001	1.001	0.001	0.001	0.001	0.001	0.001
CB	50.15	15.2	2013	8. 8.	3	1							581	0	0	0	1	0	12	86	130				581	0.001	0.001	0.001	0.001	0.001	0.001	0.001	0.001	0.001	0.001	0.001	0.001	0.001	0.001	0.001	0.001	0.001	0.001	0.001	0.001	0.001	0.001	0.001	0.001
CB	50.15	15.2	2013	8. 8.	3	1							582	0	0	0	1	0	12	86	130				582	0.001	0.001	0.001	0.001	0.001	0.001	0.001	0.001	0.001	0.001	0.001	0.001	0.001	0.001	0.001	0.001	0.001	0.001	0.001	0.001	0.001	0.001	0.001	0.001
CB	50.15	15.2	2013	8. 8.	3	1							583	0	0	0	1	0	12	86	130				583	0.001	0.001	0.001	0.001	0.001	0.001	0.001	0.001	0.001	0.001	0.001	0.001	0.001	0.001	0.001	0.001	0.001	0.001	0.001	0.001	0.001	0.001	0.001	0.001
CB	50.15	15.2	2013	8. 8.	3	1							584	0	0	0	1	0	12	86	130				584	0.001	0.001	0.001	0.001	0.001	0.001	0.001	0.001	0.001	0.001	0.001	0.001	0.001	0.001	0.001	0.001	0.001	0.001	0.001	0.001	0.001	0.001	0.001	0.001
CB	50.15	15.2	2013	8. 8.	3	1							585	0	0	0	1	0	12	86	130				585	0.001	0.001	0.001	0.001	0.001	0.001	0.001	0.001	0.001	0.001	0.001	0.001	0.001	0.001	0.001	0.001	0.001	0.001	0.001	0.001	0.001	0.001	0.001	0.001
CB	50.15	15.2	2013	8. 8.	3	1							586	0	0	0	1	0	12	86	130				586	0.001	0.001	0.001	0.001	0.001	0.001	0.001	0.001	0.001	0.001	0.001	0.001	0.001	0.001	0.001	0.001	0.001	0.001	0.001	0.001	0.001	0.001	0.001	0.001
CB	50.15	15.2	2013	8. 8.	3	1							587	0	0	0	1	0	12	86	130				587	0.001	0.001	0.001	0.001	0.001	0.001	0.001	0.001	0.001	0.001	0.001	0.001	0.001	0.001	0.001	0.001	0.001	0.001	0.001	0.001	0.001	0.001	0.001	0.001
CB	50.15	15.2	2013	19. 9.	4	1							588	0	0	0	1	0	12	128	172				588	0.001	0.001	0.001	0.001	0.001	0.001	0.001	0.001	0.001	3.001	0.001	0.001	0.001	0.001	0.001	0.001	0.001	0.001	0.001	0.001	0.001	0.001	0.001	0.001
CB	50.15	15.2	2013	19. 9.	4	1							589	0	0	0	1	0	12	128	172				589	0.001	0.001	0.001	0.001	0.001	0.001	0.001	0.001	0.001	1.001	0.001	0.001	0.001	0.001	0.001	0.001	0.001	0.001	0.001	0.001	0.001	0.001	0.001	0.001
CB	50.15	15.2	2013	19. 9.	4	1							590	0	0	0	1	0	12	128	172				590	0.001	0.001	0.001	0.001	0.001	0.001	0.001	0.001	0.001	7.001	0.001	0.001	0.001	0.001	0.001	0.001	0.001	0.001	0.001	0.001	0.001	0.001	0.001	0.001
CB	50.15	15.2	2013	19. 9.	4	1							591	0	0	0	1	0	12	128	172				591	0.001	0.001	0.001	0.001	0.001	0.001	0.001	0.001	0.001	0.001	0.001	0.001	0.001	0.001	0.001	0.001	0.001	0.001	0.001	0.001	0.001	0.001	0.001	0.001
CB	50.15	15.2	2013	19. 9.	4	1							592	0	0	0	1	0	12	128	172				592	0.001	0.001	0.001	0.001	0.001	0.001	0.001	0.001	0.001	0.001	0.001	0.001	0.001	0.001	0.001	0.001	0.001	0.001	0.001	0.001	0.001	0.001	0.001	0.001
CB	50.15	15.2	2013	19. 9.	4	1							593	0	0	0	1	0	12	128	172				593	0.001	0.001	0.001	0.001	0.001	0.001	0.001	0.001	0.001	9.001	0.001	0.001	0.001	0.001	0.001	0.001	0.001	0.001	0.001	0.001	0.001	0.001	0.001	0.001
CB	50.15	15.2	2013	19. 9.	4	1							594	0	0	0	1	0	12	128	172				594	0.001	0.001	0.001	0.001	0.001	0.001	0.001	0.001	0.001	0.001	0.001	0.001	0.001	0.001	0.001	0.001	0.001	0.001	0.001	0.001	0.001	0.001	0.001	0.001
CB	50.15	15.2	2013	19. 9.	4	1							595	0	0	0	1	0	12	128	172				595	0.001	0.001	0.001	0.001	0.001	0.001	0.001	0.001	0.001	0.001	0.001	0.001	0.001	0.001	0.001	0.001	0.001	0.001	0.001	0.001	0.001	0.001	0.001	0.001
CB	50.15	15.2	2013	19. 9.	4	1							596	0	0	0	1	0	12	128	172				596	0.001	0.001	0.001	0.001	0.001	0.001	0.001	0.001	0.001	0.001	0.001	0.001	0.001	0.001	0.001	0.001	0.001	0.001	0.001	0.001	0.001	0.001	0.001	0.001
CB	50.15	15.2	2013	19. 9.	4	1							597	0	0	0	1	0	12	128	172				597	0.001	0.001	0.001	0.001	0.001	0.001	1.001	0.001	0.001	0.001	0.001	0.001	0.001	0.001	0.001	0.001	0.001	0.001	0.001	0.001	0.001	0.001	0.001	0.001
CB	50.15	15.2	2013	19. 9.	4	1							598	0	0	0	1	0	12	128	172				598	0.001	0.001	0.001	0.001	0.001	0.001	0.001	0.001	0.001	0.001	0.001	0.001	0.001	0.001	0.001	0.001	0.001	0.001	0.001	0.001	0.001	0.001	0.001	0.001
CB	50.15	15.2	2013	19. 9.	4	1							599	0	0	0	1	0	12	128	172				599	0.001	0.001	0.001	0.001	0.001	0.001	0.001	0.001	0.001	0.001	0.001	0.001	0.001	0.001	0.001	0.001	0.001	0.001	0.001	0.001	0.001	0.001	0.001	0.001
CB	50.15	15.2	2013	19. 9.	4	1							600	0	0	0	1	0	12	128	172				600	0.001	0.001	0.001	0.001	0.001	0.001	0.001	0.001	0.001	0.001	0.001	0.001	0.001	0.001	0.001	0.001	0.001	0.001	0.001	0.001	0.001	0.001	0.001	0.001
CB	50.15	15.2	2013	19. 9.	4	1							601	0	0	0	1	0	12	128	172				601	0.001	0.001	0.001	0.001	0.001	0.001	0.001	0.001	0.001	0.001	0.001	0.001	0.001	0.001	0.001	0.001	0.001	0.001	0.001	0.001	0.001	0.001	0.001	0.001
CB	50.15	15.2	2013	19. 9.	4	1							602	0	0	0	1	0	12	128	172				602	0.001	0.001	0.001	0.001	0.001	0.001	0.001	0.001	0.001	0.001	0.001	0.001	0.001	0.001	0.001	0.001	0.001	0.001	0.001	0.001	0.001	0.001	0.001	0.001
CB	50.15	15.2	2013	19. 9.	4	1							603	0	0	0	1	0	12	128	172				603	0.001	0.001	0.001	0.001	0.001	0.001	0.001	0.001	0.001	0.001	0.001	0.001	0.001	0.001	0.001	0.001	0.001	0.001	0.001	0.001	0.001	0.001	0.001	0.001
CB	50.15	15.2	2013	19. 9.	4	1							604	0	0	0	1	0	12	128	172				604	0.001	0.001	0.001	0.001	0.001	0.001	0.001	0.001	0.001	0.001	0.001	0.001	0.001	0.001	0.001	0.001	0.001	0.001	0.001	0.001	0.001	0.001	0.001	0.001
CB	50.15	15.2	2013	19. 9.	4	1							605	0	0	0	1	0	12	128	172				605	0.001	0.001	0.001	0.001	0.001	0.001	0.001	0.001	0.001	0.001	0.001	0.001	0.001	0.001	0.001	0.001	0.001	0.001	1.001	0.001	0.001	0.001	0.001	0.001
CB	50.15	15.2	2013	19. 9.	4	1							606	0	0	0	1	0	12	128	172				606	0.001	0.001	0.001	0.001	0.001	0.001	0.001	0.001	0.001	0.001	0.001	0.001	0.001	0.001	0.001	0.001	0.001	0.001	0.001	0.001	0.001	0.001	0.001	0.001
CB	50.15	15.2	2013	19. 9.	4	1							607	0	0	0	1	0	12	128	172				607	0.001	0.001	0.001	0.001	0.001	0.001	0.001	0.001	0.001	5.001	0.001	0.001	0.001	0.001	0.001	0.001	0.001	0.001	0.001	0.001	0.001	0.001	0.001	0.001
CB	50.15	15.2	2013	19. 9.	4	1							608	0	0	0	1	0	12	128	172				608	0.001	0.001	0.001	0.001	0.001	0.001	0.001	0.001	0.001	3.001	0.001	0.001	0.001	0.001	0.001	0.001	0.001	0.001	0.001	0.001	0.001	0.001	0.001	0.001
CB	50.15	15.2	2013	19. 9.	4	1							609	0	0	0	1	0	12	128	172				609	0.001	0.001	0.001	0.001	0.001	0.001	0.001	0.001	0.001	0.001	0.001	0.001	0.001	0.001	0.001	0.001	0.001	0.001	0.001	0.001	0.001	0.001	0.001	0.001
CB	50.15	15.2	2013	19. 9.	4	1							610	0	0	0	1	0	12	128	172				610	0.001	0.001	0.001	0.001	0.001	0.001	0.001	0.001	0.001	0.001	0.001	0.001	0.001	0.001	0.001	0.001	0.001	0.001	0.001	0.001	0.001	0.001	0.001	0.001
CB	50.15	15.2	2013	19. 9.	4	1							611	0	0	0	1	0	12	128	172				611	0.001	0.001	0.001	0.001	0.001	0.001	0.001	0.001	0.001	8.001	0.001	0.001	0.001	0.001	0.001	0.001	0.001	0.001	0.001	0.001	0.001	0.001	0.001	0.001
CB	50.15	15.2	2013	19. 9.	4	1							612	0	0	0	1	0	12	128	172				612	0.001	0.001	0.001	0.001	0.001	0.001	0.001	0.001	0.001	1.001	0.001	0.001	0.001	0.001	0.001	0.001	0.001	0.001	0.001	0.001	0.001	0.001	0.001	0.001
CB	50.15	15.2	2013	19. 9.	4	1							613	0	0	0	1	0	12	128	172				613	0.001	0.001	0.001	0.001	0.001	0.001	0.001	0.001	0.001	0.001	0.001	0.001	0.001	0.001	0.001	0.001	0.001	0.001	0.001	0.001	0.001	0.001	0.001	0.001
CB	50.15	15.2	2013	19. 9.	4	1							614	0	0	0	1	0	12	128	172				614	0.001	0.001	0.001	0.001	0.001	0.001	0.001	0.001	0.001	0.001	0.001	0.001	0.001	0.001	0.001	0.001	0.001	0.001	0.001	0.001	0.001	0.001	0.001	0.001
CB	50.15	15.2	2013	19. 9.	4	1							615	0	0	0	1	0	12	128	172				615	0.001	0.001	0.001	0.001	0.001	0.001	0.001	0.001	0.001	0.001	0.001	0.001	0.001	0.001	0.001	0.001	0.001	0.001	0.001	0.001	0.001	0.001	0.001	0.001
CB	50.15	15.2	2013	19. 9.	4	1							616	0	0	0	1	0	12	128	172				616	0.001	0.001	0.001	0.001	0.001	0.001	0.001	0.001	0.001	0.001	0.001	0.001	0.001	0.001	0.001	0.001	0.001	0.001	0.001	0.001	0.001	0.001	0.001	0.001
CB	50.15	15.2	2013	19. 9.	4	1							617	0	0	0	1	0	12	128	172				617	0.001	0.001	0.001	0.001	0.001	0.001	0.001	0.001	0.001	0.001	0.001	0.001	0.001	0.001	0.001	0.001	0.001	0.001	0.001	0.001	0.001	0.001	0.001	0.001
CB	50.15	15.2	2013	19. 9.	4	1							618	0	0	0	1	0	12	128	172				618	0.001	0.001	0.001	0.001	0.001	0.001	0.001	0.001	0.001	0.001	0.001	0.001	0.001	0.001	0.001	0.001	0.001	0.001	0.001	0.001	0.001	0.001	0.001	0.001
CB	50.15	15.2	2013	19. 9.	4	1							619	0	0	0	1	0	12	128	172				619	0.001	0.001	0.001	0.001	0.001	0.001	0.001	0.001	0.001	0.001	0.001	0.001	0.001	0.001	0.001	0.001	0.001	0.001	0.001	0.001	0.001	0.001	0.001	0.001
CB	50.15	15.2	2013	19. 9.	4	1							620	0	0	0	1	0	12	128	172				620	0.001	0.001	0.001	0.001	0.001	0.001	0.001	0.001	0.001	0.001	0.001	0.001	0.001	0.001	0.001	0.001	0.001	0.001	0.001	0.001	0.001	0.001	0.001	0.001
CB	50.15	15.2	2013	19. 9.	4	1							621	0	0	0	1	0	12	128	172				621	0.001	0.001	0.001	0.001	0.001	0.001	0.001	0.001	0.001	0.001	0.001	0.001	0.001	0.001	0.001	0.001	0.001	0.001	0.001	0.001	0.001	0.001	0.001	0.001
CB	50.15	15.2	2013	19. 9.	4	1							622	0	0	0	1	0	12	128	172				622	0.001	0.001	0.001	0.001	0.001	0.001	0.001	0.001	0.001	0.001	0.001	0.001	0.001	0.001	0.001	0.001	0.001	0.001	0.001	0.001	0.001	0.001	0.001	0.001
CB	50.15	15.2	2013	19. 9.	4	1							623	0	0	0	1	0	12	128	172				623	0.001	0.001	0.001	0.001	0.001	0.001	0.001	0.001	0.001	0.001	0.001	0.001	0.001	0.001	0.001	0.001	0.001	0.001	0.001	0.001	0.001	0.001	0.001	0.001
CB	50.15	15.2	2013	19. 9.	4	1							624	0	0	0	1	0	12	128	172				624	0.001	0.001	0.001	0.001	0.001	0.001	0.001	0.001	0.001	0.001	0.001	0.001	0.001	0.001	0.001	0.001	0.001	0.001	0.001	0.001	0.001	0.001	0.001	0.001
CB	50.15	15.2	2013	19. 9.	4	1							625	0	0	0	1	0	12	128	172				625	0.001	0.001	0.001	0.001	0.001	0.001	0.001	0.001	0.001	0.001	0.001	0.001	0.001	0.001	0.001	0.001	0.001	0.001	0.001	0.001	0.001	0.001	0.001	0.001
CB	50.15	15.2	2013	19. 9.	4	1							626	0	0	0	1	0	12	128	172				626	0.001	0.001	0.001	0.001	0.001	0.001	0.001	0.001	0.001	7.001	0.001	0.001	0.001	0.001	0.001	0.001	0.001	0.001	0.001	0.001	0.001	0.001	0.001	0.001
CB	50.15	15.2	2013	19. 9.	4	1							627	0	0	0	1	0	12	128	172				627	0.001	0.001	0.001	0.001	0.001	0.001	0.001	0.001	0.001	0.001	0.001	0.001	0.001	0.001	0.001	0.001	0.001	0.001	0.001	0.001	0.001	0.001	0.001	0.001
CB	50.15	15.2	2013	19. 9.	4	1							628	0	0	0	1	0	12	128	172				628	0.001	0.001	0.001	0.001	0.001	0.001	0.001	0.001	0.001	17.001	0.001	0.001	0.001	0.001	0.001	0.001	0.001	0.001	0.001	0.001	0.001	0.001	0.001	0.001
CB	50.15	15.2	2013	19. 9.	4	1							629	0	0	0	1	0	12	128	172				629	0.001	0.001	0.001	0.001	0.001	0.001	0.001	0.001	0.001	11.001	0.001	0.001	0.001	0.001	0.001	0.001	0.001	0.001	0.001	0.001	0.001	0.001	0.001	0.001
CB	50.15	15.2	2013	19. 9.	4	1							630	0	0	0	1	0	12	128	172				630	0.001	0.001	0.001	0.001	0.001	0.001	0.001	0.001	0.001	0.001	0.001	0.001	0.001	0.001	0.001	0.001	0.001	0.001	0.001	0.001	0.001	0.001	0.001	0.001
CB	50.15	15.2	2013	19. 9.	4	1							631	0	0	0	1	0	12	128	172				631	0.001	0.001	0.001	0.001	0.001	0.001	0.001	0.001	0.001	0.001	0.001	0.001	0.001	0.001	0.001	0.001	0.001	0.001	0.001	0.001	0.001	0.001	0.001	0.001
CB	50.15	15.2	2013	19. 9.	4	1							632	0	0	0	1	0	12	128	172				632	0.001	0.001	0.001	0.001	0.001	0.001	0.001	0.001	0.001	0.001	0.001	0.001	0.001	0.001	0.001	0.001	0.001	0.001	0.001	0.001	0.001	0.001	0.001	0.001
CB	50.15	15.2	2013	19. 9.	4	1							633	0	0	0	1	0	12	128	172				633	0.001	0.001	0.001	0.001	0.001	0.001	0.001	0.001	0.001	0.001	0.001	0.001	0.001	0.001	0.001	0.001	0.001	0.001	0.001	0.001	0.001	0.001	0.001	0.001
CB	50.15	15.2	2013	19. 9.	4	1							634	0	0	0	1	0	12	128	172				634	0.001	0.001	0.001	0.001	0.001	0.001	0.001	0.001	0.001	0.001	0.001	0.001	0.001	0.001	0.001	0.001	0.001	0.001	0.001	0.001	0.001	0.001	0.001	0.001
CB	50.15	15.2	2013	19. 9.	4	1							635	0	0	0	1	0	12	128	172				635	0.001	0.001	0.001	0.001	0.001	0.001	0.001	0.001	0.001	1.001	0.001	0.001	0.001	0.001	0.001	0.001	0.001	0.001	0.001	0.001	0.001	0.001	0.001	0.001
CB	50.15	15.2	2013	19. 9.	4	1							636	0	0	0	1	0	12	128	172				636	0.001	0.001	0.001	0.001	0.001	0.001	0.001	0.001	0.001	0.001	0.001	0.001	0.001	0.001	0.001	0.001	0.001	0.001	0.001	0.001	0.001	0.001	0.001	0.001
CB	50.15	15.2	2013	19. 9.	4	1							637	0	0	0	1	0	12	128	172				637	0.001	0.001	0.001	0.001	0.001	0.001	0.001	0.001	0.001	0.001	0.001	0.001	0.001	0.001	0.001	0.001	0.001	0.001	0.001	0.001	0.001	0.001	0.001	0.001
CB	50.15	15.2	2013	19. 9.	4	1							638	0	0	0	1	0	12	128	172				638	0.001	0.001	0.001	0.001	0.001	0.001	0.001	0.001	0.001	1.001	0.001	0.001	0.001	0.001	0.001	0.001	0.001	0.001	0.001	0.001	0.001	0.001	0.001	0.001
CB	50.15	15.2	2013	19. 9.	4	1							639	0	0	0	1	0	12	128	172				639	0.001	0.001	0.001	0.001	0.001	0.001	0.001	0.001	0.001	0.001	0.001	0.001	0.001	0.001	0.001	0.001	0.001	0.001	0.001	0.001	0.001	0.001	0.001	0.001
CB	50.15	15.2	2013	19. 9.	4	1							640	0	0	0	1	0	12	128	172				640	0.001	0.001	0.001	0.001	0.001	0.001	0.001	0.001	0.001	0.001	0.001	0.001	0.001	0.001	0.001	0.001	0.001	0.001	0.001	0.001	0.001	0.001	0.001	0.001
CB	50.15	15.2	2013	19. 9.	4	1							641	0	0	0	1	0	12	128	172				641	0.001	0.001	0.001	0.001	0.001	0.001	0.001	0.001	0.001	1.001	0.001	0.001	0.001	0.001	0.001	0.001	0.001	0.001	0.001	0.001	0.001	0.001	0.001	0.001
CB	50.15	15.2	2014	5. 6.	1	1							642	0	0	0	1	0	13	23	66				642	0.001	0.001	0.001	0.001	0.001	0.001	0.001	0.001	0.001	0.001	0.001	0.001	0.001	0.001	0.001	0.001	0.001	0.001	0.001	0.001	0.001	0.001	0.001	0.001
CB	50.15	15.2	2014	5. 6.	1	1							643	0	0	0	1	0	13	23	66				643	0.001	0.001	0.001	0.001	0.001	0.001	0.001	0.001	0.001	0.001	0.001	0.001	0.001	0.001	0.001	0.001	0.001	0.001	0.001	0.001	0.001	0.001	0.001	0.001
CB	50.15	15.2	2014	5. 6.	1	1							644	0	0	0	1	0	13	23	66				644	0.001	0.001	0.001	0.001	0.001	0.001	0.001	0.001	0.001	0.001	0.001	0.001	0.001	0.001	0.001	0.001	0.001	0.001	0.001	0.001	0.001	0.001	0.001	0.001
CB	50.15	15.2	2014	5. 6.	1	1							645	0	0	0	1	0	13	23	66				645	0.001	0.001	0.001	0.001	0.001	0.001	0.001	0.001	0.001	0.001	0.001	0.001	0.001	0.001	0.001	0.001	0.001	0.001	0.001	0.001	0.001	0.001	0.001	0.001
CB	50.15	15.2	2014	5. 6.	1	1							646	0	0	0	1	0	13	23	66				646	0.001	0.001	0.001	0.001	0.001	0.001	0.001	0.001	0.001	0.001	0.001	0.001	0.001	0.001	0.001	0.001	0.001	0.001	0.001	0.001	0.001	0.001	0.001	0.001
CB	50.15	15.2	2014	5. 6.	1	1							647	0	0	0	1	0	13	23	66				647	0.001	0.001	0.001	0.001	0.001	0.001	0.001	0.001	0.001	0.001	0.001	0.001	0.001	0.001	0.001	0.001	0.001	0.001	0.001	0.001	0.001	0.001	0.001	0.001
CB	50.15	15.2	2014	5. 6.	1	1							648	0	0	0	1	0	13	23	66				648	0.001	0.001	0.001	0.001	0.001	0.001	0.001	0.001	0.001	0.001	0.001	0.001	0.001	0.001	0.001	0.001	0.001	0.001	0.001	0.001	0.001	0.001	0.001	0.001
CB	50.15	15.2	2014	5. 6.	1	1							649	0	0	0	1	0	13	23	66				649	0.001	0.001	0.001	0.001	0.001	0.001	0.001	0.001	0.001	0.001	0.001	0.001	0.001	0.001	0.001	0.001	0.001	0.001	0.001	0.001	0.001	0.001	0.001	0.001
CB	50.15	15.2	2014	5. 6.	1	1							650	0	0	0	1	0	13	23	66				650	0.001	0.001	0.001	0.001	0.001	0.001	0.001	0.001	0.001	0.001	0.001	0.001	0.001	0.001	0.001	0.001	0.001	0.001	0.001	0.001	0.001	0.001	0.001	0.001
CB	50.15	15.2	2014	5. 6.	1	1							651	0	0	0	1	0	13	23	66				651	0.001	0.001	0.001	0.001	0.001	0.001	0.001	0.001	0.001	0.001	0.001	0.001	0.001	0.001	0.001	0.001	0.001	0.001	0.001	0.001	0.001	0.001	0.001	0.001
CB	50.15	15.2	2014	5. 6.	1	1							652	0	0	0	1	0	13	23	66				652	0.001	0.001	0.001	0.001	0.001	0.001	0.001	0.001	0.001	0.001	0.001	0.001	0.001	0.001	0.001	0.001	0.001	0.001	0.001	0.001	1.001	0.001	0.001	0.001
CB	50.15	15.2	2014	5. 6.	1	1							653	0	0	0	1	0	13	23	66				653	0.001	0.001	0.001	0.001	0.001	0.001	0.001	0.001	0.001	0.001	0.001	0.001	0.001	0.001	0.001	0.001	0.001	0.001	0.001	0.001	0.001	0.001	0.001	0.001
CB	50.15	15.2	2014	5. 6.	1	1							654	0	0	0	1	0	13	23	66				654	0.001	0.001	0.001	0.001	0.001	0.001	0.001	0.001	0.001	0.001	0.001	0.001	0.001	0.001	0.001	0.001	0.001	0.001	0.001	0.001	0.001	0.001	0.001	0.001
CB	50.15	15.2	2014	5. 6.	1	1							655	0	0	0	1	0	13	23	66				655	0.001	0.001	0.001	0.001	0.001	0.001	0.001	0.001	0.001	0.001	0.001	0.001	0.001	0.001	0.001	0.001	0.001	0.001	0.001	0.001	0.001	0.001	0.001	0.001
CB	50.15	15.2	2014	5. 6.	1	1							656	0	0	0	1	0	13	23	66				656	0.001	0.001	0.001	0.001	0.001	0.001	0.001	0.001	0.001	0.001	0.001	0.001	0.001	0.001	0.001	1.001	0.001	0.001	0.001	0.001	0.001	0.001	0.001	0.001
CB	50.15	15.2	2014	5. 6.	1	1							657	0	0	0	1	0	13	23	66				657	0.001	0.001	0.001	0.001	0.001	0.001	0.001	0.001	0.001	0.001	0.001	0.001	0.001	0.001	0.001	0.001	0.001	0.001	0.001	0.001	0.001	0.001	0.001	0.001
CB	50.15	15.2	2014	5. 6.	1	1							658	0	0	0	1	0	13	23	66				658	0.001	0.001	0.001	0.001	0.001	0.001	0.001	0.001	0.001	0.001	0.001	0.001	0.001	0.001	0.001	0.001	0.001	0.001	0.001	0.001	0.001	0.001	0.001	0.001
CB	50.15	15.2	2014	5. 6.	1	1							659	0	0	0	1	0	13	23	66				659	0.001	0.001	0.001	0.001	0.001	0.001	0.001	0.001	0.001	0.001	0.001	0.001	0.001	0.001	0.001	0.001	0.001	0.001	0.001	0.001	0.001	0.001	0.001	0.001
CB	50.15	15.2	2014	5. 6.	1	1							660	0	0	0	1	0	13	23	66				660	0.001	0.001	0.001	0.001	0.001	0.001	0.001	0.001	0.001	0.001	0.001	0.001	0.001	0.001	0.001	0.001	0.001	0.001	0.001	0.001	0.001	0.001	0.001	0.001
CB	50.15	15.2	2014	5. 6.	1	1							661	0	0	0	1	0	13	23	66				661	0.001	0.001	0.001	0.001	0.001	0.001	0.001	0.001	0.001	0.001	0.001	0.001	0.001	0.001	0.001	0.001	0.001	0.001	0.001	0.001	0.001	0.001	0.001	0.001
CB	50.15	15.2	2014	5. 6.	1	1							662	0	0	0	1	0	13	23	66				662	0.001	0.001	0.001	0.001	0.001	0.001	0.001	0.001	0.001	0.001	0.001	0.001	0.001	0.001	0.001	0.001	0.001	0.001	0.001	0.001	0.001	0.001	0.001	0.001
CB	50.15	15.2	2014	5. 6.	1	1							663	0	0	0	1	0	13	23	66				663	0.001	0.001	0.001	0.001	0.001	0.001	0.001	0.001	0.001	0.001	0.001	0.001	0.001	0.001	0.001	0.001	0.001	0.001	0.001	0.001	0.001	0.001	0.001	0.001
CB	50.15	15.2	2014	5. 6.	1	1							664	0	0	0	1	0	13	23	66				664	0.001	0.001	0.001	0.001	0.001	0.001	0.001	0.001	0.001	2.001	0.001	0.001	0.001	0.001	0.001	0.001	0.001	0.001	0.001	0.001	0.001	0.001	0.001	0.001
CB	50.15	15.2	2014	5. 6.	1	1							665	0	0	0	1	0	13	23	66				665	0.001	0.001	0.001	0.001	0.001	0.001	0.001	0.001	0.001	0.001	0.001	0.001	0.001	0.001	0.001	0.001	0.001	0.001	0.001	0.001	0.001	0.001	0.001	0.001
CB	50.15	15.2	2014	5. 6.	1	1							666	0	0	0	1	0	13	23	66				666	0.001	0.001	0.001	0.001	0.001	0.001	0.001	0.001	0.001	0.001	0.001	0.001	0.001	0.001	0.001	0.001	0.001	0.001	0.001	0.001	0.001	0.001	0.001	0.001
CB	50.15	15.2	2014	5. 6.	1	1							667	0	0	0	1	0	13	23	66				667	0.001	0.001	0.001	0.001	0.001	0.001	0.001	0.001	0.001	1.001	0.001	0.001	0.001	0.001	0.001	0.001	0.001	0.001	0.001	0.001	0.001	0.001	0.001	0.001
CB	50.15	15.2	2014	5. 6.	1	1							668	0	0	0	1	0	13	23	66				668	0.001	0.001	0.001	0.001	0.001	0.001	0.001	0.001	0.001	1.001	0.001	0.001	0.001	0.001	0.001	0.001	0.001	0.001	0.001	0.001	0.001	0.001	0.001	0.001
CB	50.15	15.2	2014	5. 6.	1	1							669	0	0	0	1	0	13	23	66				669	0.001	0.001	0.001	0.001	0.001	0.001	0.001	0.001	0.001	1.001	0.001	0.001	0.001	0.001	0.001	0.001	0.001	0.001	0.001	0.001	0.001	0.001	0.001	0.001
CB	50.15	15.2	2014	5. 6.	1	1							670	0	0	0	1	0	13	23	66				670	0.001	0.001	0.001	0.001	0.001	0.001	0.001	0.001	0.001	0.001	0.001	0.001	0.001	0.001	0.001	1.001	0.001	0.001	0.001	0.001	0.001	0.001	0.001	0.001
CB	50.15	15.2	2014	5. 6.	1	1							671	0	0	0	1	0	13	23	66				671	0.001	0.001	0.001	0.001	0.001	0.001	0.001	0.001	0.001	1.001	0.001	0.001	0.001	0.001	0.001	1.001	0.001	0.001	0.001	0.001	0.001	0.001	0.001	0.001
CB	50.15	15.2	2014	5. 6.	1	1							672	0	0	0	1	0	13	23	66				672	0.001	0.001	0.001	0.001	0.001	0.001	0.001	0.001	0.001	0.001	0.001	0.001	0.001	0.001	0.001	0.001	0.001	0.001	0.001	0.001	0.001	0.001	0.001	0.001
CB	50.15	15.2	2014	5. 6.	1	1							673	0	0	0	1	0	13	23	66				673	0.001	0.001	0.001	0.001	0.001	0.001	0.001	0.001	0.001	0.001	0.001	0.001	0.001	0.001	0.001	0.001	0.001	0.001	0.001	0.001	0.001	0.001	0.001	0.001
CB	50.15	15.2	2014	5. 6.	1	1							674	0	0	0	1	0	13	23	66				674	0.001	0.001	0.001	0.001	0.001	0.001	0.001	0.001	0.001	0.001	0.001	0.001	0.001	0.001	0.001	0.001	0.001	0.001	0.001	0.001	0.001	0.001	0.001	0.001
CB	50.15	15.2	2014	5. 6.	1	1							675	0	0	0	1	0	13	23	66				675	0.001	0.001	0.001	0.001	0.001	0.001	0.001	0.001	0.001	2.001	0.001	0.001	0.001	0.001	0.001	0.001	0.001	0.001	0.001	0.001	0.001	0.001	0.001	0.001
CB	50.15	15.2	2014	5. 6.	1	1							676	0	0	0	1	0	13	23	66				676	0.001	0.001	0.001	0.001	0.001	0.001	0.001	0.001	0.001	0.001	0.001	0.001	0.001	0.001	0.001	0.001	0.001	0.001	0.001	0.001	0.001	0.001	0.001	0.001
CB	50.15	15.2	2014	5. 6.	1	1							677	0	0	0	1	0	13	23	66				677	0.001	0.001	0.001	0.001	0.001	0.001	0.001	0.001	0.001	0.001	0.001	0.001	0.001	0.001	0.001	0.001	0.001	0.001	0.001	0.001	0.001	0.001	0.001	0.001
CB	50.15	15.2	2014	5. 6.	1	1							678	0	0	0	1	0	13	23	66				678	0.001	0.001	0.001	0.001	0.001	0.001	0.001	0.001	0.001	0.001	0.001	0.001	0.001	0.001	0.001	0.001	0.001	0.001	0.001	0.001	0.001	0.001	0.001	0.001
CB	50.15	15.2	2014	5. 6.	1	1							679	0	0	0	1	0	13	23	66				679	0.001	0.001	0.001	0.001	0.001	0.001	0.001	0.001	0.001	0.001	0.001	0.001	0.001	0.001	0.001	0.001	0.001	0.001	0.001	0.001	0.001	0.001	0.001	0.001
CB	50.15	15.2	2014	5. 6.	1	1							680	0	0	0	1	0	13	23	66				680	0.001	0.001	0.001	0.001	0.001	0.001	0.001	0.001	0.001	0.001	0.001	0.001	0.001	0.001	0.001	0.001	0.001	0.001	0.001	0.001	0.001	0.001	0.001	0.001
CB	50.15	15.2	2014	5. 6.	1	1							681	0	0	0	1	0	13	23	66				681	0.001	0.001	0.001	0.001	0.001	0.001	0.001	0.001	0.001	0.001	0.001	0.001	0.001	0.001	0.001	0.001	0.001	0.001	0.001	0.001	0.001	0.001	0.001	0.001
CB	50.15	15.2	2014	5. 6.	1	1							682	0	0	0	1	0	13	23	66				682	0.001	0.001	0.001	0.001	0.001	0.001	0.001	0.001	0.001	0.001	0.001	0.001	0.001	0.001	0.001	0.001	0.001	0.001	0.001	0.001	0.001	0.001	0.001	0.001
CB	50.15	15.2	2014	5. 6.	1	1							683	0	0	0	1	0	13	23	66				683	0.001	0.001	0.001	0.001	0.001	0.001	0.001	0.001	0.001	2.001	0.001	0.001	0.001	0.001	0.001	0.001	0.001	0.001	0.001	0.001	0.001	0.001	0.001	0.001
CB	50.15	15.2	2014	5. 6.	1	1							684	0	0	0	1	0	13	23	66				684	0.001	0.001	0.001	0.001	0.001	0.001	0.001	0.001	0.001	0.001	0.001	0.001	0.001	0.001	0.001	0.001	0.001	0.001	0.001	0.001	0.001	0.001	0.001	0.001
CB	50.15	15.2	2014	5. 6.	1	1							685	0	0	0	1	0	13	23	66				685	0.001	0.001	0.001	0.001	0.001	0.001	0.001	0.001	0.001	0.001	0.001	0.001	0.001	0.001	0.001	0.001	0.001	0.001	0.001	0.001	0.001	0.001	0.001	0.001
CB	50.15	15.2	2014	5. 6.	1	1							686	0	0	0	1	0	13	23	66				686	0.001	0.001	0.001	0.001	0.001	0.001	0.001	0.001	0.001	0.001	0.001	0.001	0.001	0.001	0.001	0.001	0.001	0.001	0.001	0.001	0.001	0.001	0.001	0.001
CB	50.15	15.2	2014	5. 6.	1	1							687	0	0	0	1	0	13	23	66				687	0.001	0.001	0.001	0.001	0.001	0.001	0.001	0.001	0.001	0.001	0.001	0.001	0.001	0.001	0.001	0.001	0.001	0.001	0.001	0.001	0.001	0.001	0.001	0.001
CB	50.15	15.2	2014	5. 6.	1	1							688	0	0	0	1	0	13	23	66				688	0.001	1.001	0.001	0.001	0.001	0.001	0.001	0.001	0.001	0.001	0.001	0.001	0.001	0.001	0.001	0.001	0.001	0.001	0.001	0.001	0.001	0.001	0.001	0.001
CB	50.15	15.2	2014	5. 6.	1	1							689	0	0	0	1	0	13	23	66				689	0.001	0.001	0.001	0.001	0.001	0.001	0.001	0.001	0.001	0.001	0.001	0.001	0.001	0.001	0.001	0.001	0.001	0.001	0.001	0.001	0.001	0.001	0.001	0.001
CB	50.15	15.2	2014	5. 6.	1	1							690	0	0	0	1	0	13	23	66				690	0.001	0.001	0.001	0.001	0.001	0.001	0.001	0.001	0.001	0.001	0.001	0.001	0.001	0.001	0.001	0.001	0.001	0.001	0.001	0.001	0.001	0.001	0.001	0.001
CB	50.15	15.2	2014	5. 6.	1	1							691	0	0	0	1	0	13	23	66				691	0.001	0.001	0.001	0.001	0.001	0.001	0.001	0.001	0.001	1.001	0.001	0.001	0.001	0.001	0.001	0.001	0.001	0.001	0.001	0.001	0.001	0.001	0.001	0.001
CB	50.15	15.2	2014	5. 6.	1	1							692	0	0	0	1	0	13	23	66				692	0.001	0.001	0.001	0.001	0.001	0.001	0.001	0.001	0.001	0.001	0.001	0.001	0.001	0.001	0.001	0.001	0.001	0.001	0.001	0.001	0.001	0.001	0.001	0.001
CB	50.15	15.2	2014	5. 6.	1	1							693	0	0	0	1	0	13	23	66				693	0.001	0.001	0.001	0.001	0.001	0.001	0.001	0.001	0.001	0.001	0.001	0.001	0.001	0.001	0.001	0.001	0.001	0.001	0.001	0.001	0.001	0.001	0.001	0.001
CB	50.15	15.2	2014	5. 6.	1	1							694	0	0	0	1	0	13	23	66				694	0.001	0.001	0.001	0.001	0.001	0.001	0.001	0.001	0.001	1.001	0.001	0.001	0.001	0.001	0.001	0.001	0.001	0.001	0.001	0.001	0.001	0.001	0.001	0.001
CB	50.15	15.2	2014	5. 6.	1	1							695	0	0	0	1	0	13	23	66				695	0.001	0.001	0.001	0.001	0.001	0.001	0.001	0.001	0.001	0.001	0.001	0.001	0.001	0.001	0.001	0.001	0.001	0.001	0.001	0.001	0.001	0.001	0.001	0.001
CB	50.15	15.2	2014	26. 6.	2	1							696	0	0	0	1	0	13	44	87				696	0.001	0.001	0.001	0.001	0.001	0.001	0.001	0.001	0.001	0.001	0.001	0.001	0.001	0.001	0.001	0.001	0.001	0.001	0.001	0.001	0.001	0.001	0.001	0.001
CB	50.15	15.2	2014	26. 6.	2	1							697	0	0	0	1	0	13	44	87				697	0.001	0.001	0.001	0.001	0.001	0.001	0.001	0.001	0.001	0.001	0.001	0.001	0.001	0.001	0.001	0.001	0.001	0.001	0.001	0.001	0.001	0.001	0.001	0.001
CB	50.15	15.2	2014	26. 6.	2	1							698	0	0	0	1	0	13	44	87				698	0.001	0.001	0.001	0.001	0.001	0.001	0.001	0.001	0.001	0.001	0.001	0.001	0.001	0.001	0.001	0.001	0.001	0.001	1.001	0.001	0.001	0.001	0.001	0.001
CB	50.15	15.2	2014	26. 6.	2	1							699	0	0	0	1	0	13	44	87				699	0.001	0.001	0.001	0.001	0.001	0.001	0.001	0.001	0.001	0.001	0.001	0.001	0.001	0.001	0.001	0.001	0.001	0.001	0.001	0.001	0.001	0.001	0.001	0.001
CB	50.15	15.2	2014	26. 6.	2	1							700	0	0	0	1	0	13	44	87				700	0.001	0.001	0.001	0.001	0.001	0.001	0.001	0.001	0.001	0.001	0.001	0.001	0.001	0.001	0.001	0.001	0.001	0.001	0.001	0.001	0.001	0.001	0.001	0.001
CB	50.15	15.2	2014	26. 6.	2	1							701	0	0	0	1	0	13	44	87				701	0.001	0.001	0.001	0.001	0.001	0.001	0.001	0.001	0.001	0.001	0.001	0.001	0.001	0.001	0.001	0.001	0.001	0.001	0.001	0.001	0.001	0.001	0.001	0.001
CB	50.15	15.2	2014	26. 6.	2	1							702	0	0	0	1	0	13	44	87				702	0.001	0.001	0.001	0.001	0.001	0.001	0.001	0.001	0.001	0.001	0.001	0.001	0.001	0.001	0.001	0.001	0.001	0.001	0.001	0.001	0.001	0.001	0.001	0.001
CB	50.15	15.2	2014	26. 6.	2	1							703	0	0	0	1	0	13	44	87				703	0.001	0.001	0.001	0.001	0.001	0.001	0.001	0.001	0.001	0.001	0.001	0.001	0.001	0.001	0.001	0.001	0.001	0.001	0.001	0.001	0.001	0.001	0.001	0.001
CB	50.15	15.2	2014	26. 6.	2	1							704	0	0	0	1	0	13	44	87				704	0.001	0.001	0.001	0.001	0.001	0.001	0.001	0.001	0.001	0.001	0.001	0.001	0.001	0.001	0.001	0.001	0.001	0.001	0.001	0.001	0.001	0.001	0.001	0.001
CB	50.15	15.2	2014	26. 6.	2	1							705	0	0	0	1	0	13	44	87				705	0.001	0.001	0.001	0.001	0.001	0.001	0.001	0.001	0.001	0.001	0.001	0.001	0.001	0.001	0.001	0.001	0.001	0.001	0.001	0.001	0.001	0.001	0.001	0.001
CB	50.15	15.2	2014	26. 6.	2	1							706	0	0	0	1	0	13	44	87				706	0.001	0.001	0.001	0.001	0.001	0.001	0.001	0.001	0.001	0.001	0.001	0.001	0.001	0.001	0.001	0.001	0.001	0.001	0.001	0.001	0.001	0.001	0.001	0.001
CB	50.15	15.2	2014	26. 6.	2	1							707	0	0	0	1	0	13	44	87				707	0.001	0.001	0.001	0.001	0.001	0.001	0.001	0.001	0.001	0.001	0.001	0.001	0.001	0.001	0.001	0.001	0.001	0.001	0.001	0.001	0.001	0.001	0.001	0.001
CB	50.15	15.2	2014	26. 6.	2	1							708	0	0	0	1	0	13	44	87				708	0.001	0.001	0.001	0.001	0.001	0.001	0.001	0.001	0.001	0.001	0.001	0.001	0.001	0.001	0.001	0.001	0.001	0.001	0.001	0.001	0.001	0.001	0.001	0.001
CB	50.15	15.2	2014	26. 6.	2	1							709	0	0	0	1	0	13	44	87				709	0.001	0.001	0.001	0.001	0.001	0.001	0.001	0.001	0.001	0.001	0.001	0.001	0.001	0.001	0.001	0.001	0.001	0.001	0.001	0.001	0.001	0.001	0.001	0.001
CB	50.15	15.2	2014	26. 6.	2	1							710	0	0	0	1	0	13	44	87				710	0.001	0.001	0.001	0.001	0.001	0.001	0.001	0.001	0.001	1.001	0.001	0.001	0.001	0.001	0.001	0.001	0.001	0.001	0.001	0.001	0.001	0.001	0.001	0.001
CB	50.15	15.2	2014	26. 6.	2	1							711	0	0	0	1	0	13	44	87				711	0.001	0.001	0.001	0.001	0.001	0.001	0.001	0.001	0.001	0.001	0.001	0.001	0.001	0.001	0.001	0.001	0.001	0.001	0.001	0.001	0.001	0.001	0.001	0.001
CB	50.15	15.2	2014	26. 6.	2	1							712	0	0	0	1	0	13	44	87				712	0.001	0.001	0.001	0.001	0.001	0.001	0.001	0.001	0.001	0.001	0.001	0.001	0.001	0.001	0.001	0.001	0.001	0.001	0.001	0.001	0.001	0.001	0.001	0.001
CB	50.15	15.2	2014	26. 6.	2	1							713	0	0	0	1	0	13	44	87				713	0.001	0.001	0.001	0.001	0.001	0.001	0.001	0.001	0.001	0.001	0.001	0.001	0.001	0.001	0.001	0.001	0.001	0.001	0.001	0.001	0.001	0.001	0.001	0.001
CB	50.15	15.2	2014	26. 6.	2	1							714	0	0	0	1	0	13	44	87				714	0.001	0.001	0.001	0.001	0.001	0.001	0.001	0.001	0.001	0.001	0.001	0.001	0.001	0.001	0.001	0.001	0.001	0.001	0.001	0.001	0.001	0.001	0.001	0.001
CB	50.15	15.2	2014	26. 6.	2	1							715	0	0	0	1	0	13	44	87				715	0.001	0.001	0.001	0.001	0.001	0.001	0.001	0.001	0.001	0.001	0.001	0.001	0.001	0.001	0.001	0.001	0.001	0.001	0.001	0.001	0.001	0.001	0.001	0.001
CB	50.15	15.2	2014	26. 6.	2	1							716	0	0	0	1	0	13	44	87				716	0.001	0.001	0.001	0.001	0.001	0.001	0.001	0.001	0.001	0.001	0.001	0.001	0.001	0.001	0.001	0.001	0.001	0.001	0.001	0.001	0.001	0.001	0.001	0.001
CB	50.15	15.2	2014	26. 6.	2	1							717	0	0	0	1	0	13	44	87				717	0.001	0.001	0.001	0.001	0.001	0.001	0.001	0.001	0.001	0.001	0.001	0.001	0.001	0.001	0.001	0.001	0.001	0.001	0.001	0.001	0.001	0.001	0.001	0.001
CB	50.15	15.2	2014	26. 6.	2	1							718	0	0	0	1	0	13	44	87				718	0.001	0.001	0.001	0.001	0.001	0.001	0.001	0.001	0.001	0.001	0.001	0.001	0.001	0.001	0.001	0.001	0.001	0.001	0.001	0.001	0.001	0.001	0.001	0.001
CB	50.15	15.2	2014	26. 6.	2	1							719	0	0	0	1	0	13	44	87				719	0.001	0.001	0.001	0.001	0.001	0.001	0.001	0.001	0.001	0.001	0.001	0.001	0.001	0.001	0.001	0.001	0.001	0.001	0.001	0.001	0.001	0.001	0.001	0.001
CB	50.15	15.2	2014	26. 6.	2	1							720	0	0	0	1	0	13	44	87				720	0.001	0.001	0.001	0.001	0.001	0.001	0.001	0.001	0.001	0.001	0.001	0.001	0.001	0.001	0.001	0.001	0.001	0.001	0.001	0.001	0.001	0.001	0.001	0.001
CB	50.15	15.2	2014	26. 6.	2	1							721	0	0	0	1	0	13	44	87				721	0.001	0.001	0.001	0.001	0.001	0.001	0.001	0.001	0.001	0.001	0.001	0.001	0.001	0.001	0.001	0.001	0.001	0.001	0.001	0.001	0.001	0.001	0.001	0.001
CB	50.15	15.2	2014	26. 6.	2	1							722	0	0	0	1	0	13	44	87				722	0.001	0.001	0.001	0.001	0.001	0.001	0.001	0.001	0.001	1.001	0.001	0.001	0.001	0.001	0.001	0.001	0.001	0.001	0.001	0.001	0.001	0.001	0.001	0.001
CB	50.15	15.2	2014	26. 6.	2	1							723	0	0	0	1	0	13	44	87				723	0.001	0.001	0.001	0.001	0.001	0.001	0.001	0.001	0.001	0.001	0.001	0.001	0.001	0.001	0.001	0.001	0.001	0.001	0.001	0.001	0.001	0.001	0.001	0.001
CB	50.15	15.2	2014	26. 6.	2	1							724	0	0	0	1	0	13	44	87				724	0.001	0.001	0.001	0.001	0.001	0.001	0.001	0.001	0.001	0.001	0.001	0.001	0.001	0.001	0.001	0.001	0.001	0.001	0.001	0.001	0.001	0.001	0.001	0.001
CB	50.15	15.2	2014	26. 6.	2	1							725	0	0	0	1	0	13	44	87				725	0.001	0.001	0.001	0.001	0.001	0.001	0.001	0.001	0.001	0.001	0.001	0.001	0.001	0.001	0.001	0.001	0.001	0.001	0.001	0.001	0.001	0.001	0.001	0.001
CB	50.15	15.2	2014	26. 6.	2	1							726	0	0	0	1	0	13	44	87				726	0.001	0.001	0.001	0.001	0.001	0.001	0.001	0.001	0.001	0.001	0.001	0.001	0.001	0.001	0.001	0.001	0.001	0.001	0.001	0.001	0.001	0.001	0.001	0.001
CB	50.15	15.2	2014	26. 6.	2	1							727	0	0	0	1	0	13	44	87				727	0.001	0.001	0.001	0.001	0.001	0.001	0.001	0.001	0.001	0.001	0.001	0.001	0.001	0.001	0.001	0.001	0.001	0.001	0.001	0.001	0.001	0.001	0.001	0.001
CB	50.15	15.2	2014	26. 6.	2	1							728	0	0	0	1	0	13	44	87				728	0.001	0.001	0.001	0.001	0.001	0.001	0.001	0.001	0.001	0.001	0.001	0.001	0.001	0.001	0.001	0.001	0.001	0.001	0.001	0.001	0.001	0.001	0.001	0.001
CB	50.15	15.2	2014	26. 6.	2	1							729	0	0	0	1	0	13	44	87				729	0.001	0.001	0.001	0.001	0.001	0.001	0.001	0.001	0.001	0.001	0.001	0.001	0.001	0.001	0.001	0.001	0.001	0.001	0.001	0.001	0.001	0.001	0.001	0.001
CB	50.15	15.2	2014	26. 6.	2	1							730	0	0	0	1	0	13	44	87				730	0.001	0.001	0.001	0.001	0.001	0.001	0.001	0.001	0.001	0.001	0.001	0.001	0.001	0.001	0.001	1.001	0.001	0.001	0.001	0.001	0.001	0.001	0.001	0.001
CB	50.15	15.2	2014	26. 6.	2	1							731	0	0	0	1	0	13	44	87				731	0.001	0.001	0.001	0.001	0.001	0.001	0.001	0.001	0.001	0.001	0.001	0.001	0.001	0.001	0.001	0.001	0.001	0.001	0.001	0.001	0.001	0.001	0.001	0.001
CB	50.15	15.2	2014	26. 6.	2	1							732	0	0	0	1	0	13	44	87				732	0.001	0.001	0.001	0.001	0.001	0.001	0.001	0.001	0.001	0.001	0.001	0.001	0.001	0.001	0.001	0.001	0.001	0.001	0.001	0.001	0.001	0.001	0.001	0.001
CB	50.15	15.2	2014	26. 6.	2	1							733	0	0	0	1	0	13	44	87				733	0.001	0.001	0.001	0.001	0.001	0.001	0.001	0.001	0.001	0.001	0.001	0.001	0.001	0.001	0.001	0.001	0.001	0.001	0.001	0.001	0.001	0.001	0.001	0.001
CB	50.15	15.2	2014	26. 6.	2	1							734	0	0	0	1	0	13	44	87				734	0.001	0.001	0.001	0.001	0.001	0.001	0.001	0.001	0.001	0.001	0.001	0.001	0.001	0.001	0.001	0.001	0.001	0.001	0.001	0.001	0.001	0.001	0.001	0.001
CB	50.15	15.2	2014	26. 6.	2	1							735	0	0	0	1	0	13	44	87				735	0.001	0.001	0.001	0.001	0.001	0.001	0.001	0.001	0.001	0.001	0.001	0.001	0.001	0.001	0.001	0.001	0.001	0.001	0.001	0.001	0.001	0.001	0.001	0.001
CB	50.15	15.2	2014	26. 6.	2	1							736	0	0	0	1	0	13	44	87				736	0.001	0.001	0.001	0.001	0.001	0.001	0.001	0.001	0.001	0.001	0.001	0.001	0.001	0.001	0.001	0.001	0.001	0.001	0.001	0.001	0.001	0.001	0.001	0.001
CB	50.15	15.2	2014	26. 6.	2	1							737	0	0	0	1	0	13	44	87				737	0.001	0.001	0.001	0.001	0.001	0.001	0.001	0.001	0.001	0.001	0.001	0.001	0.001	0.001	0.001	0.001	0.001	0.001	0.001	0.001	0.001	0.001	0.001	0.001
CB	50.15	15.2	2014	26. 6.	2	1							738	0	0	0	1	0	13	44	87				738	0.001	0.001	0.001	0.001	0.001	0.001	0.001	0.001	0.001	0.001	0.001	0.001	0.001	0.001	0.001	0.001	0.001	0.001	0.001	0.001	0.001	0.001	0.001	0.001
CB	50.15	15.2	2014	26. 6.	2	1							739	0	0	0	1	0	13	44	87				739	0.001	0.001	0.001	0.001	0.001	0.001	0.001	0.001	0.001	0.001	0.001	0.001	0.001	0.001	0.001	0.001	0.001	0.001	0.001	0.001	0.001	0.001	0.001	0.001
CB	50.15	15.2	2014	26. 6.	2	1							740	0	0	0	1	0	13	44	87				740	0.001	0.001	0.001	0.001	0.001	0.001	0.001	0.001	0.001	0.001	0.001	0.001	0.001	0.001	0.001	0.001	0.001	0.001	0.001	0.001	0.001	0.001	0.001	0.001
CB	50.15	15.2	2014	26. 6.	2	1							741	0	0	0	1	0	13	44	87				741	0.001	0.001	0.001	0.001	0.001	0.001	0.001	0.001	0.001	0.001	0.001	0.001	0.001	0.001	0.001	0.001	0.001	0.001	0.001	0.001	0.001	0.001	0.001	0.001
CB	50.15	15.2	2014	26. 6.	2	1							742	0	0	0	1	0	13	44	87				742	0.001	0.001	0.001	0.001	0.001	0.001	0.001	0.001	0.001	0.001	0.001	0.001	0.001	0.001	0.001	0.001	0.001	0.001	0.001	0.001	0.001	0.001	0.001	0.001
CB	50.15	15.2	2014	26. 6.	2	1							743	0	0	0	1	0	13	44	87				743	0.001	0.001	0.001	0.001	0.001	0.001	0.001	0.001	0.001	0.001	0.001	0.001	0.001	0.001	0.001	0.001	0.001	0.001	0.001	0.001	0.001	0.001	0.001	0.001
CB	50.15	15.2	2014	26. 6.	2	1							744	0	0	0	1	0	13	44	87				744	0.001	0.001	0.001	0.001	0.001	0.001	0.001	0.001	0.001	0.001	0.001	0.001	0.001	0.001	0.001	0.001	0.001	0.001	0.001	0.001	0.001	0.001	0.001	0.001
CB	50.15	15.2	2014	26. 6.	2	1							745	0	0	0	1	0	13	44	87				745	0.001	0.001	0.001	0.001	0.001	0.001	0.001	0.001	0.001	0.001	0.001	0.001	0.001	0.001	0.001	0.001	0.001	0.001	0.001	0.001	0.001	0.001	0.001	0.001
CB	50.15	15.2	2014	26. 6.	2	1							746	0	0	0	1	0	13	44	87				746	0.001	0.001	0.001	0.001	0.001	0.001	0.001	0.001	0.001	0.001	0.001	0.001	0.001	0.001	0.001	0.001	0.001	0.001	1.001	0.001	0.001	0.001	0.001	0.001
CB	50.15	15.2	2014	26. 6.	2	1							747	0	0	0	1	0	13	44	87				747	0.001	0.001	0.001	0.001	0.001	0.001	0.001	0.001	0.001	0.001	0.001	0.001	0.001	0.001	0.001	0.001	0.001	0.001	0.001	0.001	0.001	0.001	0.001	0.001
CB	50.15	15.2	2014	26. 6.	2	1							748	0	0	0	1	0	13	44	87				748	0.001	0.001	0.001	0.001	0.001	0.001	0.001	0.001	0.001	0.001	0.001	0.001	0.001	0.001	0.001	0.001	0.001	0.001	0.001	0.001	0.001	0.001	0.001	0.001
CB	50.15	15.2	2014	26. 6.	2	1							749	0	0	0	1	0	13	44	87				749	0.001	0.001	0.001	0.001	0.001	0.001	0.001	0.001	0.001	0.001	0.001	0.001	0.001	0.001	0.001	0.001	0.001	0.001	0.001	0.001	0.001	0.001	0.001	0.001
CB	50.15	15.2	2014	8. 8.	3	1							750	0	0	0	1	0	13	87	130				750	0.001	0.001	0.001	0.001	0.001	0.001	0.001	0.001	0.001	0.001	0.001	0.001	0.001	0.001	0.001	0.001	0.001	0.001	0.001	0.001	0.001	0.001	0.001	0.001
CB	50.15	15.2	2014	8. 8.	3	1							751	0	0	0	1	0	13	87	130				751	0.001	0.001	0.001	0.001	0.001	0.001	0.001	0.001	0.001	0.001	0.001	0.001	0.001	0.001	0.001	0.001	0.001	0.001	0.001	0.001	0.001	0.001	0.001	0.001
CB	50.15	15.2	2014	8. 8.	3	1							752	0	0	0	1	0	13	87	130				752	0.001	0.001	0.001	0.001	0.001	0.001	0.001	0.001	0.001	0.001	0.001	0.001	0.001	0.001	0.001	0.001	0.001	0.001	0.001	0.001	0.001	0.001	0.001	0.001
CB	50.15	15.2	2014	8. 8.	3	1							753	0	0	0	1	0	13	87	130				753	0.001	0.001	0.001	0.001	0.001	0.001	0.001	0.001	0.001	0.001	0.001	0.001	0.001	0.001	0.001	0.001	0.001	0.001	0.001	0.001	0.001	0.001	0.001	0.001
CB	50.15	15.2	2014	8. 8.	3	1							754	0	0	0	1	0	13	87	130				754	0.001	0.001	0.001	0.001	0.001	0.001	0.001	0.001	0.001	0.001	0.001	0.001	0.001	0.001	0.001	0.001	0.001	0.001	0.001	0.001	0.001	0.001	0.001	0.001
CB	50.15	15.2	2014	8. 8.	3	1							755	0	0	0	1	0	13	87	130				755	0.001	0.001	0.001	0.001	0.001	0.001	0.001	0.001	0.001	0.001	0.001	0.001	0.001	0.001	0.001	0.001	0.001	0.001	0.001	0.001	0.001	0.001	0.001	0.001
CB	50.15	15.2	2014	8. 8.	3	1							756	0	0	0	1	0	13	87	130				756	0.001	0.001	0.001	0.001	0.001	0.001	0.001	0.001	0.001	0.001	0.001	0.001	0.001	0.001	0.001	0.001	0.001	0.001	0.001	0.001	0.001	0.001	0.001	0.001
CB	50.15	15.2	2014	8. 8.	3	1							757	0	0	0	1	0	13	87	130				757	0.001	0.001	0.001	0.001	0.001	0.001	0.001	0.001	0.001	0.001	0.001	0.001	0.001	0.001	0.001	0.001	0.001	0.001	0.001	0.001	0.001	0.001	0.001	0.001
CB	50.15	15.2	2014	8. 8.	3	1							758	0	0	0	1	0	13	87	130				758	0.001	0.001	0.001	0.001	0.001	0.001	0.001	0.001	0.001	0.001	0.001	0.001	0.001	0.001	0.001	0.001	0.001	0.001	0.001	0.001	0.001	0.001	0.001	0.001
CB	50.15	15.2	2014	8. 8.	3	1							759	0	0	0	1	0	13	87	130				759	0.001	0.001	0.001	0.001	0.001	0.001	0.001	0.001	0.001	0.001	0.001	0.001	0.001	0.001	0.001	0.001	0.001	0.001	0.001	0.001	0.001	0.001	0.001	0.001
CB	50.15	15.2	2014	8. 8.	3	1							760	0	0	0	1	0	13	87	130				760	0.001	0.001	0.001	0.001	0.001	0.001	0.001	0.001	0.001	0.001	0.001	0.001	0.001	0.001	0.001	0.001	0.001	0.001	1.001	0.001	0.001	0.001	0.001	0.001
CB	50.15	15.2	2014	8. 8.	3	1							761	0	0	0	1	0	13	87	130				761	0.001	0.001	0.001	0.001	0.001	0.001	0.001	0.001	0.001	0.001	0.001	0.001	0.001	0.001	0.001	0.001	0.001	0.001	0.001	0.001	0.001	0.001	0.001	0.001
CB	50.15	15.2	2014	8. 8.	3	1							762	0	0	0	1	0	13	87	130				762	0.001	0.001	0.001	0.001	0.001	0.001	0.001	0.001	0.001	0.001	0.001	0.001	0.001	0.001	0.001	0.001	0.001	0.001	0.001	0.001	0.001	0.001	0.001	0.001
CB	50.15	15.2	2014	8. 8.	3	1							763	0	0	0	1	0	13	87	130				763	0.001	0.001	0.001	0.001	0.001	0.001	0.001	0.001	0.001	0.001	0.001	0.001	0.001	0.001	0.001	0.001	0.001	0.001	0.001	0.001	0.001	0.001	0.001	0.001
CB	50.15	15.2	2014	8. 8.	3	1							764	0	0	0	1	0	13	87	130				764	0.001	0.001	0.001	0.001	0.001	0.001	0.001	0.001	0.001	0.001	0.001	0.001	0.001	0.001	0.001	0.001	0.001	0.001	0.001	0.001	0.001	0.001	0.001	0.001
CB	50.15	15.2	2014	8. 8.	3	1							765	0	0	0	1	0	13	87	130				765	0.001	0.001	0.001	0.001	0.001	0.001	0.001	0.001	0.001	0.001	0.001	0.001	0.001	0.001	0.001	0.001	0.001	0.001	0.001	0.001	0.001	0.001	0.001	0.001
CB	50.15	15.2	2014	8. 8.	3	1							766	0	0	0	1	0	13	87	130				766	0.001	0.001	0.001	0.001	0.001	0.001	0.001	0.001	0.001	0.001	0.001	0.001	0.001	0.001	0.001	0.001	0.001	0.001	0.001	0.001	0.001	0.001	0.001	0.001
CB	50.15	15.2	2014	8. 8.	3	1							767	0	0	0	1	0	13	87	130				767	0.001	0.001	0.001	0.001	0.001	0.001	0.001	0.001	0.001	0.001	0.001	0.001	0.001	0.001	0.001	0.001	0.001	0.001	0.001	0.001	0.001	0.001	0.001	0.001
CB	50.15	15.2	2014	8. 8.	3	1							768	0	0	0	1	0	13	87	130				768	0.001	0.001	0.001	0.001	0.001	0.001	0.001	0.001	0.001	0.001	0.001	0.001	0.001	0.001	0.001	0.001	0.001	0.001	0.001	0.001	0.001	0.001	0.001	0.001
CB	50.15	15.2	2014	8. 8.	3	1							769	0	0	0	1	0	13	87	130				769	0.001	0.001	0.001	0.001	0.001	0.001	0.001	0.001	0.001	0.001	0.001	0.001	0.001	0.001	0.001	0.001	0.001	0.001	0.001	0.001	0.001	0.001	0.001	0.001
CB	50.15	15.2	2014	8. 8.	3	1							770	0	0	0	1	0	13	87	130				770	0.001	0.001	0.001	0.001	0.001	0.001	0.001	0.001	0.001	1.001	0.001	0.001	0.001	0.001	0.001	0.001	0.001	0.001	0.001	0.001	0.001	0.001	0.001	0.001
CB	50.15	15.2	2014	8. 8.	3	1							771	0	0	0	1	0	13	87	130				771	0.001	0.001	0.001	0.001	0.001	0.001	0.001	0.001	0.001	0.001	0.001	0.001	0.001	0.001	0.001	0.001	0.001	0.001	0.001	0.001	0.001	0.001	0.001	0.001
CB	50.15	15.2	2014	8. 8.	3	1							772	0	0	0	1	0	13	87	130				772	0.001	0.001	0.001	0.001	0.001	0.001	0.001	0.001	0.001	0.001	0.001	0.001	0.001	0.001	0.001	0.001	0.001	0.001	0.001	0.001	0.001	0.001	0.001	0.001
CB	50.15	15.2	2014	8. 8.	3	1							773	0	0	0	1	0	13	87	130				773	0.001	0.001	0.001	0.001	0.001	0.001	0.001	0.001	0.001	0.001	0.001	0.001	0.001	0.001	0.001	0.001	0.001	0.001	0.001	0.001	0.001	0.001	0.001	0.001
CB	50.15	15.2	2014	8. 8.	3	1							774	0	0	0	1	0	13	87	130				774	0.001	0.001	0.001	0.001	0.001	0.001	0.001	0.001	0.001	0.001	0.001	0.001	0.001	0.001	0.001	0.001	0.001	0.001	0.001	0.001	0.001	0.001	0.001	0.001
CB	50.15	15.2	2014	8. 8.	3	1							775	0	0	0	1	0	13	87	130				775	0.001	0.001	0.001	0.001	0.001	0.001	0.001	0.001	0.001	0.001	0.001	0.001	0.001	0.001	0.001	0.001	0.001	0.001	0.001	0.001	0.001	0.001	0.001	0.001
CB	50.15	15.2	2014	8. 8.	3	1							776	0	0	0	1	0	13	87	130				776	0.001	0.001	0.001	0.001	0.001	0.001	0.001	0.001	0.001	0.001	0.001	0.001	0.001	0.001	0.001	0.001	0.001	0.001	0.001	0.001	0.001	0.001	0.001	0.001
CB	50.15	15.2	2014	8. 8.	3	1							777	0	0	0	1	0	13	87	130				777	0.001	0.001	0.001	0.001	0.001	0.001	0.001	0.001	0.001	0.001	0.001	0.001	0.001	0.001	0.001	0.001	0.001	0.001	0.001	0.001	0.001	0.001	0.001	0.001
CB	50.15	15.2	2014	8. 8.	3	1							778	0	0	0	1	0	13	87	130				778	0.001	0.001	0.001	0.001	0.001	0.001	0.001	0.001	0.001	0.001	0.001	0.001	0.001	0.001	0.001	0.001	0.001	0.001	0.001	0.001	0.001	0.001	0.001	0.001
CB	50.15	15.2	2014	8. 8.	3	1							779	0	0	0	1	0	13	87	130				779	0.001	0.001	0.001	0.001	0.001	0.001	0.001	0.001	0.001	0.001	0.001	0.001	0.001	0.001	0.001	0.001	0.001	0.001	0.001	0.001	0.001	0.001	0.001	0.001
CB	50.15	15.2	2014	8. 8.	3	1							780	0	0	0	1	0	13	87	130				780	0.001	0.001	0.001	0.001	0.001	0.001	0.001	0.001	0.001	0.001	0.001	0.001	0.001	0.001	0.001	0.001	0.001	0.001	0.001	0.001	0.001	0.001	0.001	0.001
CB	50.15	15.2	2014	8. 8.	3	1							781	0	0	0	1	0	13	87	130				781	0.001	0.001	0.001	0.001	0.001	0.001	0.001	0.001	0.001	0.001	0.001	0.001	0.001	0.001	0.001	0.001	0.001	0.001	0.001	0.001	0.001	0.001	0.001	0.001
CB	50.15	15.2	2014	8. 8.	3	1							782	0	0	0	1	0	13	87	130				782	0.001	0.001	0.001	0.001	0.001	0.001	0.001	0.001	0.001	0.001	0.001	0.001	0.001	0.001	0.001	0.001	0.001	0.001	0.001	0.001	0.001	0.001	0.001	0.001
CB	50.15	15.2	2014	8. 8.	3	1							783	0	0	0	1	0	13	87	130				783	0.001	0.001	0.001	0.001	0.001	0.001	0.001	0.001	0.001	0.001	0.001	0.001	0.001	0.001	0.001	0.001	0.001	0.001	0.001	0.001	0.001	0.001	0.001	0.001
CB	50.15	15.2	2014	8. 8.	3	1							784	0	0	0	1	0	13	87	130				784	0.001	0.001	0.001	0.001	0.001	0.001	0.001	0.001	0.001	0.001	0.001	0.001	0.001	0.001	0.001	0.001	0.001	0.001	0.001	0.001	0.001	0.001	0.001	0.001
CB	50.15	15.2	2014	8. 8.	3	1							785	0	0	0	1	0	13	87	130				785	0.001	0.001	0.001	0.001	0.001	0.001	0.001	0.001	0.001	0.001	0.001	0.001	0.001	0.001	0.001	0.001	0.001	0.001	0.001	0.001	0.001	0.001	0.001	0.001
CB	50.15	15.2	2014	8. 8.	3	1							786	0	0	0	1	0	13	87	130				786	0.001	0.001	0.001	0.001	0.001	0.001	0.001	0.001	0.001	0.001	0.001	0.001	0.001	0.001	0.001	0.001	0.001	0.001	0.001	0.001	0.001	0.001	0.001	0.001
CB	50.15	15.2	2014	8. 8.	3	1							787	0	0	0	1	0	13	87	130				787	0.001	0.001	0.001	0.001	0.001	0.001	0.001	0.001	0.001	0.001	0.001	0.001	0.001	0.001	0.001	0.001	0.001	0.001	0.001	0.001	0.001	0.001	0.001	0.001
CB	50.15	15.2	2014	8. 8.	3	1							788	0	0	0	1	0	13	87	130				788	0.001	0.001	0.001	0.001	0.001	0.001	0.001	0.001	0.001	0.001	0.001	0.001	0.001	0.001	0.001	0.001	0.001	0.001	0.001	0.001	0.001	0.001	0.001	0.001
CB	50.15	15.2	2014	8. 8.	3	1							789	0	0	0	1	0	13	87	130				789	0.001	0.001	0.001	0.001	0.001	0.001	0.001	0.001	0.001	1.001	0.001	0.001	0.001	0.001	0.001	0.001	0.001	0.001	0.001	0.001	0.001	0.001	0.001	0.001
CB	50.15	15.2	2014	8. 8.	3	1							790	0	0	0	1	0	13	87	130				790	0.001	0.001	0.001	0.001	0.001	0.001	0.001	0.001	0.001	0.001	0.001	0.001	0.001	0.001	0.001	0.001	0.001	0.001	0.001	0.001	0.001	0.001	0.001	0.001
CB	50.15	15.2	2014	8. 8.	3	1							791	0	0	0	1	0	13	87	130				791	0.001	0.001	0.001	0.001	0.001	0.001	0.001	0.001	0.001	0.001	0.001	0.001	0.001	0.001	0.001	0.001	0.001	0.001	0.001	0.001	0.001	0.001	0.001	0.001
CB	50.15	15.2	2014	8. 8.	3	1							792	0	0	0	1	0	13	87	130				792	0.001	0.001	0.001	0.001	0.001	0.001	0.001	0.001	0.001	0.001	0.001	0.001	0.001	0.001	0.001	0.001	0.001	0.001	0.001	0.001	0.001	0.001	0.001	0.001
CB	50.15	15.2	2014	8. 8.	3	1							793	0	0	0	1	0	13	87	130				793	0.001	0.001	0.001	0.001	0.001	0.001	0.001	0.001	0.001	0.001	0.001	0.001	0.001	0.001	0.001	0.001	0.001	0.001	0.001	0.001	0.001	0.001	0.001	0.001
CB	50.15	15.2	2014	8. 8.	3	1							794	0	0	0	1	0	13	87	130				794	0.001	0.001	0.001	0.001	0.001	0.001	0.001	0.001	0.001	0.001	0.001	0.001	0.001	0.001	0.001	0.001	0.001	0.001	0.001	0.001	0.001	0.001	0.001	0.001
CB	50.15	15.2	2014	8. 8.	3	1							795	0	0	0	1	0	13	87	130				795	0.001	0.001	0.001	0.001	0.001	0.001	0.001	0.001	0.001	0.001	0.001	0.001	0.001	0.001	0.001	0.001	0.001	0.001	0.001	0.001	0.001	0.001	0.001	0.001
CB	50.15	15.2	2014	8. 8.	3	1							796	0	0	0	1	0	13	87	130				796	0.001	0.001	0.001	0.001	0.001	0.001	0.001	0.001	0.001	0.001	0.001	0.001	0.001	0.001	0.001	0.001	0.001	0.001	0.001	0.001	0.001	0.001	0.001	0.001
CB	50.15	15.2	2014	8. 8.	3	1							797	0	0	0	1	0	13	87	130				797	0.001	0.001	0.001	0.001	0.001	0.001	0.001	0.001	0.001	0.001	0.001	0.001	0.001	0.001	0.001	0.001	0.001	0.001	0.001	0.001	0.001	0.001	0.001	0.001
CB	50.15	15.2	2014	8. 8.	3	1							798	0	0	0	1	0	13	87	130				798	0.001	0.001	0.001	0.001	0.001	0.001	0.001	0.001	0.001	0.001	0.001	0.001	0.001	0.001	0.001	0.001	0.001	0.001	0.001	0.001	0.001	0.001	0.001	0.001
CB	50.15	15.2	2014	8. 8.	3	1							799	0	0	0	1	0	13	87	130				799	0.001	0.001	0.001	0.001	0.001	0.001	0.001	0.001	0.001	0.001	0.001	0.001	0.001	0.001	0.001	0.001	0.001	0.001	0.001	0.001	0.001	0.001	0.001	0.001
CB	50.15	15.2	2014	8. 8.	3	1							800	0	0	0	1	0	13	87	130				800	0.001	0.001	0.001	0.001	0.001	0.001	0.001	0.001	0.001	0.001	0.001	0.001	0.001	0.001	0.001	0.001	0.001	0.001	0.001	0.001	0.001	0.001	0.001	0.001
CB	50.15	15.2	2014	8. 8.	3	1							801	0	0	0	1	0	13	87	130				801	0.001	0.001	0.001	0.001	0.001	0.001	0.001	0.001	0.001	0.001	0.001	0.001	0.001	0.001	0.001	0.001	0.001	0.001	0.001	0.001	0.001	0.001	0.001	0.001
CB	50.15	15.2	2014	8. 8.	3	1							802	0	0	0	1	0	13	87	130				802	0.001	0.001	0.001	0.001	0.001	0.001	0.001	0.001	0.001	0.001	0.001	0.001	0.001	0.001	0.001	0.001	0.001	0.001	0.001	0.001	0.001	0.001	0.001	0.001
CB	50.15	15.2	2014	8. 8.	3	1							803	0	0	0	1	0	13	87	130				803	0.001	0.001	0.001	0.001	0.001	0.001	0.001	0.001	0.001	0.001	0.001	0.001	0.001	0.001	0.001	0.001	0.001	0.001	0.001	0.001	0.001	0.001	0.001	0.001
CB	50.15	15.2	2014	18. 9.	4	1							804	0	0	0	1	0	13	128	171				804	0.001	0.001	0.001	0.001	0.001	0.001	0.001	0.001	0.001	0.001	0.001	0.001	0.001	0.001	0.001	0.001	0.001	0.001	0.001	0.001	0.001	0.001	0.001	0.001
CB	50.15	15.2	2014	18. 9.	4	1							805	0	0	0	1	0	13	128	171				805	0.001	0.001	0.001	0.001	0.001	0.001	0.001	0.001	0.001	0.001	0.001	0.001	0.001	0.001	0.001	0.001	0.001	0.001	0.001	0.001	0.001	0.001	0.001	0.001
CB	50.15	15.2	2014	18. 9.	4	1							806	0	0	0	1	0	13	128	171				806	0.001	0.001	0.001	0.001	0.001	0.001	0.001	0.001	0.001	5.001	0.001	0.001	0.001	0.001	0.001	0.001	0.001	0.001	0.001	0.001	0.001	0.001	0.001	0.001
CB	50.15	15.2	2014	18. 9.	4	1							807	0	0	0	1	0	13	128	171				807	0.001	0.001	0.001	0.001	0.001	0.001	0.001	0.001	0.001	0.001	0.001	0.001	0.001	0.001	0.001	0.001	0.001	0.001	0.001	0.001	0.001	0.001	0.001	0.001
CB	50.15	15.2	2014	18. 9.	4	1							808	0	0	0	1	0	13	128	171				808	0.001	0.001	0.001	0.001	0.001	0.001	0.001	0.001	0.001	2.001	0.001	0.001	0.001	0.001	0.001	0.001	0.001	0.001	0.001	0.001	0.001	0.001	0.001	0.001
CB	50.15	15.2	2014	18. 9.	4	1							809	0	0	0	1	0	13	128	171				809	0.001	0.001	0.001	0.001	0.001	0.001	0.001	0.001	0.001	0.001	0.001	0.001	0.001	0.001	0.001	0.001	0.001	0.001	0.001	0.001	0.001	0.001	0.001	0.001
CB	50.15	15.2	2014	18. 9.	4	1							810	0	0	0	1	0	13	128	171				810	0.001	0.001	0.001	0.001	0.001	0.001	0.001	0.001	0.001	0.001	0.001	0.001	0.001	0.001	0.001	0.001	0.001	0.001	0.001	0.001	0.001	0.001	0.001	0.001
CB	50.15	15.2	2014	18. 9.	4	1							811	0	0	0	1	0	13	128	171				811	0.001	0.001	0.001	0.001	0.001	0.001	0.001	0.001	0.001	0.001	0.001	0.001	0.001	0.001	0.001	0.001	0.001	0.001	0.001	0.001	0.001	0.001	0.001	0.001
CB	50.15	15.2	2014	18. 9.	4	1							812	0	0	0	1	0	13	128	171				812	0.001	0.001	0.001	0.001	0.001	0.001	0.001	0.001	0.001	0.001	0.001	0.001	0.001	0.001	0.001	0.001	0.001	0.001	0.001	0.001	0.001	0.001	0.001	0.001
CB	50.15	15.2	2014	18. 9.	4	1							813	0	0	0	1	0	13	128	171				813	0.001	0.001	0.001	0.001	0.001	0.001	0.001	0.001	0.001	0.001	0.001	0.001	0.001	0.001	0.001	0.001	0.001	0.001	0.001	0.001	0.001	0.001	0.001	0.001
CB	50.15	15.2	2014	18. 9.	4	1							814	0	0	0	1	0	13	128	171				814	0.001	0.001	0.001	0.001	0.001	0.001	0.001	0.001	0.001	0.001	0.001	0.001	0.001	0.001	0.001	0.001	0.001	0.001	0.001	0.001	0.001	0.001	0.001	0.001
CB	50.15	15.2	2014	18. 9.	4	1							815	0	0	0	1	0	13	128	171				815	0.001	0.001	0.001	0.001	0.001	0.001	0.001	0.001	0.001	0.001	0.001	0.001	0.001	0.001	0.001	0.001	0.001	0.001	0.001	0.001	0.001	0.001	0.001	0.001
CB	50.15	15.2	2014	18. 9.	4	1							816	0	0	0	1	0	13	128	171				816	0.001	0.001	0.001	0.001	0.001	0.001	0.001	0.001	0.001	0.001	0.001	0.001	0.001	0.001	0.001	0.001	0.001	0.001	0.001	0.001	0.001	0.001	0.001	0.001
CB	50.15	15.2	2014	18. 9.	4	1							817	0	0	0	1	0	13	128	171				817	0.001	0.001	0.001	0.001	0.001	0.001	0.001	0.001	0.001	0.001	0.001	0.001	0.001	0.001	0.001	0.001	0.001	0.001	0.001	0.001	0.001	0.001	0.001	0.001
CB	50.15	15.2	2014	18. 9.	4	1							818	0	0	0	1	0	13	128	171				818	0.001	0.001	0.001	0.001	0.001	0.001	0.001	0.001	0.001	0.001	0.001	0.001	0.001	0.001	0.001	0.001	0.001	0.001	0.001	0.001	0.001	0.001	0.001	0.001
CB	50.15	15.2	2014	18. 9.	4	1							819	0	0	0	1	0	13	128	171				819	0.001	0.001	0.001	0.001	0.001	0.001	0.001	0.001	0.001	0.001	0.001	0.001	0.001	0.001	0.001	0.001	0.001	0.001	0.001	0.001	0.001	0.001	0.001	0.001
CB	50.15	15.2	2014	18. 9.	4	1							820	0	0	0	1	0	13	128	171				820	0.001	0.001	0.001	0.001	0.001	0.001	0.001	0.001	0.001	0.001	0.001	0.001	0.001	0.001	0.001	0.001	0.001	0.001	0.001	0.001	0.001	0.001	0.001	0.001
CB	50.15	15.2	2014	18. 9.	4	1							821	0	0	0	1	0	13	128	171				821	0.001	0.001	0.001	0.001	0.001	0.001	0.001	0.001	0.001	0.001	0.001	0.001	0.001	0.001	0.001	0.001	0.001	0.001	0.001	0.001	0.001	0.001	0.001	0.001
CB	50.15	15.2	2014	18. 9.	4	1							822	0	0	0	1	0	13	128	171				822	0.001	0.001	0.001	0.001	0.001	0.001	0.001	0.001	0.001	2.001	0.001	0.001	0.001	0.001	0.001	0.001	0.001	0.001	0.001	0.001	0.001	0.001	0.001	0.001
CB	50.15	15.2	2014	18. 9.	4	1							823	0	0	0	1	0	13	128	171				823	0.001	0.001	0.001	0.001	0.001	0.001	0.001	0.001	0.001	0.001	0.001	0.001	0.001	0.001	0.001	0.001	0.001	0.001	0.001	0.001	0.001	0.001	0.001	0.001
CB	50.15	15.2	2014	18. 9.	4	1							824	0	0	0	1	0	13	128	171				824	0.001	0.001	0.001	0.001	0.001	0.001	0.001	0.001	0.001	4.001	0.001	0.001	0.001	0.001	0.001	0.001	0.001	0.001	0.001	0.001	0.001	0.001	0.001	0.001
CB	50.15	15.2	2014	18. 9.	4	1							825	0	0	0	1	0	13	128	171				825	0.001	0.001	0.001	0.001	0.001	0.001	0.001	0.001	0.001	0.001	0.001	0.001	0.001	0.001	0.001	0.001	0.001	0.001	0.001	0.001	0.001	0.001	0.001	0.001
CB	50.15	15.2	2014	18. 9.	4	1							826	0	0	0	1	0	13	128	171				826	0.001	0.001	0.001	0.001	0.001	0.001	0.001	0.001	0.001	0.001	0.001	0.001	0.001	0.001	0.001	0.001	0.001	0.001	0.001	0.001	0.001	0.001	0.001	0.001
CB	50.15	15.2	2014	18. 9.	4	1							827	0	0	0	1	0	13	128	171				827	0.001	0.001	0.001	0.001	0.001	0.001	0.001	0.001	0.001	10.001	0.001	0.001	0.001	0.001	0.001	0.001	0.001	0.001	0.001	0.001	0.001	0.001	0.001	0.001
CB	50.15	15.2	2014	18. 9.	4	1							828	0	0	0	1	0	13	128	171				828	0.001	0.001	0.001	0.001	0.001	0.001	0.001	0.001	0.001	1.001	0.001	0.001	0.001	0.001	0.001	0.001	0.001	0.001	0.001	0.001	0.001	0.001	0.001	0.001
CB	50.15	15.2	2014	18. 9.	4	1							829	0	0	0	1	0	13	128	171				829	0.001	0.001	0.001	0.001	0.001	0.001	0.001	0.001	0.001	0.001	0.001	0.001	0.001	0.001	0.001	0.001	0.001	0.001	0.001	0.001	0.001	0.001	0.001	0.001
CB	50.15	15.2	2014	18. 9.	4	1							830	0	0	0	1	0	13	128	171				830	0.001	0.001	0.001	0.001	0.001	0.001	0.001	0.001	0.001	0.001	0.001	0.001	0.001	0.001	0.001	0.001	0.001	0.001	0.001	0.001	0.001	0.001	0.001	0.001
CB	50.15	15.2	2014	18. 9.	4	1							831	0	0	0	1	0	13	128	171				831	0.001	0.001	0.001	0.001	0.001	0.001	0.001	0.001	0.001	0.001	0.001	0.001	0.001	0.001	0.001	1.001	0.001	0.001	0.001	0.001	0.001	0.001	0.001	0.001
CB	50.15	15.2	2014	18. 9.	4	1							832	0	0	0	1	0	13	128	171				832	0.001	0.001	0.001	0.001	0.001	0.001	0.001	0.001	0.001	0.001	0.001	0.001	0.001	0.001	0.001	0.001	0.001	0.001	0.001	0.001	0.001	0.001	0.001	0.001
CB	50.15	15.2	2014	18. 9.	4	1							833	0	0	0	1	0	13	128	171				833	0.001	0.001	0.001	0.001	0.001	0.001	0.001	0.001	0.001	0.001	0.001	0.001	0.001	0.001	0.001	0.001	0.001	0.001	0.001	0.001	0.001	0.001	0.001	0.001
CB	50.15	15.2	2014	18. 9.	4	1							834	0	0	0	1	0	13	128	171				834	0.001	0.001	0.001	0.001	0.001	0.001	0.001	0.001	0.001	0.001	0.001	0.001	0.001	0.001	0.001	0.001	0.001	0.001	0.001	0.001	0.001	0.001	0.001	0.001
CB	50.15	15.2	2014	18. 9.	4	1							835	0	0	0	1	0	13	128	171				835	0.001	0.001	0.001	0.001	0.001	0.001	0.001	0.001	0.001	0.001	0.001	0.001	0.001	0.001	0.001	0.001	0.001	0.001	0.001	0.001	0.001	0.001	0.001	0.001
CB	50.15	15.2	2014	18. 9.	4	1							836	0	0	0	1	0	13	128	171				836	0.001	0.001	0.001	0.001	0.001	0.001	0.001	0.001	0.001	0.001	0.001	0.001	0.001	0.001	0.001	0.001	0.001	0.001	0.001	0.001	0.001	0.001	0.001	0.001
CB	50.15	15.2	2014	18. 9.	4	1							837	0	0	0	1	0	13	128	171				837	0.001	0.001	0.001	0.001	0.001	0.001	0.001	0.001	0.001	0.001	0.001	0.001	0.001	0.001	0.001	0.001	0.001	0.001	0.001	0.001	0.001	0.001	0.001	0.001
CB	50.15	15.2	2014	18. 9.	4	1							838	0	0	0	1	0	13	128	171				838	0.001	0.001	0.001	0.001	0.001	0.001	0.001	0.001	0.001	0.001	0.001	0.001	0.001	0.001	0.001	0.001	0.001	0.001	0.001	0.001	0.001	0.001	0.001	0.001
CB	50.15	15.2	2014	18. 9.	4	1							839	0	0	0	1	0	13	128	171				839	0.001	0.001	0.001	0.001	0.001	0.001	0.001	0.001	0.001	0.001	0.001	0.001	0.001	0.001	0.001	0.001	0.001	0.001	0.001	0.001	0.001	0.001	0.001	0.001
CB	50.15	15.2	2014	18. 9.	4	1							840	0	0	0	1	0	13	128	171				840	0.001	0.001	0.001	0.001	0.001	0.001	0.001	0.001	0.001	0.001	0.001	0.001	0.001	0.001	0.001	0.001	0.001	0.001	0.001	0.001	0.001	0.001	0.001	0.001
CB	50.15	15.2	2014	18. 9.	4	1							841	0	0	0	1	0	13	128	171				841	0.001	0.001	0.001	0.001	0.001	0.001	0.001	0.001	0.001	1.001	0.001	0.001	0.001	0.001	0.001	0.001	0.001	0.001	0.001	0.001	0.001	0.001	0.001	0.001
CB	50.15	15.2	2014	18. 9.	4	1							842	0	0	0	1	0	13	128	171				842	0.001	0.001	0.001	0.001	0.001	0.001	0.001	0.001	0.001	0.001	0.001	0.001	0.001	0.001	0.001	0.001	0.001	0.001	0.001	0.001	0.001	0.001	0.001	0.001
CB	50.15	15.2	2014	18. 9.	4	1							843	0	0	0	1	0	13	128	171				843	0.001	0.001	0.001	0.001	0.001	0.001	0.001	0.001	0.001	0.001	0.001	0.001	0.001	0.001	0.001	0.001	0.001	0.001	0.001	0.001	0.001	0.001	0.001	0.001
CB	50.15	15.2	2014	18. 9.	4	1							844	0	0	0	1	0	13	128	171				844	0.001	0.001	0.001	0.001	0.001	0.001	0.001	0.001	0.001	0.001	0.001	0.001	0.001	0.001	0.001	0.001	0.001	0.001	0.001	0.001	0.001	0.001	0.001	0.001
CB	50.15	15.2	2014	18. 9.	4	1							845	0	0	0	1	0	13	128	171				845	0.001	0.001	0.001	0.001	0.001	0.001	0.001	0.001	0.001	1.001	0.001	0.001	0.001	0.001	0.001	0.001	0.001	0.001	0.001	0.001	0.001	0.001	0.001	0.001
CB	50.15	15.2	2014	18. 9.	4	1							846	0	0	0	1	0	13	128	171				846	0.001	0.001	0.001	0.001	0.001	0.001	0.001	0.001	0.001	0.001	0.001	0.001	0.001	0.001	0.001	0.001	0.001	0.001	0.001	0.001	0.001	0.001	0.001	0.001
CB	50.15	15.2	2014	18. 9.	4	1							847	0	0	0	1	0	13	128	171				847	0.001	0.001	0.001	0.001	0.001	0.001	0.001	0.001	0.001	0.001	0.001	0.001	0.001	0.001	0.001	0.001	0.001	0.001	0.001	0.001	0.001	0.001	0.001	0.001
CB	50.15	15.2	2014	18. 9.	4	1							848	0	0	0	1	0	13	128	171				848	0.001	0.001	0.001	0.001	0.001	0.001	0.001	0.001	0.001	0.001	0.001	0.001	0.001	0.001	0.001	0.001	0.001	0.001	0.001	0.001	0.001	0.001	0.001	0.001
CB	50.15	15.2	2014	18. 9.	4	1							849	0	0	0	1	0	13	128	171				849	0.001	0.001	0.001	0.001	0.001	0.001	0.001	0.001	0.001	0.001	0.001	0.001	0.001	0.001	0.001	0.001	0.001	0.001	0.001	0.001	0.001	0.001	0.001	0.001
CB	50.15	15.2	2014	18. 9.	4	1							850	0	0	0	1	0	13	128	171				850	0.001	0.001	0.001	0.001	0.001	0.001	0.001	0.001	0.001	0.001	0.001	0.001	0.001	0.001	0.001	0.001	0.001	0.001	0.001	0.001	0.001	0.001	0.001	0.001
CB	50.15	15.2	2014	18. 9.	4	1							851	0	0	0	1	0	13	128	171				851	0.001	0.001	0.001	0.001	0.001	0.001	0.001	0.001	0.001	0.001	0.001	0.001	0.001	0.001	0.001	0.001	0.001	0.001	0.001	0.001	0.001	0.001	0.001	0.001
CB	50.15	15.2	2014	18. 9.	4	1							852	0	0	0	1	0	13	128	171				852	0.001	0.001	0.001	0.001	0.001	0.001	0.001	0.001	0.001	0.001	0.001	0.001	0.001	0.001	0.001	0.001	0.001	0.001	0.001	0.001	0.001	0.001	0.001	0.001
CB	50.15	15.2	2014	18. 9.	4	1							853	0	0	0	1	0	13	128	171				853	0.001	0.001	0.001	0.001	0.001	0.001	0.001	0.001	0.001	0.001	0.001	0.001	0.001	0.001	0.001	0.001	0.001	0.001	0.001	0.001	0.001	0.001	0.001	0.001
CB	50.15	15.2	2014	18. 9.	4	1							854	0	0	0	1	0	13	128	171				854	0.001	0.001	0.001	0.001	0.001	0.001	0.001	0.001	0.001	0.001	0.001	0.001	0.001	0.001	0.001	0.001	0.001	0.001	0.001	0.001	0.001	0.001	0.001	0.001
CB	50.15	15.2	2014	18. 9.	4	1							855	0	0	0	1	0	13	128	171				855	0.001	0.001	0.001	0.001	0.001	0.001	0.001	0.001	0.001	0.001	0.001	0.001	0.001	0.001	0.001	0.001	0.001	0.001	0.001	0.001	0.001	0.001	0.001	0.001
CB	50.15	15.2	2014	18. 9.	4	1							856	0	0	0	1	0	13	128	171				856	0.001	0.001	0.001	0.001	0.001	0.001	0.001	0.001	0.001	0.001	0.001	0.001	0.001	0.001	0.001	0.001	0.001	0.001	0.001	0.001	0.001	0.001	0.001	0.001
CB	50.15	15.2	2014	18. 9.	4	1							857	0	0	0	1	0	13	128	171				857	0.001	0.001	0.001	0.001	0.001	0.001	0.001	0.001	0.001	0.001	0.001	0.001	0.001	0.001	0.001	0.001	0.001	0.001	0.001	0.001	0.001	0.001	0.001	0.001
WS	48.42	17.81	2014	15. 5.	1	0		1					858	0	0	0	0	1	13	18	45				858	0.001	0.001	0.001	0.001	0.001	0.001	0.001	0.001	0.001	0.001	0.001	0.001	0.001	0.001	0.001	0.001	0.001	0.001	1.001	0.001	0.001	0.001	0.001	0.001
WS	48.42	17.81	2014	15. 5.	1	0		1					859	0	0	0	0	1	13	18	45				859	0.001	0.001	0.001	0.001	0.001	0.001	0.001	0.001	0.001	0.001	0.001	0.001	0.001	0.001	0.001	0.001	0.001	0.001	0.001	0.001	0.001	0.001	0.001	0.001
WS	48.42	17.81	2014	15. 5.	1	0		1					860	0	0	0	0	1	13	18	45				860	0.001	0.001	0.001	0.001	0.001	0.001	0.001	0.001	0.001	0.001	0.001	0.001	0.001	0.001	0.001	0.001	0.001	0.001	0.001	0.001	0.001	0.001	0.001	0.001
WS	48.42	17.81	2014	15. 5.	1	0		1					861	0	0	0	0	1	13	18	45				861	0.001	0.001	0.001	0.001	0.001	0.001	0.001	0.001	0.001	0.001	0.001	0.001	0.001	0.001	0.001	0.001	0.001	0.001	0.001	0.001	0.001	0.001	0.001	0.001
WS	48.42	17.81	2014	15. 5.	1	0		1					862	0	0	0	0	1	13	18	45				862	0.001	0.001	0.001	0.001	0.001	0.001	0.001	0.001	0.001	0.001	0.001	0.001	0.001	0.001	0.001	0.001	0.001	0.001	0.001	0.001	0.001	0.001	0.001	0.001
WS	48.42	17.81	2014	15. 5.	1	0		1					863	0	0	0	0	1	13	18	45				863	0.001	0.001	0.001	0.001	0.001	0.001	0.001	0.001	0.001	0.001	0.001	0.001	0.001	0.001	0.001	0.001	0.001	0.001	0.001	0.001	0.001	0.001	0.001	0.001
WS	48.42	17.81	2014	15. 5.	1	0		1					864	0	0	0	0	1	13	18	45				864	0.001	0.001	0.001	0.001	0.001	0.001	0.001	0.001	0.001	0.001	0.001	0.001	0.001	0.001	0.001	0.001	0.001	0.001	0.001	0.001	0.001	0.001	0.001	0.001
WS	48.42	17.81	2014	15. 5.	1	0		1					865	0	0	0	0	1	13	18	45				865	0.001	0.001	0.001	0.001	0.001	0.001	0.001	0.001	0.001	0.001	0.001	0.001	0.001	0.001	0.001	0.001	0.001	0.001	0.001	0.001	0.001	0.001	0.001	0.001
WS	48.42	17.81	2014	15. 5.	1	0		1					866	0	0	0	0	1	13	18	45				866	0.001	0.001	0.001	0.001	0.001	0.001	0.001	0.001	0.001	0.001	0.001	0.001	0.001	0.001	0.001	0.001	0.001	0.001	0.001	0.001	0.001	0.001	0.001	0.001
WS	48.42	17.81	2014	15. 5.	1	0		1					867	0	0	0	0	1	13	18	45				867	0.001	0.001	0.001	0.001	0.001	0.001	0.001	0.001	0.001	0.001	0.001	0.001	0.001	0.001	0.001	0.001	0.001	0.001	0.001	0.001	0.001	0.001	0.001	0.001
WS	48.42	17.81	2014	15. 5.	1	1		0					868	0	0	0	0	1	13	18	45				868	0.001	0.001	0.001	0.001	0.001	0.001	0.001	0.001	0.001	0.001	0.001	0.001	0.001	0.001	0.001	0.001	0.001	0.001	0.001	0.001	0.001	0.001	0.001	0.001
WS	48.42	17.81	2014	15. 5.	1	1		0					869	0	0	0	0	1	13	18	45				869	0.001	0.001	0.001	0.001	0.001	0.001	0.001	0.001	0.001	0.001	0.001	0.001	0.001	0.001	0.001	0.001	0.001	0.001	0.001	0.001	0.001	0.001	0.001	0.001
WS	48.42	17.81	2014	15. 5.	1	1		0					870	0	0	0	0	1	13	18	45				870	0.001	0.001	0.001	0.001	0.001	0.001	0.001	0.001	0.001	0.001	0.001	0.001	0.001	0.001	0.001	0.001	0.001	0.001	0.001	0.001	0.001	0.001	0.001	0.001
WS	48.42	17.81	2014	15. 5.	1	1		0					871	0	0	0	0	1	13	18	45				871	0.001	0.001	0.001	0.001	0.001	0.001	0.001	0.001	0.001	0.001	0.001	0.001	0.001	0.001	0.001	0.001	0.001	0.001	0.001	0.001	0.001	0.001	0.001	0.001
WS	48.42	17.81	2014	15. 5.	1	1		0					872	0	0	0	0	1	13	18	45				872	0.001	0.001	0.001	0.001	0.001	0.001	0.001	0.001	0.001	0.001	0.001	0.001	0.001	0.001	0.001	0.001	0.001	0.001	0.001	0.001	0.001	0.001	0.001	0.001
WS	48.42	17.81	2014	15. 5.	1	1		0					873	0	0	0	0	1	13	18	45				873	0.001	0.001	0.001	0.001	0.001	0.001	0.001	0.001	0.001	0.001	0.001	0.001	0.001	0.001	0.001	0.001	0.001	0.001	0.001	0.001	0.001	0.001	0.001	0.001
WS	48.42	17.81	2014	15. 5.	1	1		0					874	0	0	0	0	1	13	18	45				874	0.001	0.001	0.001	0.001	0.001	0.001	0.001	0.001	0.001	0.001	0.001	0.001	0.001	0.001	0.001	0.001	0.001	0.001	0.001	0.001	0.001	0.001	0.001	0.001
WS	48.42	17.81	2014	15. 5.	1	1		0					875	0	0	0	0	1	13	18	45				875	0.001	0.001	0.001	0.001	0.001	0.001	0.001	0.001	0.001	0.001	0.001	0.001	0.001	0.001	0.001	0.001	0.001	0.001	0.001	0.001	0.001	0.001	0.001	0.001
WS	48.42	17.81	2014	15. 5.	1	1		0					876	0	0	0	0	1	13	18	45				876	0.001	0.001	0.001	0.001	0.001	0.001	0.001	0.001	0.001	0.001	0.001	0.001	0.001	0.001	0.001	0.001	0.001	0.001	0.001	0.001	0.001	0.001	0.001	0.001
WS	48.42	17.81	2014	15. 5.	1	1		0					877	0	0	0	0	1	13	18	45				877	0.001	0.001	0.001	0.001	0.001	0.001	0.001	0.001	0.001	0.001	0.001	0.001	0.001	0.001	0.001	0.001	0.001	0.001	0.001	0.001	0.001	0.001	0.001	0.001
WS	48.42	17.81	2014	15. 5.	2	0		1					890	0	0	0	0	1	13	44	71				890	0.001	0.001	0.001	0.001	0.001	0.001	0.001	0.001	0.001	0.001	0.001	0.001	0.001	0.001	0.001	0.001	0.001	0.001	0.001	0.001	0.001	0.001	0.001	0.001
WS	48.42	17.81	2014	10. 6.	2	0		1					891	0	0	0	0	1	13	44	71				891	0.001	0.001	0.001	0.001	0.001	0.001	0.001	0.001	0.001	0.001	0.001	0.001	0.001	0.001	0.001	0.001	0.001	0.001	0.001	0.001	0.001	0.001	0.001	0.001
WS	48.42	17.81	2014	10. 6.	2	0		1					892	0	0	0	0	1	13	44	71				892	0.001	0.001	0.001	0.001	0.001	0.001	0.001	0.001	0.001	0.001	0.001	0.001	0.001	0.001	0.001	0.001	0.001	0.001	0.001	0.001	0.001	0.001	0.001	0.001
WS	48.42	17.81	2014	10. 6.	2	0		1					893	0	0	0	0	1	13	44	71				893	0.001	0.001	0.001	0.001	0.001	0.001	0.001	0.001	0.001	0.001	0.001	0.001	0.001	0.001	0.001	0.001	0.001	0.001	0.001	0.001	0.001	0.001	0.001	0.001
WS	48.42	17.81	2014	10. 6.	2	0		1					894	0	0	0	0	1	13	44	71				894	0.001	0.001	0.001	0.001	0.001	0.001	0.001	0.001	0.001	0.001	0.001	0.001	0.001	0.001	0.001	0.001	0.001	0.001	0.001	0.001	0.001	0.001	0.001	0.001
WS	48.42	17.81	2014	10. 6.	2	0		1					895	0	0	0	0	1	13	44	71				895	0.001	0.001	0.001	0.001	0.001	0.001	0.001	0.001	0.001	0.001	0.001	0.001	0.001	0.001	0.001	0.001	0.001	0.001	0.001	0.001	0.001	0.001	0.001	0.001
WS	48.42	17.81	2014	10. 6.	2	0		1					896	0	0	0	0	1	13	44	71				896	0.001	0.001	0.001	0.001	0.001	0.001	0.001	0.001	0.001	0.001	0.001	0.001	0.001	0.001	0.001	0.001	0.001	0.001	0.001	0.001	0.001	0.001	0.001	0.001
WS	48.42	17.81	2014	10. 6.	2	0		1					897	0	0	0	0	1	13	44	71				897	0.001	0.001	0.001	0.001	0.001	0.001	0.001	0.001	0.001	0.001	0.001	0.001	0.001	0.001	0.001	0.001	0.001	0.001	0.001	0.001	0.001	0.001	0.001	0.001
WS	48.42	17.81	2014	10. 6.	2	0		1					898	0	0	0	0	1	13	44	71				898	0.001	0.001	0.001	0.001	0.001	0.001	0.001	0.001	0.001	0.001	0.001	0.001	0.001	0.001	0.001	0.001	0.001	0.001	0.001	0.001	0.001	0.001	0.001	0.001
WS	48.42	17.81	2014	10. 6.	2	0		1					899	0	0	0	0	1	13	44	71				899	0.001	0.001	0.001	0.001	0.001	0.001	0.001	0.001	0.001	0.001	0.001	0.001	0.001	0.001	0.001	0.001	0.001	0.001	0.001	0.001	0.001	0.001	0.001	0.001
WS	48.42	17.81	2014	10. 6.	2	1		0					900	0	0	0	0	1	13	44	71				900	0.001	0.001	0.001	0.001	0.001	0.001	0.001	0.001	0.001	0.001	0.001	0.001	0.001	0.001	0.001	0.001	0.001	0.001	0.001	0.001	0.001	0.001	0.001	0.001
WS	48.42	17.81	2014	10. 6.	2	1		0					901	0	0	0	0	1	13	44	71				901	0.001	0.001	0.001	0.001	0.001	0.001	0.001	0.001	0.001	0.001	0.001	0.001	0.001	0.001	0.001	0.001	0.001	0.001	0.001	0.001	0.001	0.001	0.001	0.001
WS	48.42	17.81	2014	10. 6.	2	1		0					902	0	0	0	0	1	13	44	71				902	0.001	0.001	0.001	0.001	0.001	0.001	0.001	0.001	0.001	0.001	0.001	0.001	0.001	0.001	0.001	0.001	0.001	0.001	0.001	0.001	0.001	0.001	0.001	0.001
WS	48.42	17.81	2014	10. 6.	2	1		0					903	0	0	0	0	1	13	44	71				903	0.001	0.001	0.001	0.001	0.001	0.001	0.001	0.001	0.001	0.001	0.001	0.001	0.001	0.001	0.001	0.001	0.001	0.001	0.001	0.001	0.001	0.001	0.001	0.001
WS	48.42	17.81	2014	10. 6.	2	1		0					904	0	0	0	0	1	13	44	71				904	0.001	0.001	0.001	0.001	0.001	0.001	0.001	0.001	0.001	0.001	0.001	0.001	0.001	0.001	0.001	0.001	0.001	0.001	0.001	0.001	0.001	0.001	0.001	0.001
WS	48.42	17.81	2014	10. 6.	2	1		0					905	0	0	0	0	1	13	44	71				905	0.001	0.001	0.001	0.001	0.001	0.001	0.001	0.001	0.001	0.001	0.001	0.001	0.001	0.001	0.001	0.001	0.001	0.001	0.001	0.001	0.001	0.001	0.001	0.001
WS	48.42	17.81	2014	10. 6.	2	1		0					906	0	0	0	0	1	13	44	71				906	0.001	0.001	0.001	0.001	0.001	0.001	0.001	0.001	0.001	0.001	0.001	0.001	0.001	0.001	0.001	0.001	0.001	0.001	2.001	0.001	0.001	0.001	0.001	0.001
WS	48.42	17.81	2014	10. 6.	2	1		0					907	0	0	0	0	1	13	44	71				907	0.001	0.001	0.001	0.001	0.001	0.001	0.001	0.001	0.001	0.001	0.001	0.001	0.001	0.001	0.001	0.001	0.001	0.001	0.001	0.001	0.001	0.001	0.001	0.001
WS	48.42	17.81	2014	10. 6.	2	1		0					908	0	0	0	0	1	13	44	71				908	0.001	0.001	0.001	0.001	0.001	0.001	0.001	0.001	0.001	0.001	0.001	0.001	0.001	0.001	0.001	0.001	0.001	0.001	0.001	0.001	0.001	0.001	0.001	0.001
WS	48.42	17.81	2014	10. 6.	2	1		0					909	0	0	0	0	1	13	44	71				909	0.001	0.001	0.001	0.001	0.001	0.001	0.001	0.001	0.001	0.001	0.001	0.001	0.001	0.001	0.001	0.001	0.001	0.001	0.001	0.001	0.001	0.001	0.001	0.001
WS	48.42	17.81	2014	24. 6.	3	0		1					922	0	0	0	0	1	13	58	85				922	0.001	0.001	0.001	0.001	0.001	0.001	0.001	0.001	0.001	0.001	0.001	0.001	0.001	0.001	0.001	0.001	0.001	0.001	0.001	0.001	0.001	0.001	0.001	0.001
WS	48.42	17.81	2014	24. 6.	3	0		1					923	0	0	0	0	1	13	58	85				923	0.001	0.001	0.001	0.001	0.001	0.001	0.001	0.001	0.001	0.001	0.001	0.001	0.001	0.001	0.001	0.001	0.001	0.001	0.001	0.001	0.001	0.001	0.001	0.001
WS	48.42	17.81	2014	24. 6.	3	0		1					924	0	0	0	0	1	13	58	85				924	0.001	0.001	0.001	0.001	0.001	0.001	0.001	0.001	0.001	0.001	0.001	0.001	0.001	0.001	0.001	0.001	0.001	0.001	0.001	0.001	0.001	0.001	0.001	0.001
WS	48.42	17.81	2014	24. 6.	3	0		1					925	0	0	0	0	1	13	58	85				925	0.001	0.001	0.001	0.001	0.001	0.001	0.001	0.001	0.001	0.001	0.001	0.001	0.001	0.001	0.001	0.001	0.001	0.001	0.001	0.001	0.001	0.001	0.001	0.001
WS	48.42	17.81	2014	24. 6.	3	0		1					926	0	0	0	0	1	13	58	85				926	0.001	0.001	0.001	0.001	0.001	0.001	0.001	0.001	0.001	0.001	0.001	0.001	0.001	0.001	0.001	0.001	0.001	0.001	0.001	0.001	0.001	0.001	0.001	0.001
WS	48.42	17.81	2014	24. 6.	3	0		1					927	0	0	0	0	1	13	58	85				927	0.001	0.001	0.001	0.001	0.001	0.001	0.001	0.001	0.001	0.001	0.001	0.001	0.001	0.001	0.001	0.001	0.001	0.001	0.001	0.001	0.001	0.001	0.001	0.001
WS	48.42	17.81	2014	24. 6.	3	0		1					928	0	0	0	0	1	13	58	85				928	0.001	0.001	0.001	0.001	0.001	0.001	0.001	0.001	0.001	0.001	0.001	0.001	0.001	0.001	0.001	0.001	0.001	0.001	0.001	0.001	0.001	0.001	0.001	0.001
WS	48.42	17.81	2014	24. 6.	3	0		1					929	0	0	0	0	1	13	58	85				929	0.001	0.001	0.001	0.001	0.001	0.001	0.001	0.001	0.001	0.001	0.001	0.001	0.001	0.001	0.001	0.001	0.001	0.001	0.001	0.001	0.001	0.001	0.001	0.001
WS	48.42	17.81	2014	24. 6.	3	0		1					930	0	0	0	0	1	13	58	85				930	0.001	0.001	0.001	0.001	0.001	0.001	0.001	0.001	0.001	0.001	0.001	0.001	0.001	0.001	0.001	0.001	0.001	0.001	0.001	0.001	0.001	0.001	0.001	0.001
WS	48.42	17.81	2014	24. 6.	3	0		1					931	0	0	0	0	1	13	58	85				931	0.001	0.001	0.001	0.001	0.001	0.001	0.001	0.001	0.001	0.001	0.001	0.001	0.001	0.001	0.001	0.001	0.001	0.001	0.001	0.001	0.001	0.001	0.001	0.001
WS	48.42	17.81	2014	24. 6.	3	1		0					932	0	0	0	0	1	13	58	85				932	0.001	0.001	0.001	0.001	0.001	0.001	0.001	0.001	0.001	0.001	0.001	0.001	0.001	0.001	0.001	0.001	0.001	0.001	0.001	0.001	0.001	0.001	0.001	0.001
WS	48.42	17.81	2014	24. 6.	3	1		0					933	0	0	0	0	1	13	58	85				933	0.001	0.001	0.001	0.001	0.001	0.001	0.001	0.001	0.001	0.001	0.001	0.001	0.001	0.001	0.001	0.001	0.001	0.001	0.001	0.001	0.001	0.001	0.001	0.001
WS	48.42	17.81	2014	24. 6.	3	1		0					934	0	0	0	0	1	13	58	85				934	0.001	0.001	0.001	0.001	0.001	0.001	0.001	0.001	0.001	0.001	0.001	0.001	0.001	0.001	0.001	0.001	0.001	0.001	0.001	0.001	0.001	0.001	0.001	0.001
WS	48.42	17.81	2014	24. 6.	3	1		0					935	0	0	0	0	1	13	58	85				935	0.001	0.001	0.001	0.001	0.001	0.001	0.001	0.001	0.001	0.001	0.001	0.001	0.001	0.001	0.001	0.001	0.001	0.001	0.001	0.001	0.001	0.001	0.001	0.001
WS	48.42	17.81	2014	24. 6.	3	1		0					936	0	0	0	0	1	13	58	85				936	0.001	0.001	0.001	0.001	0.001	0.001	0.001	0.001	0.001	0.001	0.001	0.001	0.001	0.001	0.001	0.001	0.001	0.001	0.001	0.001	0.001	0.001	0.001	0.001
WS	48.42	17.81	2014	24. 6.	3	1		0					937	0	0	0	0	1	13	58	85				937	0.001	0.001	0.001	0.001	0.001	0.001	0.001	0.001	0.001	0.001	0.001	0.001	0.001	0.001	0.001	0.001	0.001	0.001	0.001	0.001	0.001	0.001	0.001	0.001
WS	48.42	17.81	2014	24. 6.	3	1		0					938	0	0	0	0	1	13	58	85				938	0.001	0.001	0.001	0.001	0.001	0.001	0.001	0.001	0.001	0.001	0.001	0.001	0.001	0.001	0.001	0.001	0.001	0.001	0.001	0.001	0.001	0.001	0.001	0.001
WS	48.42	17.81	2014	24. 6.	3	1		0					939	0	0	0	0	1	13	58	85				939	0.001	0.001	0.001	0.001	0.001	0.001	0.001	0.001	0.001	0.001	0.001	0.001	0.001	0.001	0.001	0.001	0.001	0.001	0.001	0.001	0.001	0.001	0.001	0.001
WS	48.42	17.81	2014	24. 6.	3	1		0					940	0	0	0	0	1	13	58	85				940	0.001	0.001	0.001	0.001	0.001	0.001	0.001	0.001	0.001	0.001	0.001	0.001	0.001	0.001	0.001	0.001	0.001	0.001	0.001	0.001	0.001	0.001	0.001	0.001
WS	48.42	17.81	2014	24. 6.	3	1		0					941	0	0	0	0	1	13	58	85				941	0.001	0.001	0.001	0.001	0.001	0.001	0.001	0.001	0.001	0.001	0.001	0.001	0.001	0.001	0.001	0.001	0.001	0.001	0.001	0.001	0.001	0.001	0.001	0.001
WS	48.42	17.81	2014	8. 7 .	4	0		1					954	0	0	0	0	1	13	72	99				954	0.001	0.001	0.001	0.001	0.001	0.001	0.001	0.001	0.001	0.001	0.001	0.001	0.001	0.001	0.001	0.001	0.001	0.001	2.001	0.001	0.001	0.001	0.001	0.001
WS	48.42	17.81	2014	8. 7 .	4	0		1					955	0	0	0	0	1	13	72	99				955	0.001	0.001	0.001	0.001	0.001	0.001	0.001	0.001	0.001	0.001	0.001	0.001	0.001	0.001	0.001	0.001	0.001	0.001	5.001	0.001	0.001	0.001	0.001	0.001
WS	48.42	17.81	2014	8. 7 .	4	0		1					956	0	0	0	0	1	13	72	99				956	0.001	0.001	0.001	0.001	0.001	0.001	0.001	0.001	0.001	0.001	0.001	0.001	0.001	0.001	0.001	0.001	0.001	0.001	0.001	0.001	0.001	0.001	0.001	0.001
WS	48.42	17.81	2014	8. 7 .	4	0		1					957	0	0	0	0	1	13	72	99				957	0.001	0.001	0.001	0.001	0.001	0.001	0.001	0.001	0.001	0.001	0.001	0.001	0.001	0.001	0.001	0.001	0.001	0.001	1.001	0.001	0.001	0.001	0.001	0.001
WS	48.42	17.81	2014	8. 7 .	4	0		1					958	0	0	0	0	1	13	72	99				958	0.001	0.001	0.001	0.001	0.001	0.001	0.001	0.001	0.001	0.001	0.001	0.001	0.001	0.001	0.001	0.001	0.001	0.001	3.001	0.001	0.001	0.001	0.001	0.001
WS	48.42	17.81	2014	8. 7 .	4	0		1					959	0	0	0	0	1	13	72	99				959	0.001	0.001	0.001	0.001	0.001	0.001	0.001	0.001	0.001	0.001	0.001	0.001	0.001	0.001	0.001	0.001	0.001	0.001	1.001	0.001	0.001	0.001	0.001	0.001
WS	48.42	17.81	2014	8. 7 .	4	0		1					960	0	0	0	0	1	13	72	99				960	0.001	0.001	0.001	0.001	0.001	0.001	0.001	0.001	0.001	0.001	0.001	0.001	0.001	0.001	0.001	0.001	0.001	0.001	0.001	0.001	0.001	0.001	0.001	0.001
WS	48.42	17.81	2014	8. 7 .	4	0		1					961	0	0	0	0	1	13	72	99				961	0.001	0.001	0.001	0.001	0.001	0.001	0.001	0.001	0.001	0.001	0.001	0.001	0.001	0.001	0.001	0.001	0.001	0.001	7.001	0.001	0.001	0.001	0.001	0.001
WS	48.42	17.81	2014	8. 7 .	4	0		1					962	0	0	0	0	1	13	72	99				962	0.001	0.001	0.001	0.001	0.001	0.001	0.001	0.001	0.001	0.001	0.001	0.001	0.001	0.001	0.001	0.001	0.001	0.001	0.001	0.001	0.001	0.001	0.001	0.001
WS	48.42	17.81	2014	8. 7 .	4	0		1					963	0	0	0	0	1	13	72	99				963	0.001	0.001	0.001	0.001	0.001	0.001	0.001	0.001	0.001	0.001	0.001	0.001	0.001	0.001	0.001	0.001	0.001	0.001	0.001	0.001	0.001	0.001	0.001	0.001
WS	48.42	17.81	2014	8. 7 .	4	1		0					964	0	0	0	0	1	13	72	99				964	0.001	0.001	0.001	0.001	0.001	0.001	0.001	0.001	0.001	0.001	0.001	0.001	0.001	0.001	0.001	0.001	0.001	0.001	4.001	0.001	0.001	0.001	0.001	0.001
WS	48.42	17.81	2014	8. 7 .	4	1		0					965	0	0	0	0	1	13	72	99				965	0.001	0.001	0.001	0.001	0.001	0.001	0.001	0.001	0.001	0.001	0.001	0.001	0.001	0.001	0.001	0.001	0.001	0.001	0.001	0.001	0.001	0.001	0.001	0.001
WS	48.42	17.81	2014	8. 7 .	4	1		0					966	0	0	0	0	1	13	72	99				966	0.001	0.001	0.001	0.001	0.001	0.001	0.001	0.001	0.001	0.001	0.001	0.001	0.001	0.001	0.001	0.001	0.001	0.001	2.001	0.001	0.001	0.001	0.001	0.001
WS	48.42	17.81	2014	8. 7 .	4	1		0					967	0	0	0	0	1	13	72	99				967	0.001	0.001	0.001	0.001	0.001	0.001	0.001	0.001	0.001	0.001	0.001	0.001	0.001	0.001	0.001	0.001	0.001	0.001	0.001	0.001	0.001	0.001	0.001	0.001
WS	48.42	17.81	2014	8. 7 .	4	1		0					968	0	0	0	0	1	13	72	99				968	0.001	0.001	0.001	0.001	0.001	0.001	0.001	0.001	0.001	0.001	0.001	0.001	0.001	0.001	0.001	0.001	0.001	0.001	3.001	0.001	0.001	0.001	0.001	0.001
WS	48.42	17.81	2014	8. 7 .	4	1		0					969	0	0	0	0	1	13	72	99				969	0.001	0.001	0.001	0.001	0.001	0.001	0.001	0.001	0.001	0.001	0.001	0.001	0.001	0.001	0.001	0.001	0.001	0.001	2.001	0.001	0.001	0.001	0.001	0.001
WS	48.42	17.81	2014	8. 7 .	4	1		0					970	0	0	0	0	1	13	72	99				970	0.001	0.001	0.001	0.001	0.001	0.001	0.001	0.001	0.001	0.001	0.001	0.001	0.001	0.001	0.001	0.001	0.001	0.001	3.001	0.001	0.001	0.001	0.001	0.001
WS	48.42	17.81	2014	8. 7 .	4	1		0					971	0	0	0	0	1	13	72	99				971	0.001	0.001	0.001	0.001	0.001	0.001	0.001	0.001	0.001	0.001	0.001	0.001	0.001	0.001	0.001	0.001	0.001	0.001	2.001	0.001	1.001	0.001	0.001	0.001
WS	48.42	17.81	2014	8. 7 .	4	1		0					972	0	0	0	0	1	13	72	99				972	0.001	0.001	0.001	0.001	0.001	0.001	0.001	0.001	0.001	0.001	0.001	0.001	0.001	0.001	0.001	0.001	0.001	0.001	0.001	0.001	0.001	0.001	0.001	0.001
WS	48.42	17.81	2014	8. 7 .	4	1		0					973	0	0	0	0	1	13	72	99				973	0.001	0.001	0.001	0.001	0.001	0.001	0.001	0.001	0.001	0.001	0.001	0.001	0.001	0.001	0.001	0.001	0.001	0.001	3.001	0.001	0.001	0.001	0.001	0.001
WS	48.42	17.81	2014	22. 7.	5	0		1					986	0	0	0	0	1	13	86	113				986	0.001	0.001	0.001	0.001	0.001	0.001	0.001	0.001	0.001	0.001	0.001	0.001	0.001	0.001	0.001	0.001	0.001	0.001	3.001	0.001	0.001	0.001	0.001	0.001
WS	48.42	17.81	2014	22. 7.	5	0		1					987	0	0	0	0	1	13	86	113				987	0.001	0.001	0.001	0.001	0.001	0.001	0.001	0.001	0.001	0.001	0.001	0.001	0.001	0.001	0.001	0.001	0.001	0.001	4.001	0.001	0.001	0.001	0.001	0.001
WS	48.42	17.81	2014	22. 7.	5	0		1					988	0	0	0	0	1	13	86	113				988	0.001	0.001	0.001	0.001	0.001	0.001	0.001	0.001	0.001	0.001	0.001	0.001	0.001	0.001	0.001	0.001	0.001	0.001	22.001	0.001	0.001	0.001	0.001	0.001
WS	48.42	17.81	2014	22. 7.	5	0		1					989	0	0	0	0	1	13	86	113				989	0.001	0.001	0.001	0.001	0.001	0.001	0.001	0.001	0.001	0.001	0.001	0.001	0.001	0.001	0.001	0.001	0.001	0.001	9.001	0.001	0.001	0.001	0.001	0.001
WS	48.42	17.81	2014	22. 7.	5	0		1					990	0	0	0	0	1	13	86	113				990	0.001	0.001	0.001	0.001	0.001	0.001	0.001	0.001	0.001	0.001	0.001	0.001	0.001	0.001	0.001	0.001	0.001	0.001	5.001	0.001	0.001	0.001	0.001	0.001
WS	48.42	17.81	2014	22. 7.	5	0		1					991	0	0	0	0	1	13	86	113				991	0.001	0.001	0.001	0.001	0.001	0.001	0.001	0.001	0.001	0.001	0.001	0.001	0.001	0.001	0.001	0.001	0.001	0.001	0.001	0.001	0.001	0.001	0.001	0.001
WS	48.42	17.81	2014	22. 7.	5	0		1					992	0	0	0	0	1	13	86	113				992	0.001	0.001	0.001	0.001	0.001	0.001	0.001	0.001	0.001	0.001	0.001	0.001	0.001	0.001	0.001	0.001	0.001	0.001	5.001	0.001	0.001	0.001	0.001	0.001
WS	48.42	17.81	2014	22. 7.	5	0		1					993	0	0	0	0	1	13	86	113				993	0.001	0.001	0.001	0.001	0.001	0.001	0.001	0.001	0.001	0.001	0.001	0.001	0.001	0.001	0.001	0.001	0.001	0.001	3.001	0.001	0.001	0.001	0.001	0.001
WS	48.42	17.81	2014	22. 7.	5	0		1					994	0	0	0	0	1	13	86	113				994	0.001	0.001	0.001	0.001	0.001	0.001	0.001	0.001	0.001	0.001	0.001	0.001	0.001	0.001	0.001	0.001	0.001	0.001	4.001	0.001	0.001	0.001	0.001	0.001
WS	48.42	17.81	2014	22. 7.	5	0		1					995	0	0	0	0	1	13	86	113				995	0.001	0.001	0.001	0.001	0.001	0.001	0.001	0.001	0.001	0.001	0.001	0.001	0.001	0.001	0.001	0.001	0.001	0.001	6.001	0.001	0.001	0.001	0.001	0.001
WS	48.42	17.81	2014	22. 7.	5	1		0					996	0	0	0	0	1	13	86	113				996	0.001	0.001	0.001	0.001	0.001	0.001	0.001	0.001	0.001	0.001	0.001	0.001	0.001	0.001	0.001	0.001	0.001	0.001	8.001	0.001	0.001	0.001	0.001	0.001
WS	48.42	17.81	2014	22. 7.	5	1		0					997	0	0	0	0	1	13	86	113				997	0.001	0.001	0.001	0.001	0.001	0.001	0.001	0.001	0.001	0.001	0.001	0.001	0.001	0.001	0.001	0.001	0.001	0.001	2.001	0.001	0.001	0.001	0.001	0.001
WS	48.42	17.81	2014	22. 7.	5	1		0					998	0	0	0	0	1	13	86	113				998	0.001	0.001	0.001	0.001	0.001	0.001	0.001	0.001	0.001	0.001	0.001	0.001	0.001	0.001	0.001	0.001	0.001	0.001	9.001	0.001	0.001	0.001	0.001	0.001
WS	48.42	17.81	2014	22. 7.	5	1		0					999	0	0	0	0	1	13	86	113				999	0.001	0.001	0.001	0.001	0.001	0.001	0.001	0.001	0.001	0.001	0.001	0.001	0.001	0.001	0.001	0.001	0.001	0.001	0.001	0.001	0.001	0.001	0.001	0.001
WS	48.42	17.81	2014	22. 7.	5	1		0					1000	0	0	0	0	1	13	86	113				1000	0.001	0.001	0.001	0.001	0.001	0.001	0.001	0.001	0.001	0.001	0.001	0.001	0.001	0.001	0.001	0.001	0.001	0.001	9.001	0.001	0.001	0.001	0.001	0.001
WS	48.42	17.81	2014	22. 7.	5	1		0					1001	0	0	0	0	1	13	86	113				1001	0.001	0.001	0.001	0.001	0.001	0.001	0.001	0.001	0.001	0.001	0.001	0.001	0.001	0.001	0.001	0.001	0.001	0.001	1.001	0.001	0.001	0.001	0.001	0.001
WS	48.42	17.81	2014	22. 7.	5	1		0					1002	0	0	0	0	1	13	86	113				1002	0.001	0.001	0.001	0.001	0.001	0.001	0.001	0.001	0.001	0.001	0.001	0.001	0.001	0.001	0.001	0.001	0.001	0.001	6.001	0.001	0.001	0.001	0.001	0.001
WS	48.42	17.81	2014	22. 7.	5	1		0					1003	0	0	0	0	1	13	86	113				1003	0.001	0.001	0.001	0.001	0.001	0.001	0.001	0.001	0.001	0.001	0.001	0.001	0.001	0.001	0.001	0.001	0.001	0.001	1.001	0.001	0.001	0.001	0.001	0.001
WS	48.42	17.81	2014	22. 7.	5	1		0					1004	0	0	0	0	1	13	86	113				1004	0.001	0.001	0.001	0.001	0.001	0.001	0.001	0.001	0.001	0.001	0.001	0.001	0.001	0.001	0.001	0.001	0.001	0.001	4.001	0.001	0.001	0.001	0.001	0.001
WS	48.42	17.81	2014	22. 7.	5	1		0					1005	0	0	0	0	1	13	86	113				1005	0.001	0.001	0.001	0.001	0.001	0.001	0.001	0.001	0.001	0.001	0.001	0.001	0.001	0.001	0.001	0.001	0.001	0.001	19.001	0.001	0.001	0.001	0.001	0.001
WS	48.42	17.81	2014	5.8.	6	0		1					1018	0	0	0	0	1	13	100	127				1018	0.001	0.001	0.001	0.001	0.001	0.001	0.001	0.001	0.001	0.001	0.001	0.001	0.001	0.001	0.001	0.001	0.001	0.001	10.001	0.001	0.001	0.001	0.001	0.001
WS	48.42	17.81	2014	5.8.	6	0		1					1019	0	0	0	0	1	13	100	127				1019	0.001	0.001	0.001	0.001	0.001	0.001	0.001	0.001	0.001	0.001	0.001	0.001	0.001	0.001	0.001	0.001	0.001	0.001	3.001	0.001	0.001	0.001	0.001	0.001
WS	48.42	17.81	2014	5.8.	6	0		1					1020	0	0	0	0	1	13	100	127				1020	0.001	0.001	0.001	0.001	0.001	0.001	0.001	0.001	0.001	0.001	0.001	0.001	0.001	0.001	0.001	0.001	0.001	0.001	3.001	0.001	0.001	0.001	0.001	0.001
WS	48.42	17.81	2014	5.8.	6	0		1					1021	0	0	0	0	1	13	100	127				1021	0.001	0.001	0.001	0.001	0.001	0.001	0.001	0.001	0.001	0.001	0.001	0.001	0.001	0.001	0.001	0.001	0.001	0.001	15.001	0.001	0.001	0.001	0.001	0.001
WS	48.42	17.81	2014	5.8.	6	0		1					1022	0	0	0	0	1	13	100	127				1022	0.001	0.001	0.001	0.001	0.001	0.001	0.001	0.001	0.001	0.001	0.001	0.001	0.001	0.001	0.001	0.001	0.001	0.001	13.001	0.001	0.001	0.001	0.001	0.001
WS	48.42	17.81	2014	5.8.	6	0		1					1023	0	0	0	0	1	13	100	127				1023	0.001	0.001	0.001	0.001	0.001	0.001	0.001	0.001	0.001	0.001	0.001	0.001	0.001	0.001	0.001	0.001	0.001	0.001	0.001	0.001	0.001	0.001	0.001	0.001
WS	48.42	17.81	2014	5.8.	6	0		1					1024	0	0	0	0	1	13	100	127				1024	0.001	0.001	0.001	0.001	0.001	0.001	0.001	0.001	0.001	0.001	0.001	0.001	0.001	0.001	0.001	0.001	0.001	0.001	10.001	0.001	0.001	0.001	0.001	0.001
WS	48.42	17.81	2014	5.8.	6	0		1					1025	0	0	0	0	1	13	100	127				1025	0.001	0.001	0.001	0.001	0.001	0.001	0.001	0.001	0.001	0.001	0.001	0.001	0.001	0.001	0.001	0.001	0.001	0.001	2.001	0.001	0.001	0.001	0.001	0.001
WS	48.42	17.81	2014	5.8.	6	0		1					1026	0	0	0	0	1	13	100	127				1026	0.001	0.001	0.001	0.001	0.001	0.001	0.001	0.001	0.001	0.001	0.001	0.001	0.001	0.001	0.001	0.001	0.001	0.001	6.001	0.001	0.001	0.001	0.001	0.001
WS	48.42	17.81	2014	5.8.	6	0		1					1027	0	0	0	0	1	13	100	127				1027	0.001	0.001	0.001	0.001	0.001	0.001	0.001	0.001	0.001	0.001	0.001	0.001	0.001	0.001	0.001	0.001	0.001	0.001	9.001	0.001	0.001	0.001	0.001	0.001
WS	48.42	17.81	2014	5.8.	6	1		0					1028	0	0	0	0	1	13	100	127				1028	0.001	0.001	0.001	0.001	0.001	0.001	0.001	0.001	0.001	0.001	0.001	0.001	0.001	0.001	0.001	0.001	0.001	0.001	12.001	0.001	0.001	0.001	0.001	0.001
WS	48.42	17.81	2014	5.8.	6	1		0					1029	0	0	0	0	1	13	100	127				1029	0.001	0.001	0.001	0.001	0.001	0.001	0.001	0.001	0.001	0.001	0.001	0.001	0.001	0.001	0.001	0.001	0.001	0.001	5.001	0.001	0.001	0.001	0.001	0.001
WS	48.42	17.81	2014	5.8.	6	1		0					1030	0	0	0	0	1	13	100	127				1030	0.001	0.001	0.001	0.001	0.001	0.001	0.001	0.001	0.001	0.001	0.001	0.001	0.001	0.001	0.001	0.001	0.001	0.001	18.001	0.001	0.001	0.001	0.001	0.001
WS	48.42	17.81	2014	5.8.	6	1		0					1031	0	0	0	0	1	13	100	127				1031	0.001	0.001	0.001	0.001	0.001	0.001	0.001	0.001	0.001	0.001	0.001	0.001	0.001	0.001	0.001	0.001	0.001	0.001	9.001	0.001	0.001	0.001	0.001	0.001
WS	48.42	17.81	2014	5.8.	6	1		0					1032	0	0	0	0	1	13	100	127				1032	0.001	0.001	0.001	0.001	0.001	0.001	0.001	0.001	0.001	0.001	0.001	0.001	0.001	0.001	0.001	0.001	0.001	0.001	3.001	0.001	0.001	0.001	0.001	0.001
WS	48.42	17.81	2014	5.8.	6	1		0					1033	0	0	0	0	1	13	100	127				1033	0.001	0.001	0.001	0.001	0.001	0.001	0.001	0.001	0.001	0.001	0.001	0.001	0.001	0.001	0.001	0.001	0.001	0.001	5.001	0.001	0.001	0.001	0.001	0.001
WS	48.42	17.81	2014	5.8.	6	1		0					1034	0	0	0	0	1	13	100	127				1034	0.001	0.001	0.001	0.001	0.001	0.001	0.001	0.001	0.001	0.001	0.001	0.001	0.001	0.001	0.001	0.001	0.001	0.001	4.001	0.001	0.001	0.001	0.001	0.001
WS	48.42	17.81	2014	5.8.	6	1		0					1035	0	0	0	0	1	13	100	127				1035	0.001	0.001	0.001	0.001	0.001	0.001	0.001	0.001	0.001	0.001	0.001	0.001	0.001	0.001	0.001	0.001	0.001	0.001	12.001	0.001	0.001	0.001	0.001	0.001
WS	48.42	17.81	2014	5.8.	6	1		0					1036	0	0	0	0	1	13	100	127				1036	0.001	0.001	0.001	0.001	0.001	0.001	0.001	0.001	0.001	0.001	0.001	0.001	0.001	0.001	0.001	0.001	0.001	0.001	18.001	0.001	0.001	0.001	0.001	0.001
WS	48.42	17.81	2014	5.8.	6	1		0					1037	0	0	0	0	1	13	100	127				1037	0.001	0.001	0.001	0.001	0.001	0.001	0.001	0.001	0.001	0.001	0.001	0.001	0.001	0.001	0.001	0.001	0.001	0.001	25.001	0.001	0.001	0.001	0.001	0.001
WS	48.42	17.81	2014	19. 8.	7	0		1					1050	0	0	0	0	1	13	114	141				1050	0.001	0.001	0.001	0.001	0.001	0.001	0.001	0.001	0.001	0.001	0.001	0.001	0.001	0.001	0.001	0.001	0.001	0.001	3.001	0.001	0.001	0.001	0.001	0.001
WS	48.42	17.81	2014	19. 8.	7	0		1					1051	0	0	0	0	1	13	114	141				1051	0.001	0.001	0.001	0.001	0.001	0.001	0.001	0.001	0.001	0.001	0.001	0.001	0.001	0.001	0.001	0.001	0.001	0.001	1.001	0.001	0.001	0.001	0.001	0.001
WS	48.42	17.81	2014	19. 8.	7	0		1					1052	0	0	0	0	1	13	114	141				1052	0.001	0.001	0.001	0.001	0.001	0.001	0.001	0.001	0.001	0.001	0.001	0.001	0.001	0.001	0.001	0.001	0.001	0.001	1.001	0.001	0.001	0.001	0.001	0.001
WS	48.42	17.81	2014	19. 8.	7	0		1					1053	0	0	0	0	1	13	114	141				1053	0.001	0.001	0.001	0.001	0.001	0.001	0.001	0.001	0.001	0.001	0.001	0.001	0.001	0.001	0.001	0.001	0.001	0.001	1.001	0.001	0.001	0.001	0.001	0.001
WS	48.42	17.81	2014	19. 8.	7	0		1					1054	0	0	0	0	1	13	114	141				1054	0.001	0.001	0.001	0.001	0.001	0.001	0.001	0.001	0.001	0.001	0.001	0.001	0.001	0.001	0.001	0.001	0.001	0.001	6.001	0.001	0.001	0.001	0.001	0.001
WS	48.42	17.81	2014	19. 8.	7	0		1					1055	0	0	0	0	1	13	114	141				1055	0.001	0.001	0.001	0.001	0.001	0.001	0.001	0.001	0.001	0.001	0.001	0.001	0.001	0.001	0.001	0.001	0.001	0.001	0.001	0.001	0.001	0.001	0.001	0.001
WS	48.42	17.81	2014	19. 8.	7	0		1					1056	0	0	0	0	1	13	114	141				1056	0.001	0.001	0.001	0.001	0.001	0.001	0.001	0.001	0.001	0.001	0.001	0.001	0.001	0.001	0.001	0.001	0.001	0.001	4.001	0.001	0.001	0.001	0.001	0.001
WS	48.42	17.81	2014	19. 8.	7	0		1					1057	0	0	0	0	1	13	114	141				1057	0.001	0.001	0.001	0.001	0.001	0.001	0.001	0.001	0.001	0.001	0.001	0.001	0.001	0.001	0.001	0.001	0.001	0.001	0.001	0.001	0.001	0.001	0.001	0.001
WS	48.42	17.81	2014	19. 8.	7	0		1					1058	0	0	0	0	1	13	114	141				1058	0.001	0.001	0.001	0.001	0.001	0.001	0.001	0.001	0.001	0.001	0.001	0.001	0.001	0.001	0.001	0.001	0.001	0.001	1.001	0.001	0.001	0.001	0.001	0.001
WS	48.42	17.81	2014	19. 8.	7	0		1					1059	0	0	0	0	1	13	114	141				1059	0.001	0.001	0.001	0.001	0.001	0.001	0.001	0.001	0.001	0.001	0.001	0.001	0.001	0.001	0.001	0.001	0.001	0.001	0.001	0.001	0.001	0.001	0.001	0.001
WS	48.42	17.81	2014	19. 8.	7	1		0					1060	0	0	0	0	1	13	114	141				1060	0.001	0.001	0.001	0.001	0.001	0.001	0.001	0.001	0.001	0.001	0.001	0.001	0.001	0.001	0.001	0.001	0.001	0.001	7.001	0.001	0.001	0.001	0.001	0.001
WS	48.42	17.81	2014	19. 8.	7	1		0					1061	0	0	0	0	1	13	114	141				1061	0.001	0.001	0.001	0.001	0.001	0.001	0.001	0.001	0.001	0.001	0.001	0.001	0.001	0.001	0.001	0.001	0.001	0.001	8.001	0.001	0.001	0.001	0.001	0.001
WS	48.42	17.81	2014	19. 8.	7	1		0					1062	0	0	0	0	1	13	114	141				1062	0.001	0.001	0.001	0.001	0.001	0.001	0.001	0.001	0.001	0.001	0.001	0.001	0.001	0.001	0.001	0.001	0.001	0.001	5.001	0.001	0.001	0.001	0.001	0.001
WS	48.42	17.81	2014	19. 8.	7	1		0					1063	0	0	0	0	1	13	114	141				1063	0.001	0.001	0.001	0.001	0.001	0.001	0.001	0.001	0.001	0.001	0.001	0.001	0.001	0.001	0.001	0.001	0.001	0.001	0.001	0.001	0.001	0.001	0.001	0.001
WS	48.42	17.81	2014	19. 8.	7	1		0					1064	0	0	0	0	1	13	114	141				1064	0.001	0.001	0.001	0.001	0.001	0.001	0.001	0.001	0.001	0.001	0.001	0.001	0.001	0.001	0.001	0.001	0.001	0.001	0.001	0.001	0.001	0.001	0.001	0.001
WS	48.42	17.81	2014	19. 8.	7	1		0					1065	0	0	0	0	1	13	114	141				1065	0.001	0.001	0.001	0.001	0.001	0.001	0.001	0.001	0.001	0.001	0.001	0.001	0.001	0.001	0.001	0.001	0.001	0.001	1.001	0.001	0.001	0.001	0.001	0.001
WS	48.42	17.81	2014	19. 8.	7	1		0					1066	0	0	0	0	1	13	114	141				1066	0.001	0.001	0.001	0.001	0.001	0.001	0.001	0.001	0.001	0.001	0.001	0.001	0.001	0.001	0.001	0.001	0.001	0.001	2.001	0.001	0.001	0.001	0.001	0.001
WS	48.42	17.81	2014	19. 8.	7	1		0					1067	0	0	0	0	1	13	114	141				1067	0.001	0.001	0.001	0.001	0.001	0.001	0.001	0.001	0.001	0.001	0.001	0.001	0.001	0.001	0.001	0.001	0.001	0.001	2.001	0.001	0.001	0.001	0.001	0.001
WS	48.42	17.81	2014	19. 8.	7	1		0					1068	0	0	0	0	1	13	114	141				1068	0.001	0.001	0.001	0.001	0.001	0.001	0.001	0.001	0.001	0.001	0.001	0.001	0.001	0.001	0.001	0.001	0.001	0.001	1.001	0.001	0.001	0.001	0.001	0.001
WS	48.42	17.81	2014	19. 8.	7	1		0					1069	0	0	0	0	1	13	114	141				1069	0.001	0.001	0.001	0.001	0.001	0.001	0.001	0.001	0.001	0.001	0.001	0.001	0.001	0.001	0.001	0.001	0.001	0.001	0.001	0.001	0.001	0.001	0.001	0.001
WS	48.42	17.81	2014	3. 9.	8	0		1					1082	0	0	0	0	1	13	129	156				1082	0.001	0.001	0.001	0.001	0.001	0.001	0.001	0.001	0.001	0.001	0.001	0.001	0.001	0.001	0.001	0.001	0.001	0.001	0.001	0.001	0.001	0.001	0.001	0.001
WS	48.42	17.81	2014	3. 9.	8	0		1					1083	0	0	0	0	1	13	129	156				1083	0.001	0.001	0.001	0.001	0.001	0.001	0.001	0.001	0.001	0.001	0.001	0.001	0.001	0.001	0.001	0.001	0.001	0.001	0.001	0.001	0.001	0.001	0.001	0.001
WS	48.42	17.81	2014	3. 9.	8	0		1					1084	0	0	0	0	1	13	129	156				1084	0.001	0.001	0.001	0.001	0.001	0.001	0.001	0.001	0.001	0.001	0.001	0.001	0.001	0.001	0.001	0.001	0.001	0.001	3.001	0.001	0.001	0.001	0.001	0.001
WS	48.42	17.81	2014	3. 9.	8	0		1					1085	0	0	0	0	1	13	129	156				1085	0.001	0.001	0.001	0.001	0.001	0.001	0.001	0.001	0.001	0.001	0.001	0.001	0.001	0.001	0.001	0.001	0.001	0.001	2.001	0.001	0.001	0.001	0.001	0.001
WS	48.42	17.81	2014	3. 9.	8	0		1					1086	0	0	0	0	1	13	129	156				1086	0.001	0.001	0.001	0.001	0.001	0.001	0.001	0.001	0.001	0.001	0.001	0.001	0.001	0.001	0.001	0.001	0.001	0.001	0.001	0.001	0.001	0.001	0.001	0.001
WS	48.42	17.81	2014	3. 9.	8	0		1					1087	0	0	0	0	1	13	129	156				1087	0.001	0.001	0.001	0.001	0.001	0.001	0.001	0.001	0.001	0.001	0.001	0.001	0.001	0.001	0.001	0.001	0.001	0.001	6.001	0.001	0.001	0.001	0.001	0.001
WS	48.42	17.81	2014	3. 9.	8	0		1					1088	0	0	0	0	1	13	129	156				1088	0.001	0.001	0.001	0.001	0.001	0.001	0.001	0.001	0.001	0.001	0.001	0.001	0.001	0.001	0.001	0.001	0.001	0.001	6.001	0.001	0.001	0.001	0.001	0.001
WS	48.42	17.81	2014	3. 9.	8	0		1					1089	0	0	0	0	1	13	129	156				1089	0.001	0.001	0.001	0.001	0.001	0.001	0.001	0.001	0.001	0.001	0.001	0.001	0.001	0.001	0.001	0.001	0.001	0.001	1.001	0.001	0.001	0.001	0.001	0.001
WS	48.42	17.81	2014	3. 9.	8	0		1					1090	0	0	0	0	1	13	129	156				1090	0.001	0.001	0.001	0.001	0.001	0.001	0.001	0.001	0.001	0.001	0.001	0.001	0.001	0.001	0.001	0.001	0.001	0.001	1.001	0.001	0.001	0.001	0.001	0.001
WS	48.42	17.81	2014	3. 9.	8	0		1					1091	0	0	0	0	1	13	129	156				1091	0.001	0.001	0.001	0.001	0.001	0.001	0.001	0.001	0.001	0.001	0.001	0.001	0.001	0.001	0.001	0.001	0.001	0.001	2.001	0.001	0.001	0.001	0.001	0.001
WS	48.42	17.81	2014	3. 9.	8	1		0					1092	0	0	0	0	1	13	129	156				1092	0.001	0.001	0.001	0.001	0.001	0.001	0.001	0.001	0.001	0.001	0.001	0.001	0.001	0.001	0.001	0.001	0.001	0.001	2.001	0.001	0.001	0.001	0.001	0.001
WS	48.42	17.81	2014	3. 9.	8	1		0					1093	0	0	0	0	1	13	129	156				1093	0.001	0.001	0.001	0.001	0.001	0.001	0.001	0.001	0.001	0.001	0.001	0.001	0.001	0.001	0.001	0.001	0.001	0.001	3.001	0.001	0.001	0.001	0.001	0.001
WS	48.42	17.81	2014	3. 9.	8	1		0					1094	0	0	0	0	1	13	129	156				1094	0.001	0.001	0.001	0.001	0.001	0.001	0.001	0.001	0.001	0.001	0.001	0.001	0.001	0.001	0.001	0.001	0.001	0.001	0.001	0.001	0.001	0.001	0.001	0.001
WS	48.42	17.81	2014	3. 9.	8	1		0					1095	0	0	0	0	1	13	129	156				1095	0.001	0.001	0.001	0.001	0.001	0.001	0.001	0.001	0.001	0.001	0.001	0.001	0.001	0.001	0.001	0.001	0.001	0.001	1.001	0.001	0.001	0.001	0.001	0.001
WS	48.42	17.81	2014	3. 9.	8	1		0					1096	0	0	0	0	1	13	129	156				1096	0.001	0.001	0.001	0.001	0.001	0.001	0.001	0.001	0.001	0.001	0.001	0.001	0.001	0.001	0.001	0.001	0.001	0.001	3.001	0.001	0.001	0.001	0.001	0.001
WS	48.42	17.81	2014	3. 9.	8	1		0					1097	0	0	0	0	1	13	129	156				1097	0.001	0.001	0.001	0.001	0.001	0.001	0.001	0.001	0.001	0.001	0.001	0.001	0.001	0.001	0.001	0.001	0.001	0.001	1.001	0.001	0.001	0.001	0.001	0.001
WS	48.42	17.81	2014	3. 9.	8	1		0					1098	0	0	0	0	1	13	129	156				1098	0.001	0.001	0.001	0.001	0.001	0.001	0.001	0.001	0.001	0.001	0.001	0.001	0.001	0.001	0.001	0.001	0.001	0.001	1.001	0.001	0.001	0.001	0.001	0.001
WS	48.42	17.81	2014	3. 9.	8	1		0					1099	0	0	0	0	1	13	129	156				1099	0.001	0.001	0.001	0.001	0.001	0.001	0.001	0.001	0.001	0.001	0.001	0.001	0.001	0.001	0.001	0.001	0.001	0.001	1.001	0.001	0.001	0.001	0.001	0.001
WS	48.42	17.81	2014	3. 9.	8	1		0					1100	0	0	0	0	1	13	129	156				1100	0.001	0.001	0.001	0.001	0.001	0.001	0.001	0.001	0.001	0.001	0.001	0.001	0.001	0.001	0.001	0.001	0.001	0.001	0.001	0.001	0.001	0.001	0.001	0.001
WS	48.42	17.81	2014	3. 9.	8	1		0					1101	0	0	0	0	1	13	129	156				1101	0.001	0.001	0.001	0.001	0.001	0.001	0.001	0.001	0.001	0.001	0.001	0.001	0.001	0.001	0.001	0.001	0.001	0.001	0.001	0.001	0.001	0.001	0.001	0.001
WS	48.42	17.81	2014	16. 9.	9	0		1					1114	0	0	0	0	1	13	142	169				1114	0.001	0.001	0.001	0.001	0.001	0.001	0.001	0.001	0.001	0.001	0.001	0.001	0.001	0.001	0.001	0.001	0.001	0.001	8.001	0.001	0.001	0.001	0.001	0.001
WS	48.42	17.81	2014	16. 9.	9	0		1					1115	0	0	0	0	1	13	142	169				1115	0.001	0.001	0.001	0.001	0.001	0.001	0.001	0.001	0.001	0.001	0.001	0.001	0.001	0.001	0.001	0.001	0.001	0.001	0.001	0.001	0.001	0.001	0.001	0.001
WS	48.42	17.81	2014	16. 9.	9	0		1					1116	0	0	0	0	1	13	142	169				1116	0.001	0.001	0.001	0.001	0.001	0.001	0.001	0.001	0.001	0.001	0.001	0.001	0.001	0.001	0.001	0.001	0.001	0.001	11.001	0.001	0.001	0.001	0.001	0.001
WS	48.42	17.81	2014	16. 9.	9	0		1					1117	0	0	0	0	1	13	142	169				1117	0.001	0.001	0.001	0.001	0.001	0.001	0.001	0.001	0.001	0.001	0.001	0.001	0.001	0.001	0.001	0.001	0.001	0.001	0.001	0.001	0.001	0.001	0.001	0.001
WS	48.42	17.81	2014	16. 9.	9	0		1					1118	0	0	0	0	1	13	142	169				1118	0.001	0.001	0.001	0.001	0.001	0.001	0.001	0.001	0.001	0.001	0.001	0.001	0.001	0.001	0.001	0.001	0.001	0.001	0.001	0.001	0.001	0.001	0.001	0.001
WS	48.42	17.81	2014	16. 9.	9	0		1					1119	0	0	0	0	1	13	142	169				1119	0.001	0.001	0.001	0.001	0.001	0.001	0.001	0.001	0.001	0.001	0.001	0.001	0.001	0.001	0.001	0.001	0.001	0.001	4.001	0.001	0.001	0.001	0.001	0.001
WS	48.42	17.81	2014	16. 9.	9	0		1					1120	0	0	0	0	1	13	142	169				1120	0.001	0.001	0.001	0.001	0.001	0.001	0.001	0.001	0.001	0.001	0.001	0.001	0.001	0.001	0.001	0.001	0.001	0.001	14.001	0.001	0.001	0.001	0.001	0.001
WS	48.42	17.81	2014	16. 9.	9	0		1					1121	0	0	0	0	1	13	142	169				1121	0.001	0.001	0.001	0.001	0.001	0.001	0.001	0.001	0.001	0.001	0.001	0.001	0.001	0.001	0.001	0.001	0.001	0.001	6.001	0.001	0.001	0.001	0.001	0.001
WS	48.42	17.81	2014	16. 9.	9	0		1					1122	0	0	0	0	1	13	142	169				1122	0.001	0.001	0.001	0.001	0.001	0.001	0.001	0.001	0.001	0.001	0.001	0.001	0.001	0.001	0.001	0.001	0.001	0.001	41.001	0.001	0.001	0.001	0.001	0.001
WS	48.42	17.81	2014	16. 9.	9	0		1					1123	0	0	0	0	1	13	142	169				1123	0.001	0.001	0.001	0.001	0.001	0.001	0.001	0.001	0.001	0.001	0.001	0.001	0.001	0.001	0.001	0.001	0.001	0.001	0.001	0.001	0.001	0.001	0.001	0.001
WS	48.42	17.81	2014	16. 9.	9	1		0					1124	0	0	0	0	1	13	142	169				1124	0.001	0.001	0.001	0.001	0.001	0.001	0.001	0.001	0.001	0.001	0.001	0.001	0.001	0.001	0.001	0.001	0.001	0.001	3.001	0.001	0.001	0.001	0.001	0.001
WS	48.42	17.81	2014	16. 9.	9	1		0					1125	0	0	0	0	1	13	142	169				1125	0.001	0.001	0.001	0.001	0.001	0.001	0.001	0.001	0.001	0.001	0.001	0.001	0.001	0.001	0.001	0.001	0.001	0.001	3.001	0.001	0.001	0.001	0.001	0.001
WS	48.42	17.81	2014	16. 9.	9	1		0					1126	0	0	0	0	1	13	142	169				1126	0.001	0.001	0.001	0.001	0.001	0.001	0.001	0.001	0.001	0.001	0.001	0.001	0.001	0.001	0.001	0.001	0.001	0.001	6.001	0.001	0.001	0.001	0.001	0.001
WS	48.42	17.81	2014	16. 9.	9	1		0					1127	0	0	0	0	1	13	142	169				1127	0.001	0.001	0.001	0.001	0.001	0.001	0.001	0.001	0.001	0.001	0.001	0.001	0.001	0.001	0.001	0.001	0.001	0.001	0.001	0.001	0.001	0.001	0.001	0.001
WS	48.42	17.81	2014	16. 9.	9	1		0					1128	0	0	0	0	1	13	142	169				1128	0.001	0.001	0.001	0.001	0.001	0.001	0.001	0.001	0.001	0.001	0.001	0.001	0.001	0.001	0.001	0.001	0.001	0.001	0.001	0.001	0.001	0.001	0.001	0.001
WS	48.42	17.81	2014	16. 9.	9	1		0					1129	0	0	0	0	1	13	142	169				1129	0.001	0.001	0.001	0.001	0.001	0.001	0.001	0.001	0.001	0.001	0.001	0.001	0.001	0.001	0.001	0.001	0.001	0.001	4.001	0.001	0.001	0.001	0.001	0.001
WS	48.42	17.81	2014	16. 9.	9	1		0					1130	0	0	0	0	1	13	142	169				1130	0.001	0.001	0.001	0.001	0.001	0.001	0.001	0.001	0.001	0.001	0.001	0.001	0.001	0.001	0.001	0.001	0.001	0.001	0.001	0.001	0.001	0.001	0.001	0.001
WS	48.42	17.81	2014	16. 9.	9	1		0					1131	0	0	0	0	1	13	142	169				1131	0.001	0.001	0.001	0.001	0.001	0.001	0.001	0.001	0.001	0.001	0.001	0.001	0.001	0.001	0.001	0.001	0.001	0.001	7.001	0.001	0.001	0.001	0.001	0.001
WS	48.42	17.81	2014	16. 9.	9	1		0					1132	0	0	0	0	1	13	142	169				1132	0.001	0.001	0.001	0.001	0.001	0.001	0.001	0.001	0.001	0.001	0.001	0.001	0.001	0.001	0.001	0.001	0.001	0.001	0.001	0.001	0.001	0.001	0.001	0.001
WS	48.42	17.81	2014	16. 9.	9	1		0					1133	0	0	0	0	1	13	142	169				1133	0.001	0.001	0.001	0.001	0.001	0.001	0.001	0.001	0.001	0.001	0.001	0.001	0.001	0.001	0.001	0.001	0.001	0.001	3.001	0.001	0.001	0.001	0.001	0.001
WS	48.42	17.81	2014	1. 10.	10	0		1					1146	0	0	0	0	1	13	157	184				1146	0.001	0.001	0.001	0.001	0.001	0.001	0.001	0.001	0.001	0.001	0.001	0.001	0.001	0.001	0.001	0.001	0.001	0.001	5.001	0.001	0.001	0.001	0.001	0.001
WS	48.42	17.81	2014	1. 10.	10	0		1					1147	0	0	0	0	1	13	157	184				1147	0.001	0.001	0.001	0.001	0.001	0.001	0.001	0.001	0.001	0.001	0.001	0.001	0.001	0.001	0.001	0.001	0.001	0.001	4.001	0.001	0.001	0.001	0.001	0.001
WS	48.42	17.81	2014	1. 10.	10	0		1					1148	0	0	0	0	1	13	157	184				1148	0.001	0.001	0.001	0.001	0.001	0.001	0.001	0.001	0.001	0.001	0.001	0.001	0.001	0.001	0.001	0.001	0.001	0.001	1.001	0.001	0.001	0.001	0.001	0.001
WS	48.42	17.81	2014	1. 10.	10	0		1					1149	0	0	0	0	1	13	157	184				1149	0.001	0.001	0.001	0.001	0.001	0.001	0.001	0.001	0.001	0.001	0.001	0.001	0.001	0.001	0.001	0.001	0.001	0.001	1.001	0.001	0.001	0.001	0.001	0.001
WS	48.42	17.81	2014	1. 10.	10	0		1					1150	0	0	0	0	1	13	157	184				1150	0.001	0.001	0.001	0.001	0.001	0.001	0.001	0.001	0.001	0.001	0.001	0.001	0.001	0.001	0.001	0.001	0.001	0.001	1.001	0.001	0.001	0.001	0.001	0.001
WS	48.42	17.81	2014	1. 10.	10	0		1					1151	0	0	0	0	1	13	157	184				1151	0.001	0.001	0.001	0.001	0.001	0.001	0.001	0.001	0.001	0.001	0.001	0.001	0.001	0.001	0.001	0.001	0.001	0.001	4.001	0.001	0.001	0.001	0.001	0.001
WS	48.42	17.81	2014	1. 10.	10	0		1					1152	0	0	0	0	1	13	157	184				1152	0.001	0.001	0.001	0.001	0.001	0.001	0.001	0.001	0.001	0.001	0.001	0.001	0.001	0.001	0.001	0.001	0.001	0.001	3.001	0.001	0.001	0.001	0.001	0.001
WS	48.42	17.81	2014	1. 10.	10	0		1					1153	0	0	0	0	1	13	157	184				1153	0.001	0.001	0.001	0.001	0.001	0.001	0.001	0.001	0.001	0.001	0.001	0.001	0.001	0.001	0.001	0.001	0.001	0.001	0.001	0.001	0.001	0.001	0.001	0.001
WS	48.42	17.81	2014	1. 10.	10	0		1					1154	0	0	0	0	1	13	157	184				1154	0.001	0.001	0.001	0.001	0.001	0.001	0.001	0.001	0.001	0.001	0.001	0.001	0.001	0.001	0.001	0.001	0.001	0.001	1.001	0.001	0.001	0.001	0.001	0.001
WS	48.42	17.81	2014	1. 10.	10	0		1					1155	0	0	0	0	1	13	157	184				1155	0.001	0.001	0.001	0.001	0.001	0.001	0.001	0.001	0.001	0.001	0.001	0.001	0.001	0.001	0.001	0.001	0.001	0.001	5.001	0.001	0.001	0.001	0.001	0.001
WS	48.42	17.81	2014	1. 10.	10	1		0					1156	0	0	0	0	1	13	157	184				1156	0.001	0.001	0.001	0.001	0.001	0.001	0.001	0.001	0.001	0.001	0.001	0.001	0.001	0.001	0.001	0.001	0.001	0.001	0.001	0.001	0.001	0.001	0.001	0.001
WS	48.42	17.81	2014	1. 10.	10	1		0					1157	0	0	0	0	1	13	157	184				1157	0.001	0.001	0.001	0.001	0.001	0.001	0.001	0.001	0.001	0.001	0.001	0.001	0.001	0.001	0.001	0.001	0.001	0.001	5.001	0.001	0.001	0.001	0.001	0.001
WS	48.42	17.81	2014	1. 10.	10	1		0					1158	0	0	0	0	1	13	157	184				1158	0.001	0.001	0.001	0.001	0.001	0.001	0.001	0.001	0.001	0.001	0.001	0.001	0.001	0.001	0.001	0.001	0.001	0.001	2.001	0.001	0.001	0.001	0.001	0.001
WS	48.42	17.81	2014	1. 10.	10	1		0					1159	0	0	0	0	1	13	157	184				1159	0.001	0.001	0.001	0.001	0.001	0.001	0.001	0.001	0.001	0.001	0.001	0.001	0.001	0.001	0.001	0.001	0.001	0.001	3.001	0.001	0.001	0.001	0.001	0.001
WS	48.42	17.81	2014	1. 10.	10	1		0					1160	0	0	0	0	1	13	157	184				1160	0.001	0.001	0.001	0.001	0.001	0.001	0.001	0.001	0.001	0.001	0.001	0.001	0.001	0.001	0.001	0.001	0.001	0.001	3.001	0.001	0.001	0.001	0.001	0.001
WS	48.42	17.81	2014	1. 10.	10	1		0					1161	0	0	0	0	1	13	157	184				1161	0.001	0.001	0.001	0.001	0.001	0.001	0.001	0.001	0.001	0.001	0.001	0.001	0.001	0.001	0.001	0.001	0.001	0.001	1.001	0.001	0.001	0.001	0.001	0.001
WS	48.42	17.81	2014	1. 10.	10	1		0					1162	0	0	0	0	1	13	157	184				1162	0.001	0.001	0.001	0.001	0.001	0.001	0.001	0.001	0.001	0.001	0.001	0.001	0.001	0.001	0.001	0.001	0.001	0.001	1.001	0.001	0.001	0.001	0.001	0.001
WS	48.42	17.81	2014	1. 10.	10	1		0					1163	0	0	0	0	1	13	157	184				1163	0.001	0.001	0.001	0.001	0.001	0.001	0.001	0.001	0.001	0.001	0.001	0.001	0.001	0.001	0.001	0.001	0.001	0.001	1.001	0.001	0.001	0.001	0.001	0.001
WS	48.42	17.81	2014	1. 10.	10	1		0					1164	0	0	0	0	1	13	157	184				1164	0.001	0.001	0.001	0.001	0.001	0.001	0.001	0.001	0.001	0.001	0.001	0.001	0.001	0.001	0.001	0.001	0.001	0.001	0.001	0.001	0.001	0.001	0.001	0.001
WS	48.42	17.81	2014	1. 10.	10	1		0					1165	0	0	0	0	1	13	157	184				1165	0.001	0.001	0.001	0.001	0.001	0.001	0.001	0.001	0.001	0.001	0.001	0.001	0.001	0.001	0.001	0.001	0.001	0.001	0.001	0.001	0.001	0.001	0.001	0.001
WS	48.42	17.81	2015	21. 5.	1	0		1					1178	0	0	0	0	1	14	17	51				1178	0.001	0.001	0.001	0.001	0.001	0.001	0.001	0.001	0.001	0.001	0.001	0.001	0.001	0.001	0.001	0.001	0.001	0.001	0.001	0.001	0.001	0.001	0.001	0.001
WS	48.42	17.81	2015	21. 5.	1	0		1					1179	0	0	0	0	1	14	17	51				1179	0.001	0.001	0.001	0.001	0.001	0.001	0.001	0.001	0.001	0.001	0.001	0.001	0.001	0.001	0.001	0.001	0.001	0.001	0.001	0.001	0.001	0.001	0.001	0.001
WS	48.42	17.81	2015	21. 5.	1	0		1					1180	0	0	0	0	1	14	17	51				1180	0.001	0.001	0.001	0.001	0.001	0.001	0.001	0.001	0.001	0.001	0.001	0.001	0.001	0.001	0.001	0.001	0.001	0.001	0.001	0.001	0.001	0.001	0.001	0.001
WS	48.42	17.81	2015	21. 5.	1	0		1					1181	0	0	0	0	1	14	17	51				1181	0.001	0.001	0.001	0.001	0.001	0.001	0.001	0.001	0.001	0.001	0.001	0.001	0.001	0.001	0.001	0.001	0.001	0.001	0.001	0.001	0.001	0.001	0.001	0.001
WS	48.42	17.81	2015	21. 5.	1	0		1					1182	0	0	0	0	1	14	17	51				1182	0.001	0.001	0.001	0.001	0.001	0.001	0.001	0.001	0.001	0.001	0.001	0.001	0.001	0.001	0.001	0.001	0.001	0.001	0.001	0.001	0.001	0.001	0.001	0.001
WS	48.42	17.81	2015	21. 5.	1	0		1					1183	0	0	0	0	1	14	17	51				1183	0.001	0.001	0.001	0.001	0.001	0.001	1.001	0.001	0.001	0.001	0.001	0.001	0.001	0.001	0.001	0.001	0.001	0.001	0.001	0.001	0.001	0.001	0.001	0.001
WS	48.42	17.81	2015	21. 5.	1	0		1					1184	0	0	0	0	1	14	17	51				1184	0.001	0.001	0.001	0.001	0.001	0.001	0.001	0.001	0.001	0.001	0.001	0.001	0.001	0.001	0.001	0.001	0.001	0.001	0.001	0.001	0.001	0.001	0.001	0.001
WS	48.42	17.81	2015	21. 5.	1	0		1					1185	0	0	0	0	1	14	17	51				1185	0.001	0.001	0.001	0.001	0.001	0.001	0.001	0.001	0.001	0.001	0.001	0.001	0.001	0.001	0.001	0.001	0.001	0.001	0.001	0.001	0.001	0.001	0.001	0.001
WS	48.42	17.81	2015	21. 5.	1	0		1					1186	0	0	0	0	1	14	17	51				1186	0.001	0.001	0.001	0.001	0.001	0.001	0.001	0.001	0.001	0.001	0.001	0.001	0.001	0.001	0.001	0.001	0.001	0.001	0.001	0.001	0.001	0.001	0.001	0.001
WS	48.42	17.81	2015	21. 5.	1	0		1					1187	0	0	0	0	1	14	17	51				1187	0.001	0.001	0.001	0.001	0.001	0.001	0.001	0.001	0.001	0.001	0.001	0.001	0.001	0.001	0.001	0.001	0.001	0.001	0.001	0.001	0.001	0.001	0.001	0.001
WS	48.42	17.81	2015	21. 5.	1	1		0					1188	0	0	0	0	1	14	17	51				1188	0.001	0.001	0.001	0.001	0.001	0.001	0.001	0.001	0.001	0.001	0.001	0.001	0.001	0.001	0.001	0.001	0.001	0.001	0.001	0.001	0.001	0.001	0.001	0.001
WS	48.42	17.81	2015	21. 5.	1	1		0					1189	0	0	0	0	1	14	17	51				1189	0.001	0.001	0.001	0.001	0.001	0.001	0.001	0.001	0.001	0.001	0.001	0.001	0.001	0.001	0.001	0.001	0.001	0.001	0.001	0.001	0.001	0.001	0.001	0.001
WS	48.42	17.81	2015	21. 5.	1	1		0					1190	0	0	0	0	1	14	17	51				1190	0.001	0.001	0.001	0.001	0.001	0.001	0.001	0.001	0.001	0.001	0.001	0.001	0.001	0.001	0.001	0.001	0.001	0.001	0.001	0.001	0.001	0.001	0.001	0.001
WS	48.42	17.81	2015	21. 5.	1	1		0					1191	0	0	0	0	1	14	17	51				1191	0.001	0.001	0.001	0.001	0.001	0.001	0.001	0.001	0.001	0.001	0.001	0.001	0.001	0.001	0.001	0.001	0.001	0.001	0.001	0.001	0.001	0.001	0.001	0.001
WS	48.42	17.81	2015	21. 5.	1	1		0					1192	0	0	0	0	1	14	17	51				1192	0.001	0.001	0.001	0.001	0.001	0.001	0.001	0.001	0.001	0.001	0.001	0.001	0.001	0.001	0.001	0.001	0.001	0.001	0.001	0.001	0.001	0.001	0.001	0.001
WS	48.42	17.81	2015	21. 5.	1	1		0					1193	0	0	0	0	1	14	17	51				1193	0.001	0.001	0.001	0.001	0.001	0.001	0.001	0.001	0.001	0.001	0.001	0.001	0.001	0.001	0.001	0.001	0.001	0.001	0.001	0.001	0.001	0.001	0.001	0.001
WS	48.42	17.81	2015	21. 5.	1	1		0					1194	0	0	0	0	1	14	17	51				1194	0.001	0.001	0.001	0.001	0.001	0.001	0.001	0.001	0.001	0.001	0.001	0.001	0.001	0.001	0.001	0.001	0.001	0.001	0.001	0.001	0.001	0.001	0.001	0.001
WS	48.42	17.81	2015	21. 5.	1	1		0					1195	0	0	0	0	1	14	17	51				1195	0.001	0.001	0.001	0.001	0.001	0.001	0.001	0.001	0.001	0.001	0.001	0.001	0.001	0.001	0.001	0.001	0.001	0.001	0.001	0.001	0.001	0.001	0.001	0.001
WS	48.42	17.81	2015	21. 5.	1	1		0					1196	0	0	0	0	1	14	17	51				1196	0.001	0.001	0.001	0.001	0.001	0.001	0.001	0.001	0.001	0.001	0.001	0.001	0.001	0.001	0.001	0.001	0.001	0.001	1.001	0.001	0.001	0.001	0.001	0.001
WS	48.42	17.81	2015	21. 5.	1	1		0					1197	0	0	0	0	1	14	17	51				1197	0.001	0.001	0.001	0.001	0.001	0.001	0.001	0.001	0.001	0.001	0.001	0.001	0.001	0.001	0.001	0.001	0.001	0.001	0.001	0.001	0.001	0.001	0.001	0.001
WS	48.42	17.81	2015	4. 6.	2	0		1					1210	0	0	0	0	1	14	31	65				1210	0.001	0.001	0.001	0.001	0.001	0.001	0.001	0.001	0.001	0.001	0.001	0.001	0.001	0.001	0.001	0.001	0.001	0.001	0.001	0.001	0.001	0.001	0.001	0.001
WS	48.42	17.81	2015	4. 6.	2	0		1					1211	0	0	0	0	1	14	31	65				1211	0.001	0.001	0.001	0.001	0.001	0.001	0.001	0.001	0.001	0.001	0.001	0.001	0.001	0.001	0.001	0.001	0.001	0.001	0.001	0.001	0.001	0.001	0.001	0.001
WS	48.42	17.81	2015	4. 6.	2	0		1					1212	0	0	0	0	1	14	31	65				1212	0.001	0.001	0.001	0.001	0.001	0.001	0.001	0.001	0.001	0.001	0.001	0.001	0.001	0.001	0.001	0.001	0.001	0.001	0.001	0.001	0.001	0.001	0.001	0.001
WS	48.42	17.81	2015	4. 6.	2	0		1					1213	0	0	0	0	1	14	31	65				1213	0.001	0.001	0.001	0.001	0.001	0.001	0.001	0.001	0.001	0.001	0.001	0.001	0.001	0.001	0.001	0.001	0.001	0.001	0.001	0.001	0.001	0.001	0.001	0.001
WS	48.42	17.81	2015	4. 6.	2	0		1					1214	0	0	0	0	1	14	31	65				1214	0.001	0.001	0.001	0.001	0.001	0.001	0.001	0.001	0.001	0.001	0.001	0.001	0.001	0.001	0.001	0.001	0.001	0.001	0.001	0.001	0.001	0.001	0.001	0.001
WS	48.42	17.81	2015	4. 6.	2	0		1					1215	0	0	0	0	1	14	31	65				1215	0.001	0.001	0.001	0.001	0.001	0.001	0.001	0.001	0.001	0.001	0.001	0.001	0.001	0.001	0.001	0.001	0.001	0.001	0.001	0.001	0.001	0.001	0.001	0.001
WS	48.42	17.81	2015	4. 6.	2	0		1					1216	0	0	0	0	1	14	31	65				1216	0.001	0.001	0.001	0.001	0.001	0.001	0.001	0.001	0.001	0.001	0.001	0.001	0.001	0.001	0.001	0.001	0.001	0.001	0.001	0.001	0.001	0.001	0.001	0.001
WS	48.42	17.81	2015	4. 6.	2	0		1					1217	0	0	0	0	1	14	31	65				1217	0.001	1.001	0.001	0.001	0.001	0.001	0.001	0.001	0.001	0.001	0.001	0.001	0.001	0.001	0.001	0.001	0.001	0.001	0.001	2.001	0.001	0.001	0.001	0.001
WS	48.42	17.81	2015	4. 6.	2	0		1					1218	0	0	0	0	1	14	31	65				1218	0.001	0.001	0.001	0.001	0.001	0.001	0.001	0.001	0.001	0.001	0.001	0.001	0.001	0.001	0.001	0.001	0.001	0.001	0.001	0.001	0.001	0.001	0.001	0.001
WS	48.42	17.81	2015	4. 6.	2	0		1					1219	0	0	0	0	1	14	31	65				1219	0.001	0.001	0.001	0.001	0.001	0.001	0.001	0.001	0.001	0.001	0.001	0.001	0.001	0.001	0.001	0.001	0.001	0.001	0.001	0.001	0.001	0.001	0.001	0.001
WS	48.42	17.81	2015	4. 6.	2	1		0					1220	0	0	0	0	1	14	31	65				1220	0.001	0.001	0.001	0.001	0.001	0.001	0.001	0.001	0.001	0.001	0.001	0.001	0.001	0.001	0.001	0.001	0.001	0.001	0.001	0.001	0.001	0.001	0.001	0.001
WS	48.42	17.81	2015	4. 6.	2	1		0					1221	0	0	0	0	1	14	31	65				1221	0.001	0.001	0.001	0.001	0.001	0.001	0.001	0.001	0.001	0.001	0.001	0.001	0.001	0.001	0.001	0.001	0.001	0.001	0.001	0.001	0.001	0.001	0.001	0.001
WS	48.42	17.81	2015	4. 6.	2	1		0					1222	0	0	0	0	1	14	31	65				1222	0.001	0.001	0.001	0.001	0.001	0.001	0.001	0.001	0.001	0.001	0.001	0.001	0.001	0.001	0.001	0.001	0.001	0.001	0.001	0.001	0.001	0.001	0.001	0.001
WS	48.42	17.81	2015	4. 6.	2	1		0					1223	0	0	0	0	1	14	31	65				1223	0.001	0.001	0.001	0.001	0.001	0.001	0.001	0.001	0.001	0.001	0.001	0.001	0.001	0.001	0.001	0.001	0.001	0.001	0.001	0.001	0.001	0.001	0.001	0.001
WS	48.42	17.81	2015	4. 6.	2	1		0					1224	0	0	0	0	1	14	31	65				1224	0.001	0.001	0.001	0.001	0.001	0.001	0.001	0.001	0.001	0.001	0.001	0.001	0.001	0.001	0.001	0.001	0.001	0.001	0.001	0.001	0.001	0.001	0.001	0.001
WS	48.42	17.81	2015	4. 6.	2	1		0					1225	0	0	0	0	1	14	31	65				1225	0.001	0.001	0.001	0.001	0.001	0.001	0.001	0.001	0.001	0.001	0.001	0.001	0.001	0.001	0.001	0.001	0.001	0.001	0.001	0.001	0.001	0.001	0.001	0.001
WS	48.42	17.81	2015	4. 6.	2	1		0					1226	0	0	0	0	1	14	31	65				1226	0.001	0.001	0.001	0.001	0.001	0.001	0.001	0.001	0.001	0.001	0.001	0.001	0.001	0.001	0.001	0.001	0.001	0.001	0.001	0.001	0.001	0.001	0.001	0.001
WS	48.42	17.81	2015	4. 6.	2	1		0					1227	0	0	0	0	1	14	31	65				1227	0.001	0.001	0.001	0.001	0.001	0.001	0.001	0.001	0.001	0.001	0.001	0.001	0.001	0.001	0.001	0.001	0.001	0.001	0.001	0.001	0.001	0.001	0.001	0.001
WS	48.42	17.81	2015	4. 6.	2	1		0					1228	0	0	0	0	1	14	31	65				1228	0.001	0.001	0.001	0.001	0.001	0.001	0.001	0.001	0.001	0.001	0.001	0.001	0.001	0.001	0.001	0.001	0.001	0.001	0.001	0.001	0.001	0.001	0.001	0.001
WS	48.42	17.81	2015	4. 6.	2	1		0					1229	0	0	0	0	1	14	31	65				1229	0.001	0.001	0.001	0.001	0.001	0.001	0.001	0.001	0.001	0.001	0.001	0.001	0.001	0.001	0.001	0.001	0.001	0.001	0.001	0.001	0.001	0.001	0.001	0.001
WS	48.42	17.81	2015	18. 6.	3	0		1					1242	0	0	0	0	1	14	45	79				1242	0.001	0.001	0.001	0.001	0.001	0.001	0.001	0.001	0.001	0.001	0.001	0.001	0.001	0.001	0.001	0.001	0.001	0.001	0.001	0.001	0.001	0.001	0.001	0.001
WS	48.42	17.81	2015	18. 6.	3	0		1					1243	0	0	0	0	1	14	45	79				1243	0.001	0.001	0.001	0.001	0.001	0.001	0.001	0.001	0.001	0.001	0.001	0.001	0.001	0.001	0.001	0.001	0.001	0.001	0.001	0.001	0.001	0.001	0.001	0.001
WS	48.42	17.81	2015	18. 6.	3	0		1					1244	0	0	0	0	1	14	45	79				1244	0.001	0.001	0.001	0.001	0.001	0.001	0.001	0.001	0.001	0.001	0.001	0.001	0.001	0.001	0.001	0.001	0.001	0.001	0.001	0.001	0.001	0.001	0.001	0.001
WS	48.42	17.81	2015	18. 6.	3	0		1					1245	0	0	0	0	1	14	45	79				1245	0.001	0.001	0.001	0.001	0.001	0.001	0.001	0.001	0.001	0.001	0.001	0.001	0.001	0.001	0.001	0.001	0.001	0.001	0.001	0.001	0.001	0.001	0.001	0.001
WS	48.42	17.81	2015	18. 6.	3	0		1					1246	0	0	0	0	1	14	45	79				1246	0.001	0.001	0.001	0.001	0.001	0.001	0.001	0.001	0.001	0.001	0.001	0.001	0.001	0.001	0.001	0.001	0.001	0.001	0.001	0.001	0.001	0.001	0.001	0.001
WS	48.42	17.81	2015	18. 6.	3	0		1					1247	0	0	0	0	1	14	45	79				1247	0.001	0.001	0.001	0.001	0.001	0.001	0.001	0.001	0.001	0.001	0.001	0.001	0.001	0.001	0.001	0.001	0.001	0.001	0.001	0.001	0.001	0.001	0.001	0.001
WS	48.42	17.81	2015	18. 6.	3	0		1					1248	0	0	0	0	1	14	45	79				1248	0.001	0.001	0.001	0.001	0.001	0.001	0.001	0.001	0.001	0.001	0.001	0.001	0.001	0.001	0.001	0.001	0.001	0.001	0.001	0.001	0.001	0.001	0.001	0.001
WS	48.42	17.81	2015	18. 6.	3	0		1					1249	0	0	0	0	1	14	45	79				1249	0.001	0.001	0.001	0.001	0.001	0.001	0.001	0.001	0.001	0.001	0.001	0.001	0.001	0.001	0.001	0.001	0.001	0.001	0.001	0.001	0.001	0.001	0.001	0.001
WS	48.42	17.81	2015	18. 6.	3	0		1					1250	0	0	0	0	1	14	45	79				1250	0.001	0.001	0.001	0.001	0.001	0.001	0.001	0.001	0.001	0.001	0.001	0.001	0.001	0.001	0.001	0.001	0.001	0.001	0.001	0.001	0.001	0.001	0.001	0.001
WS	48.42	17.81	2015	18. 6.	3	0		1					1251	0	0	0	0	1	14	45	79				1251	0.001	0.001	0.001	0.001	0.001	0.001	0.001	0.001	0.001	0.001	0.001	0.001	0.001	0.001	0.001	0.001	0.001	0.001	0.001	0.001	0.001	0.001	0.001	0.001
WS	48.42	17.81	2015	18. 6.	3	1		0					1252	0	0	0	0	1	14	45	79				1252	0.001	0.001	0.001	0.001	0.001	0.001	0.001	0.001	0.001	0.001	0.001	0.001	0.001	0.001	0.001	0.001	0.001	0.001	0.001	0.001	0.001	0.001	0.001	0.001
WS	48.42	17.81	2015	18. 6.	3	1		0					1253	0	0	0	0	1	14	45	79				1253	0.001	0.001	0.001	0.001	0.001	0.001	0.001	0.001	0.001	0.001	0.001	0.001	0.001	0.001	0.001	0.001	0.001	0.001	0.001	0.001	0.001	0.001	0.001	0.001
WS	48.42	17.81	2015	18. 6.	3	1		0					1254	0	0	0	0	1	14	45	79				1254	0.001	0.001	0.001	0.001	0.001	0.001	0.001	0.001	0.001	0.001	0.001	0.001	0.001	0.001	0.001	0.001	0.001	0.001	0.001	0.001	0.001	0.001	0.001	0.001
WS	48.42	17.81	2015	18. 6.	3	1		0					1255	0	0	0	0	1	14	45	79				1255	0.001	0.001	0.001	0.001	0.001	0.001	0.001	0.001	0.001	0.001	0.001	0.001	0.001	0.001	0.001	0.001	0.001	0.001	0.001	0.001	0.001	0.001	0.001	0.001
WS	48.42	17.81	2015	18. 6.	3	1		0					1256	0	0	0	0	1	14	45	79				1256	0.001	0.001	0.001	0.001	0.001	0.001	0.001	0.001	0.001	0.001	0.001	0.001	0.001	0.001	0.001	0.001	0.001	0.001	0.001	0.001	0.001	0.001	0.001	0.001
WS	48.42	17.81	2015	18. 6.	3	1		0					1257	0	0	0	0	1	14	45	79				1257	0.001	0.001	0.001	0.001	0.001	0.001	0.001	0.001	0.001	0.001	0.001	0.001	0.001	0.001	0.001	0.001	0.001	0.001	0.001	0.001	0.001	0.001	0.001	0.001
WS	48.42	17.81	2015	18. 6.	3	1		0					1258	0	0	0	0	1	14	45	79				1258	0.001	0.001	0.001	0.001	0.001	0.001	0.001	0.001	0.001	0.001	0.001	0.001	0.001	0.001	0.001	0.001	0.001	0.001	0.001	0.001	0.001	0.001	0.001	0.001
WS	48.42	17.81	2015	18. 6.	3	1		0					1259	0	0	0	0	1	14	45	79				1259	0.001	0.001	0.001	0.001	0.001	0.001	0.001	0.001	0.001	0.001	0.001	0.001	0.001	0.001	0.001	0.001	0.001	0.001	0.001	0.001	0.001	0.001	0.001	0.001
WS	48.42	17.81	2015	18. 6.	3	1		0					1260	0	0	0	0	1	14	45	79				1260	0.001	0.001	0.001	0.001	0.001	0.001	0.001	0.001	0.001	0.001	0.001	0.001	0.001	0.001	0.001	0.001	0.001	0.001	0.001	0.001	0.001	0.001	0.001	0.001
WS	48.42	17.81	2015	18. 6.	3	1		0					1261	0	0	0	0	1	14	45	79				1261	0.001	0.001	0.001	0.001	0.001	0.001	0.001	0.001	0.001	0.001	0.001	0.001	0.001	0.001	0.001	0.001	0.001	0.001	0.001	0.001	0.001	0.001	0.001	0.001
WS	48.42	17.81	2015	1 .7.	4	0		1					1274	0	0	0	0	1	14	58	92				1274	0.001	0.001	0.001	0.001	0.001	0.001	0.001	0.001	0.001	0.001	0.001	0.001	0.001	0.001	0.001	0.001	0.001	0.001	0.001	0.001	0.001	0.001	0.001	0.001
WS	48.42	17.81	2015	1 .7.	4	0		1					1275	0	0	0	0	1	14	58	92				1275	0.001	0.001	0.001	0.001	0.001	0.001	0.001	0.001	0.001	0.001	0.001	0.001	0.001	0.001	0.001	0.001	0.001	0.001	0.001	0.001	0.001	0.001	0.001	0.001
WS	48.42	17.81	2015	1 .7.	4	0		1					1276	0	0	0	0	1	14	58	92				1276	0.001	0.001	0.001	0.001	0.001	0.001	0.001	0.001	0.001	0.001	0.001	0.001	0.001	0.001	0.001	0.001	0.001	0.001	0.001	0.001	0.001	0.001	0.001	0.001
WS	48.42	17.81	2015	1 .7.	4	0		1					1277	0	0	0	0	1	14	58	92				1277	0.001	0.001	0.001	0.001	0.001	0.001	0.001	0.001	0.001	0.001	0.001	0.001	0.001	0.001	0.001	0.001	0.001	0.001	0.001	0.001	0.001	0.001	0.001	0.001
WS	48.42	17.81	2015	1 .7.	4	0		1					1278	0	0	0	0	1	14	58	92				1278	0.001	0.001	0.001	0.001	0.001	0.001	0.001	0.001	0.001	0.001	0.001	0.001	0.001	0.001	0.001	0.001	0.001	0.001	1.001	0.001	0.001	0.001	0.001	0.001
WS	48.42	17.81	2015	1 .7.	4	0		1					1279	0	0	0	0	1	14	58	92				1279	0.001	0.001	0.001	0.001	0.001	0.001	0.001	0.001	0.001	0.001	0.001	0.001	0.001	0.001	0.001	0.001	0.001	0.001	0.001	0.001	0.001	0.001	0.001	0.001
WS	48.42	17.81	2015	1 .7.	4	0		1					1280	0	0	0	0	1	14	58	92				1280	0.001	0.001	0.001	0.001	0.001	0.001	0.001	0.001	0.001	0.001	0.001	0.001	0.001	0.001	0.001	0.001	0.001	0.001	0.001	0.001	0.001	0.001	0.001	0.001
WS	48.42	17.81	2015	1 .7.	4	0		1					1281	0	0	0	0	1	14	58	92				1281	0.001	0.001	0.001	0.001	0.001	0.001	0.001	0.001	0.001	0.001	0.001	0.001	0.001	0.001	0.001	0.001	0.001	0.001	0.001	0.001	0.001	0.001	0.001	0.001
WS	48.42	17.81	2015	1 .7.	4	0		1					1282	0	0	0	0	1	14	58	92				1282	0.001	0.001	0.001	0.001	0.001	0.001	0.001	0.001	0.001	0.001	0.001	0.001	0.001	0.001	0.001	0.001	0.001	0.001	0.001	0.001	0.001	0.001	0.001	0.001
WS	48.42	17.81	2015	1 .7.	4	0		1					1283	0	0	0	0	1	14	58	92				1283	0.001	0.001	0.001	0.001	0.001	0.001	0.001	0.001	0.001	0.001	0.001	0.001	0.001	0.001	0.001	0.001	0.001	0.001	0.001	0.001	0.001	0.001	0.001	0.001
WS	48.42	17.81	2015	1 .7.	4	1		0					1284	0	0	0	0	1	14	58	92				1284	0.001	0.001	0.001	0.001	0.001	0.001	0.001	0.001	0.001	0.001	0.001	0.001	0.001	0.001	0.001	0.001	0.001	0.001	0.001	0.001	0.001	0.001	0.001	0.001
WS	48.42	17.81	2015	1 .7.	4	1		0					1285	0	0	0	0	1	14	58	92				1285	0.001	0.001	0.001	0.001	0.001	0.001	0.001	0.001	0.001	0.001	0.001	0.001	0.001	0.001	0.001	0.001	0.001	0.001	0.001	0.001	0.001	0.001	0.001	0.001
WS	48.42	17.81	2015	1 .7.	4	1		0					1286	0	0	0	0	1	14	58	92				1286	0.001	0.001	0.001	0.001	0.001	0.001	0.001	0.001	0.001	0.001	0.001	0.001	0.001	0.001	0.001	0.001	0.001	0.001	0.001	0.001	0.001	0.001	0.001	0.001
WS	48.42	17.81	2015	1 .7.	4	1		0					1287	0	0	0	0	1	14	58	92				1287	0.001	0.001	0.001	0.001	0.001	0.001	0.001	0.001	0.001	0.001	0.001	0.001	0.001	0.001	0.001	0.001	0.001	0.001	0.001	0.001	0.001	0.001	0.001	0.001
WS	48.42	17.81	2015	1 .7.	4	1		0					1288	0	0	0	0	1	14	58	92				1288	0.001	0.001	0.001	0.001	0.001	0.001	0.001	0.001	0.001	0.001	0.001	0.001	0.001	0.001	0.001	0.001	0.001	0.001	0.001	0.001	0.001	0.001	0.001	0.001
WS	48.42	17.81	2015	1 .7.	4	1		0					1289	0	0	0	0	1	14	58	92				1289	0.001	0.001	0.001	0.001	0.001	0.001	0.001	0.001	0.001	0.001	0.001	0.001	0.001	0.001	0.001	0.001	0.001	0.001	0.001	0.001	0.001	0.001	0.001	0.001
WS	48.42	17.81	2015	1 .7.	4	1		0					1290	0	0	0	0	1	14	58	92				1290	0.001	0.001	0.001	0.001	0.001	0.001	0.001	0.001	0.001	0.001	0.001	0.001	0.001	0.001	0.001	0.001	0.001	0.001	0.001	0.001	0.001	0.001	0.001	0.001
WS	48.42	17.81	2015	1 .7.	4	1		0					1291	0	0	0	0	1	14	58	92				1291	0.001	0.001	0.001	0.001	0.001	0.001	0.001	0.001	0.001	0.001	0.001	0.001	0.001	0.001	0.001	0.001	0.001	0.001	0.001	0.001	0.001	0.001	0.001	0.001
WS	48.42	17.81	2015	1 .7.	4	1		0					1292	0	0	0	0	1	14	58	92				1292	0.001	0.001	0.001	0.001	0.001	0.001	0.001	0.001	0.001	0.001	0.001	0.001	0.001	0.001	0.001	0.001	0.001	0.001	0.001	0.001	0.001	0.001	0.001	0.001
WS	48.42	17.81	2015	1 .7.	4	1		0					1293	0	0	0	0	1	14	58	92				1293	0.001	0.001	0.001	0.001	0.001	0.001	0.001	0.001	0.001	0.001	0.001	0.001	0.001	0.001	0.001	0.001	0.001	0.001	0.001	0.001	0.001	0.001	0.001	0.001
WS	48.42	17.81	2015	16. 7.	5	0		1					1306	0	0	0	0	1	14	73	107				1306	0.001	0.001	0.001	0.001	0.001	0.001	0.001	0.001	0.001	0.001	0.001	0.001	0.001	0.001	0.001	0.001	0.001	0.001	0.001	0.001	0.001	0.001	0.001	0.001
WS	48.42	17.81	2015	16. 7.	5	0		1					1307	0	0	0	0	1	14	73	107				1307	0.001	0.001	0.001	0.001	0.001	0.001	0.001	0.001	0.001	0.001	0.001	0.001	0.001	0.001	0.001	0.001	0.001	0.001	0.001	0.001	0.001	0.001	0.001	0.001
WS	48.42	17.81	2015	16. 7.	5	0		1					1308	0	0	0	0	1	14	73	107				1308	0.001	0.001	0.001	0.001	0.001	0.001	0.001	0.001	0.001	0.001	0.001	0.001	0.001	0.001	0.001	0.001	0.001	0.001	0.001	0.001	0.001	0.001	0.001	0.001
WS	48.42	17.81	2015	16. 7.	5	0		1					1309	0	0	0	0	1	14	73	107				1309	0.001	0.001	0.001	0.001	0.001	0.001	0.001	0.001	0.001	0.001	0.001	0.001	0.001	0.001	0.001	0.001	0.001	0.001	0.001	0.001	0.001	0.001	0.001	0.001
WS	48.42	17.81	2015	16. 7.	5	0		1					1310	0	0	0	0	1	14	73	107				1310	0.001	0.001	0.001	0.001	0.001	0.001	0.001	0.001	0.001	0.001	0.001	0.001	0.001	0.001	0.001	0.001	0.001	0.001	0.001	0.001	0.001	0.001	0.001	0.001
WS	48.42	17.81	2015	16. 7.	5	0		1					1311	0	0	0	0	1	14	73	107				1311	0.001	0.001	0.001	0.001	0.001	0.001	0.001	0.001	0.001	0.001	0.001	0.001	0.001	0.001	0.001	0.001	0.001	0.001	0.001	0.001	0.001	0.001	0.001	0.001
WS	48.42	17.81	2015	16. 7.	5	0		1					1312	0	0	0	0	1	14	73	107				1312	0.001	0.001	0.001	0.001	0.001	0.001	0.001	0.001	0.001	0.001	0.001	0.001	0.001	0.001	0.001	0.001	0.001	0.001	0.001	0.001	0.001	0.001	0.001	0.001
WS	48.42	17.81	2015	16. 7.	5	0		1					1313	0	0	0	0	1	14	73	107				1313	0.001	0.001	0.001	0.001	0.001	0.001	0.001	0.001	0.001	0.001	0.001	0.001	0.001	0.001	0.001	0.001	0.001	0.001	0.001	0.001	0.001	0.001	0.001	0.001
WS	48.42	17.81	2015	16. 7.	5	0		1					1314	0	0	0	0	1	14	73	107				1314	0.001	0.001	0.001	0.001	0.001	0.001	0.001	0.001	0.001	0.001	0.001	0.001	0.001	0.001	0.001	0.001	0.001	0.001	1.001	0.001	0.001	0.001	0.001	0.001
WS	48.42	17.81	2015	16. 7.	5	0		1					1315	0	0	0	0	1	14	73	107				1315	0.001	0.001	0.001	0.001	0.001	0.001	0.001	0.001	0.001	0.001	0.001	0.001	0.001	0.001	0.001	0.001	0.001	0.001	0.001	0.001	0.001	0.001	0.001	0.001
WS	48.42	17.81	2015	16. 7.	5	1		0					1316	0	0	0	0	1	14	73	107				1316	0.001	0.001	0.001	0.001	0.001	0.001	0.001	0.001	0.001	0.001	0.001	0.001	0.001	0.001	0.001	0.001	0.001	0.001	0.001	0.001	0.001	0.001	0.001	0.001
WS	48.42	17.81	2015	16. 7.	5	1		0					1317	0	0	0	0	1	14	73	107				1317	0.001	0.001	0.001	0.001	0.001	0.001	0.001	0.001	0.001	0.001	0.001	0.001	0.001	0.001	0.001	0.001	0.001	0.001	0.001	0.001	0.001	0.001	0.001	0.001
WS	48.42	17.81	2015	16. 7.	5	1		0					1318	0	0	0	0	1	14	73	107				1318	0.001	0.001	0.001	0.001	0.001	0.001	0.001	0.001	0.001	0.001	0.001	0.001	0.001	0.001	0.001	0.001	0.001	0.001	0.001	0.001	0.001	0.001	0.001	0.001
WS	48.42	17.81	2015	16. 7.	5	1		0					1319	0	0	0	0	1	14	73	107				1319	0.001	0.001	0.001	0.001	0.001	0.001	0.001	0.001	0.001	0.001	0.001	0.001	0.001	0.001	0.001	0.001	0.001	0.001	0.001	0.001	0.001	0.001	0.001	0.001
WS	48.42	17.81	2015	16. 7.	5	1		0					1320	0	0	0	0	1	14	73	107				1320	0.001	0.001	0.001	0.001	0.001	0.001	0.001	0.001	0.001	0.001	0.001	0.001	0.001	0.001	0.001	0.001	0.001	0.001	0.001	0.001	0.001	0.001	0.001	0.001
WS	48.42	17.81	2015	16. 7.	5	1		0					1321	0	0	0	0	1	14	73	107				1321	0.001	0.001	0.001	0.001	0.001	0.001	0.001	0.001	0.001	0.001	0.001	0.001	0.001	0.001	0.001	0.001	0.001	0.001	0.001	0.001	0.001	0.001	0.001	0.001
WS	48.42	17.81	2015	16. 7.	5	1		0					1322	0	0	0	0	1	14	73	107				1322	0.001	0.001	0.001	0.001	0.001	0.001	0.001	0.001	0.001	0.001	0.001	0.001	0.001	0.001	0.001	0.001	0.001	0.001	0.001	0.001	0.001	0.001	0.001	0.001
WS	48.42	17.81	2015	16. 7.	5	1		0					1323	0	0	0	0	1	14	73	107				1323	0.001	0.001	0.001	0.001	0.001	0.001	0.001	0.001	0.001	0.001	0.001	0.001	0.001	0.001	0.001	0.001	0.001	0.001	0.001	0.001	0.001	0.001	0.001	0.001
WS	48.42	17.81	2015	16. 7.	5	1		0					1324	0	0	0	0	1	14	73	107				1324	0.001	0.001	0.001	0.001	0.001	0.001	0.001	0.001	0.001	0.001	0.001	0.001	0.001	0.001	0.001	0.001	0.001	0.001	0.001	0.001	0.001	0.001	0.001	0.001
WS	48.42	17.81	2015	16. 7.	5	1		0					1325	0	0	0	0	1	14	73	107				1325	0.001	0.001	0.001	0.001	0.001	0.001	0.001	0.001	0.001	0.001	0.001	0.001	0.001	0.001	0.001	0.001	0.001	0.001	3.001	0.001	0.001	0.001	0.001	0.001
WS	48.42	17.81	2015	30. 7.	6	0		1					1338	0	0	0	0	1	14	87	121				1338	0.001	0.001	0.001	0.001	0.001	0.001	0.001	0.001	0.001	0.001	0.001	0.001	0.001	0.001	0.001	0.001	0.001	0.001	0.001	0.001	0.001	0.001	0.001	0.001
WS	48.42	17.81	2015	30. 7.	6	0		1					1339	0	0	0	0	1	14	87	121				1339	0.001	0.001	0.001	0.001	0.001	0.001	0.001	0.001	0.001	0.001	0.001	0.001	0.001	0.001	0.001	0.001	0.001	0.001	0.001	0.001	0.001	0.001	0.001	0.001
WS	48.42	17.81	2015	30. 7.	6	0		1					1340	0	0	0	0	1	14	87	121				1340	0.001	0.001	0.001	0.001	0.001	0.001	0.001	0.001	0.001	0.001	0.001	0.001	0.001	0.001	0.001	0.001	0.001	0.001	0.001	0.001	0.001	0.001	0.001	0.001
WS	48.42	17.81	2015	30. 7.	6	0		1					1341	0	0	0	0	1	14	87	121				1341	0.001	0.001	0.001	0.001	0.001	0.001	0.001	0.001	0.001	0.001	0.001	0.001	0.001	0.001	0.001	0.001	0.001	0.001	0.001	0.001	0.001	0.001	0.001	0.001
WS	48.42	17.81	2015	30. 7.	6	0		1					1342	0	0	0	0	1	14	87	121				1342	0.001	0.001	0.001	0.001	0.001	0.001	0.001	0.001	0.001	0.001	0.001	0.001	0.001	0.001	0.001	0.001	0.001	0.001	0.001	0.001	0.001	0.001	0.001	0.001
WS	48.42	17.81	2015	30. 7.	6	0		1					1343	0	0	0	0	1	14	87	121				1343	0.001	0.001	0.001	0.001	0.001	0.001	0.001	0.001	0.001	0.001	0.001	0.001	0.001	0.001	0.001	0.001	0.001	0.001	0.001	0.001	0.001	0.001	0.001	0.001
WS	48.42	17.81	2015	30. 7.	6	0		1					1344	0	0	0	0	1	14	87	121				1344	0.001	0.001	0.001	0.001	0.001	0.001	0.001	0.001	0.001	0.001	0.001	0.001	0.001	0.001	0.001	0.001	0.001	0.001	0.001	0.001	0.001	0.001	0.001	0.001
WS	48.42	17.81	2015	30. 7.	6	0		1					1345	0	0	0	0	1	14	87	121				1345	0.001	0.001	0.001	0.001	0.001	0.001	0.001	0.001	0.001	0.001	0.001	0.001	0.001	0.001	0.001	0.001	0.001	0.001	0.001	0.001	0.001	0.001	0.001	0.001
WS	48.42	17.81	2015	30. 7.	6	0		1					1346	0	0	0	0	1	14	87	121				1346	0.001	0.001	0.001	0.001	0.001	0.001	0.001	0.001	0.001	0.001	0.001	0.001	0.001	0.001	0.001	0.001	0.001	0.001	0.001	0.001	0.001	0.001	0.001	0.001
WS	48.42	17.81	2015	30. 7.	6	0		1					1347	0	0	0	0	1	14	87	121				1347	0.001	0.001	0.001	0.001	0.001	0.001	0.001	0.001	0.001	0.001	0.001	0.001	0.001	0.001	0.001	0.001	0.001	0.001	1.001	0.001	0.001	0.001	0.001	0.001
WS	48.42	17.81	2015	30. 7.	6	1		0					1348	0	0	0	0	1	14	87	121				1348	0.001	0.001	0.001	0.001	0.001	0.001	0.001	0.001	0.001	0.001	0.001	0.001	0.001	0.001	0.001	0.001	0.001	0.001	0.001	0.001	0.001	0.001	0.001	0.001
WS	48.42	17.81	2015	30. 7.	6	1		0					1349	0	0	0	0	1	14	87	121				1349	0.001	0.001	0.001	0.001	0.001	0.001	0.001	0.001	0.001	0.001	0.001	0.001	0.001	0.001	0.001	0.001	0.001	0.001	1.001	0.001	0.001	0.001	0.001	0.001
WS	48.42	17.81	2015	30. 7.	6	1		0					1350	0	0	0	0	1	14	87	121				1350	0.001	0.001	0.001	0.001	0.001	0.001	0.001	0.001	0.001	0.001	0.001	0.001	0.001	0.001	0.001	0.001	0.001	0.001	3.001	0.001	0.001	0.001	0.001	0.001
WS	48.42	17.81	2015	30. 7.	6	1		0					1351	0	0	0	0	1	14	87	121				1351	0.001	0.001	0.001	0.001	0.001	0.001	0.001	0.001	0.001	0.001	0.001	0.001	0.001	0.001	0.001	0.001	0.001	0.001	2.001	0.001	0.001	0.001	0.001	0.001
WS	48.42	17.81	2015	30. 7.	6	1		0					1352	0	0	0	0	1	14	87	121				1352	0.001	0.001	0.001	0.001	0.001	0.001	0.001	0.001	0.001	0.001	0.001	0.001	0.001	0.001	0.001	0.001	0.001	0.001	0.001	0.001	0.001	0.001	0.001	0.001
WS	48.42	17.81	2015	30. 7.	6	1		0					1353	0	0	0	0	1	14	87	121				1353	0.001	0.001	0.001	0.001	0.001	0.001	0.001	0.001	0.001	0.001	0.001	0.001	0.001	0.001	0.001	0.001	0.001	0.001	0.001	0.001	0.001	0.001	0.001	0.001
WS	48.42	17.81	2015	30. 7.	6	1		0					1354	0	0	0	0	1	14	87	121				1354	0.001	0.001	0.001	0.001	0.001	0.001	0.001	0.001	0.001	0.001	0.001	0.001	0.001	0.001	0.001	0.001	0.001	0.001	0.001	0.001	0.001	0.001	0.001	0.001
WS	48.42	17.81	2015	30. 7.	6	1		0					1355	0	0	0	0	1	14	87	121				1355	0.001	0.001	0.001	0.001	0.001	0.001	0.001	0.001	0.001	0.001	0.001	0.001	0.001	0.001	0.001	0.001	0.001	0.001	0.001	0.001	0.001	0.001	0.001	0.001
WS	48.42	17.81	2015	30. 7.	6	1		0					1356	0	0	0	0	1	14	87	121				1356	0.001	0.001	0.001	0.001	0.001	0.001	0.001	0.001	0.001	0.001	0.001	0.001	0.001	0.001	0.001	0.001	0.001	0.001	0.001	0.001	0.001	0.001	0.001	0.001
WS	48.42	17.81	2015	30. 7.	6	1		0					1357	0	0	0	0	1	14	87	121				1357	0.001	0.001	0.001	0.001	0.001	0.001	0.001	0.001	0.001	0.001	0.001	0.001	0.001	0.001	0.001	0.001	0.001	0.001	1.001	0.001	0.001	0.001	0.001	0.001
WS	48.42	17.81	2015	12. 8.	7	0		1					1370	0	0	0	0	1	14	100	134				1370	0.001	0.001	0.001	0.001	0.001	0.001	0.001	0.001	0.001	0.001	0.001	0.001	0.001	0.001	0.001	0.001	0.001	0.001	27.001	0.001	0.001	0.001	0.001	0.001
WS	48.42	17.81	2015	12. 8.	7	0		1					1371	0	0	0	0	1	14	100	134				1371	0.001	0.001	0.001	0.001	0.001	0.001	0.001	0.001	0.001	0.001	0.001	0.001	0.001	0.001	0.001	0.001	0.001	0.001	2.001	0.001	0.001	0.001	0.001	0.001
WS	48.42	17.81	2015	12. 8.	7	0		1					1372	0	0	0	0	1	14	100	134				1372	0.001	0.001	0.001	0.001	0.001	0.001	0.001	0.001	0.001	0.001	0.001	0.001	0.001	0.001	0.001	0.001	0.001	0.001	0.001	0.001	0.001	0.001	0.001	0.001
WS	48.42	17.81	2015	12. 8.	7	0		1					1373	0	0	0	0	1	14	100	134				1373	0.001	0.001	0.001	0.001	0.001	0.001	0.001	0.001	0.001	0.001	0.001	0.001	0.001	0.001	0.001	0.001	0.001	0.001	0.001	0.001	0.001	0.001	0.001	0.001
WS	48.42	17.81	2015	12. 8.	7	0		1					1374	0	0	0	0	1	14	100	134				1374	0.001	0.001	0.001	0.001	0.001	0.001	0.001	0.001	0.001	0.001	0.001	0.001	0.001	0.001	0.001	0.001	0.001	0.001	0.001	0.001	0.001	0.001	0.001	0.001
WS	48.42	17.81	2015	12. 8.	7	0		1					1375	0	0	0	0	1	14	100	134				1375	0.001	0.001	0.001	0.001	0.001	0.001	0.001	0.001	0.001	0.001	0.001	0.001	0.001	0.001	0.001	0.001	0.001	0.001	0.001	0.001	0.001	0.001	0.001	0.001
WS	48.42	17.81	2015	12. 8.	7	0		1					1376	0	0	0	0	1	14	100	134				1376	0.001	0.001	0.001	0.001	0.001	0.001	0.001	0.001	0.001	0.001	0.001	0.001	0.001	0.001	0.001	0.001	0.001	0.001	5.001	0.001	0.001	0.001	0.001	0.001
WS	48.42	17.81	2015	12. 8.	7	0		1					1377	0	0	0	0	1	14	100	134				1377	0.001	0.001	0.001	0.001	0.001	0.001	0.001	0.001	0.001	0.001	0.001	0.001	0.001	0.001	0.001	0.001	0.001	0.001	0.001	0.001	0.001	0.001	0.001	0.001
WS	48.42	17.81	2015	12. 8.	7	0		1					1378	0	0	0	0	1	14	100	134				1378	0.001	0.001	0.001	0.001	0.001	0.001	0.001	0.001	0.001	0.001	0.001	0.001	0.001	0.001	0.001	0.001	0.001	0.001	1.001	0.001	0.001	0.001	0.001	0.001
WS	48.42	17.81	2015	12. 8.	7	0		1					1379	0	0	0	0	1	14	100	134				1379	0.001	0.001	0.001	0.001	0.001	0.001	0.001	0.001	0.001	0.001	0.001	0.001	0.001	0.001	0.001	0.001	0.001	0.001	11.001	0.001	0.001	0.001	0.001	0.001
WS	48.42	17.81	2015	12. 8.	7	1		0					1380	0	0	0	0	1	14	100	134				1380	0.001	0.001	0.001	0.001	0.001	0.001	0.001	0.001	0.001	0.001	0.001	0.001	0.001	0.001	0.001	0.001	0.001	0.001	0.001	0.001	0.001	0.001	0.001	0.001
WS	48.42	17.81	2015	12. 8.	7	1		0					1381	0	0	0	0	1	14	100	134				1381	0.001	0.001	0.001	0.001	0.001	0.001	0.001	0.001	0.001	0.001	0.001	0.001	0.001	0.001	0.001	0.001	0.001	0.001	1.001	0.001	0.001	0.001	0.001	0.001
WS	48.42	17.81	2015	12. 8.	7	1		0					1382	0	0	0	0	1	14	100	134				1382	0.001	0.001	0.001	0.001	0.001	0.001	0.001	0.001	0.001	0.001	0.001	0.001	0.001	0.001	0.001	0.001	0.001	0.001	4.001	0.001	0.001	0.001	0.001	0.001
WS	48.42	17.81	2015	12. 8.	7	1		0					1383	0	0	0	0	1	14	100	134				1383	0.001	0.001	0.001	0.001	0.001	0.001	0.001	0.001	0.001	0.001	0.001	0.001	0.001	0.001	0.001	0.001	0.001	0.001	0.001	0.001	0.001	0.001	0.001	0.001
WS	48.42	17.81	2015	12. 8.	7	1		0					1384	0	0	0	0	1	14	100	134				1384	0.001	0.001	0.001	0.001	0.001	0.001	0.001	0.001	0.001	0.001	0.001	0.001	0.001	0.001	0.001	0.001	0.001	0.001	0.001	0.001	0.001	0.001	0.001	0.001
WS	48.42	17.81	2015	12. 8.	7	1		0					1385	0	0	0	0	1	14	100	134				1385	0.001	0.001	0.001	0.001	0.001	0.001	0.001	0.001	0.001	0.001	0.001	0.001	0.001	0.001	0.001	0.001	0.001	0.001	0.001	0.001	0.001	0.001	0.001	0.001
WS	48.42	17.81	2015	12. 8.	7	1		0					1386	0	0	0	0	1	14	100	134				1386	0.001	0.001	0.001	0.001	0.001	0.001	0.001	0.001	0.001	0.001	0.001	0.001	0.001	0.001	0.001	0.001	0.001	0.001	1.001	0.001	0.001	0.001	0.001	0.001
WS	48.42	17.81	2015	12. 8.	7	1		0					1387	0	0	0	0	1	14	100	134				1387	0.001	0.001	0.001	0.001	0.001	0.001	0.001	0.001	0.001	0.001	0.001	0.001	0.001	0.001	0.001	0.001	0.001	0.001	5.001	0.001	0.001	0.001	0.001	0.001
WS	48.42	17.81	2015	12. 8.	7	1		0					1388	0	0	0	0	1	14	100	134				1388	0.001	0.001	0.001	0.001	0.001	0.001	0.001	0.001	0.001	0.001	0.001	0.001	0.001	0.001	0.001	0.001	0.001	0.001	1.001	0.001	0.001	0.001	0.001	0.001
WS	48.42	17.81	2015	12. 8.	7	1		0					1389	0	0	0	0	1	14	100	134				1389	0.001	0.001	0.001	0.001	0.001	0.001	0.001	0.001	0.001	0.001	0.001	0.001	0.001	0.001	0.001	0.001	0.001	0.001	0.001	0.001	0.001	0.001	0.001	0.001
WS	48.42	17.81	2015	27. 8.	8	0		1					1402	0	0	0	0	1	14	115	149				1402	0.001	0.001	0.001	0.001	0.001	0.001	0.001	0.001	0.001	0.001	0.001	0.001	0.001	0.001	0.001	0.001	0.001	0.001	0.001	0.001	0.001	0.001	0.001	0.001
WS	48.42	17.81	2015	27. 8.	8	0		1					1403	0	0	0	0	1	14	115	149				1403	0.001	0.001	0.001	0.001	0.001	0.001	0.001	0.001	0.001	0.001	0.001	0.001	0.001	0.001	0.001	0.001	0.001	0.001	0.001	0.001	0.001	0.001	0.001	0.001
WS	48.42	17.81	2015	27. 8.	8	0		1					1404	0	0	0	0	1	14	115	149				1404	0.001	0.001	0.001	0.001	0.001	0.001	0.001	0.001	0.001	0.001	0.001	0.001	0.001	0.001	0.001	0.001	0.001	0.001	0.001	0.001	0.001	0.001	0.001	0.001
WS	48.42	17.81	2015	27. 8.	8	0		1					1405	0	0	0	0	1	14	115	149				1405	0.001	0.001	0.001	0.001	0.001	0.001	0.001	0.001	0.001	0.001	0.001	0.001	0.001	0.001	0.001	0.001	0.001	0.001	1.001	0.001	0.001	0.001	0.001	0.001
WS	48.42	17.81	2015	27. 8.	8	0		1					1406	0	0	0	0	1	14	115	149				1406	0.001	0.001	0.001	0.001	0.001	0.001	0.001	0.001	0.001	0.001	0.001	0.001	0.001	0.001	0.001	0.001	0.001	0.001	2.001	0.001	0.001	0.001	0.001	0.001
WS	48.42	17.81	2015	27. 8.	8	0		1					1407	0	0	0	0	1	14	115	149				1407	0.001	0.001	0.001	0.001	0.001	0.001	0.001	0.001	0.001	0.001	0.001	0.001	0.001	0.001	0.001	0.001	0.001	0.001	2.001	0.001	0.001	0.001	0.001	0.001
WS	48.42	17.81	2015	27. 8.	8	0		1					1408	0	0	0	0	1	14	115	149				1408	0.001	0.001	0.001	0.001	0.001	0.001	0.001	0.001	0.001	0.001	0.001	0.001	0.001	0.001	0.001	0.001	0.001	0.001	1.001	0.001	0.001	0.001	0.001	0.001
WS	48.42	17.81	2015	27. 8.	8	0		1					1409	0	0	0	0	1	14	115	149				1409	0.001	0.001	0.001	0.001	0.001	0.001	0.001	0.001	0.001	0.001	0.001	0.001	0.001	0.001	0.001	0.001	0.001	0.001	0.001	0.001	0.001	0.001	0.001	0.001
WS	48.42	17.81	2015	27. 8.	8	0		1					1410	0	0	0	0	1	14	115	149				1410	0.001	0.001	0.001	0.001	0.001	0.001	0.001	0.001	0.001	0.001	0.001	0.001	0.001	0.001	0.001	0.001	0.001	0.001	2.001	0.001	0.001	0.001	0.001	0.001
WS	48.42	17.81	2015	27. 8.	8	0		1					1411	0	0	0	0	1	14	115	149				1411	0.001	0.001	0.001	0.001	0.001	0.001	0.001	0.001	0.001	0.001	0.001	0.001	0.001	0.001	0.001	0.001	0.001	0.001	5.001	0.001	0.001	0.001	0.001	0.001
WS	48.42	17.81	2015	27. 8.	8	1		0					1412	0	0	0	0	1	14	115	149				1412	0.001	0.001	0.001	0.001	0.001	0.001	0.001	0.001	0.001	0.001	0.001	0.001	0.001	0.001	0.001	0.001	0.001	0.001	0.001	0.001	0.001	0.001	0.001	0.001
WS	48.42	17.81	2015	27. 8.	8	1		0					1413	0	0	0	0	1	14	115	149				1413	0.001	0.001	0.001	0.001	0.001	0.001	0.001	0.001	0.001	0.001	0.001	0.001	0.001	0.001	0.001	0.001	0.001	0.001	7.001	0.001	0.001	0.001	0.001	0.001
WS	48.42	17.81	2015	27. 8.	8	1		0					1414	0	0	0	0	1	14	115	149				1414	0.001	0.001	0.001	0.001	0.001	0.001	0.001	0.001	0.001	0.001	0.001	0.001	0.001	0.001	0.001	0.001	0.001	0.001	5.001	0.001	0.001	0.001	0.001	0.001
WS	48.42	17.81	2015	27. 8.	8	1		0					1415	0	0	0	0	1	14	115	149				1415	0.001	0.001	0.001	0.001	0.001	0.001	0.001	0.001	0.001	0.001	0.001	0.001	0.001	0.001	0.001	0.001	0.001	0.001	2.001	0.001	0.001	0.001	0.001	0.001
WS	48.42	17.81	2015	27. 8.	8	1		0					1416	0	0	0	0	1	14	115	149				1416	0.001	0.001	0.001	0.001	0.001	0.001	0.001	0.001	0.001	0.001	0.001	0.001	0.001	0.001	0.001	0.001	0.001	0.001	2.001	0.001	0.001	0.001	0.001	0.001
WS	48.42	17.81	2015	27. 8.	8	1		0					1417	0	0	0	0	1	14	115	149				1417	0.001	0.001	0.001	0.001	0.001	0.001	0.001	0.001	0.001	0.001	0.001	0.001	0.001	0.001	0.001	0.001	0.001	0.001	0.001	0.001	0.001	0.001	0.001	0.001
WS	48.42	17.81	2015	27. 8.	8	1		0					1418	0	0	0	0	1	14	115	149				1418	0.001	0.001	0.001	0.001	0.001	0.001	0.001	0.001	0.001	0.001	0.001	0.001	0.001	0.001	0.001	0.001	0.001	0.001	0.001	0.001	0.001	0.001	0.001	0.001
WS	48.42	17.81	2015	27. 8.	8	1		0					1419	0	0	0	0	1	14	115	149				1419	0.001	0.001	0.001	0.001	0.001	0.001	0.001	0.001	0.001	0.001	0.001	0.001	0.001	0.001	0.001	0.001	0.001	0.001	1.001	0.001	0.001	0.001	0.001	0.001
WS	48.42	17.81	2015	27. 8.	8	1		0					1420	0	0	0	0	1	14	115	149				1420	0.001	0.001	0.001	0.001	0.001	0.001	0.001	0.001	0.001	0.001	0.001	0.001	0.001	0.001	0.001	0.001	0.001	0.001	6.001	0.001	0.001	0.001	0.001	0.001
WS	48.42	17.81	2015	27. 8.	8	1		0					1421	0	0	0	0	1	14	115	149				1421	0.001	0.001	0.001	0.001	0.001	0.001	0.001	0.001	0.001	0.001	0.001	0.001	0.001	0.001	0.001	0.001	0.001	0.001	4.001	0.001	0.001	0.001	0.001	0.001
WS	48.42	17.81	2015	10. 9.	9	0		1					1434	0	0	0	0	1	14	129	163				1434	0.001	0.001	0.001	0.001	0.001	0.001	0.001	0.001	0.001	0.001	0.001	0.001	0.001	0.001	0.001	0.001	0.001	0.001	0.001	0.001	0.001	0.001	0.001	0.001
WS	48.42	17.81	2015	10. 9.	9	0		1					1435	0	0	0	0	1	14	129	163				1435	0.001	0.001	0.001	0.001	0.001	0.001	0.001	0.001	0.001	0.001	0.001	0.001	0.001	0.001	0.001	0.001	0.001	0.001	0.001	0.001	0.001	0.001	0.001	0.001
WS	48.42	17.81	2015	10. 9.	9	0		1					1436	0	0	0	0	1	14	129	163				1436	0.001	0.001	0.001	0.001	0.001	0.001	0.001	0.001	0.001	0.001	0.001	0.001	0.001	0.001	0.001	0.001	0.001	0.001	0.001	0.001	0.001	0.001	0.001	0.001
WS	48.42	17.81	2015	10. 9.	9	0		1					1437	0	0	0	0	1	14	129	163				1437	0.001	0.001	0.001	0.001	0.001	0.001	0.001	0.001	0.001	0.001	0.001	0.001	0.001	0.001	0.001	0.001	0.001	0.001	0.001	0.001	0.001	0.001	0.001	0.001
WS	48.42	17.81	2015	10. 9.	9	0		1					1438	0	0	0	0	1	14	129	163				1438	0.001	0.001	0.001	0.001	0.001	0.001	0.001	0.001	0.001	0.001	0.001	0.001	0.001	0.001	0.001	0.001	0.001	0.001	0.001	0.001	0.001	0.001	0.001	0.001
WS	48.42	17.81	2015	10. 9.	9	0		1					1439	0	0	0	0	1	14	129	163				1439	0.001	0.001	0.001	0.001	0.001	0.001	0.001	0.001	0.001	0.001	0.001	0.001	0.001	0.001	0.001	0.001	0.001	0.001	0.001	0.001	0.001	0.001	0.001	0.001
WS	48.42	17.81	2015	10. 9.	9	0		1					1440	0	0	0	0	1	14	129	163				1440	0.001	0.001	0.001	0.001	0.001	0.001	0.001	0.001	0.001	0.001	0.001	0.001	0.001	0.001	0.001	0.001	0.001	0.001	0.001	0.001	0.001	0.001	0.001	0.001
WS	48.42	17.81	2015	10. 9.	9	0		1					1441	0	0	0	0	1	14	129	163				1441	0.001	0.001	0.001	0.001	0.001	0.001	0.001	0.001	0.001	0.001	0.001	0.001	0.001	0.001	0.001	0.001	0.001	0.001	0.001	0.001	0.001	0.001	0.001	0.001
WS	48.42	17.81	2015	10. 9.	9	0		1					1442	0	0	0	0	1	14	129	163				1442	0.001	0.001	0.001	0.001	0.001	0.001	0.001	0.001	0.001	0.001	0.001	0.001	0.001	0.001	0.001	0.001	0.001	0.001	0.001	0.001	0.001	0.001	0.001	0.001
WS	48.42	17.81	2015	10. 9.	9	0		1					1443	0	0	0	0	1	14	129	163				1443	0.001	0.001	0.001	0.001	0.001	0.001	0.001	0.001	0.001	0.001	0.001	0.001	0.001	0.001	0.001	0.001	0.001	0.001	0.001	0.001	0.001	0.001	0.001	0.001
WS	48.42	17.81	2015	10. 9.	9	1		0					1444	0	0	0	0	1	14	129	163				1444	0.001	0.001	0.001	0.001	0.001	0.001	0.001	0.001	0.001	0.001	0.001	0.001	0.001	0.001	0.001	0.001	0.001	0.001	0.001	0.001	0.001	0.001	0.001	0.001
WS	48.42	17.81	2015	10. 9.	9	1		0					1445	0	0	0	0	1	14	129	163				1445	0.001	0.001	0.001	0.001	0.001	0.001	0.001	0.001	0.001	0.001	0.001	0.001	0.001	0.001	0.001	0.001	0.001	0.001	0.001	0.001	0.001	0.001	0.001	0.001
WS	48.42	17.81	2015	10. 9.	9	1		0					1446	0	0	0	0	1	14	129	163				1446	0.001	0.001	0.001	0.001	0.001	0.001	0.001	0.001	0.001	0.001	0.001	0.001	0.001	0.001	0.001	0.001	0.001	0.001	0.001	0.001	0.001	0.001	0.001	0.001
WS	48.42	17.81	2015	10. 9.	9	1		0					1447	0	0	0	0	1	14	129	163				1447	0.001	0.001	0.001	0.001	0.001	0.001	0.001	0.001	0.001	0.001	0.001	0.001	0.001	0.001	0.001	0.001	0.001	0.001	0.001	0.001	0.001	0.001	0.001	0.001
WS	48.42	17.81	2015	10. 9.	9	1		0					1448	0	0	0	0	1	14	129	163				1448	0.001	0.001	0.001	0.001	0.001	0.001	0.001	0.001	0.001	0.001	0.001	0.001	0.001	0.001	0.001	0.001	0.001	0.001	0.001	0.001	0.001	0.001	0.001	0.001
WS	48.42	17.81	2015	10. 9.	9	1		0					1449	0	0	0	0	1	14	129	163				1449	0.001	0.001	0.001	0.001	0.001	0.001	0.001	0.001	0.001	0.001	0.001	0.001	0.001	0.001	0.001	0.001	0.001	0.001	0.001	0.001	0.001	0.001	0.001	0.001
WS	48.42	17.81	2015	10. 9.	9	1		0					1450	0	0	0	0	1	14	129	163				1450	0.001	0.001	0.001	0.001	0.001	0.001	0.001	0.001	0.001	0.001	0.001	0.001	0.001	0.001	0.001	0.001	0.001	0.001	0.001	0.001	0.001	0.001	0.001	0.001
WS	48.42	17.81	2015	10. 9.	9	1		0					1451	0	0	0	0	1	14	129	163				1451	0.001	0.001	0.001	0.001	0.001	0.001	0.001	0.001	0.001	0.001	0.001	0.001	0.001	0.001	0.001	0.001	0.001	0.001	0.001	0.001	0.001	0.001	0.001	0.001
WS	48.42	17.81	2015	10. 9.	9	1		0					1452	0	0	0	0	1	14	129	163				1452	0.001	0.001	0.001	0.001	0.001	0.001	0.001	0.001	0.001	0.001	0.001	0.001	0.001	0.001	0.001	0.001	0.001	0.001	0.001	0.001	0.001	0.001	0.001	0.001
WS	48.42	17.81	2015	10. 9.	9	1		0					1453	0	0	0	0	1	14	129	163				1453	0.001	0.001	0.001	0.001	0.001	0.001	0.001	0.001	0.001	0.001	0.001	0.001	0.001	0.001	0.001	0.001	0.001	0.001	0.001	0.001	0.001	0.001	0.001	0.001
WS	48.42	17.81	2015	24. 9.	10	0		1					1466	0	0	0	0	1	14	143	177				1466	0.001	0.001	0.001	0.001	0.001	0.001	0.001	0.001	0.001	0.001	0.001	0.001	0.001	0.001	0.001	0.001	0.001	0.001	0.001	0.001	0.001	0.001	0.001	0.001
WS	48.42	17.81	2015	24. 9.	10	0		1					1467	0	0	0	0	1	14	143	177				1467	0.001	0.001	0.001	0.001	0.001	0.001	0.001	0.001	0.001	0.001	0.001	0.001	0.001	0.001	0.001	0.001	0.001	0.001	0.001	0.001	0.001	0.001	0.001	0.001
WS	48.42	17.81	2015	24. 9.	10	0		1					1468	0	0	0	0	1	14	143	177				1468	0.001	0.001	0.001	0.001	0.001	0.001	0.001	0.001	0.001	0.001	0.001	0.001	0.001	0.001	0.001	0.001	0.001	0.001	0.001	0.001	0.001	0.001	0.001	0.001
WS	48.42	17.81	2015	24. 9.	10	0		1					1469	0	0	0	0	1	14	143	177				1469	0.001	0.001	0.001	0.001	0.001	0.001	0.001	0.001	0.001	0.001	0.001	0.001	0.001	0.001	0.001	0.001	0.001	0.001	0.001	0.001	0.001	0.001	0.001	0.001
WS	48.42	17.81	2015	24. 9.	10	0		1					1470	0	0	0	0	1	14	143	177				1470	0.001	0.001	0.001	0.001	0.001	0.001	0.001	0.001	0.001	0.001	0.001	0.001	0.001	0.001	0.001	0.001	0.001	0.001	0.001	0.001	0.001	0.001	0.001	0.001
WS	48.42	17.81	2015	24. 9.	10	0		1					1471	0	0	0	0	1	14	143	177				1471	0.001	0.001	0.001	0.001	0.001	0.001	0.001	0.001	0.001	0.001	0.001	0.001	0.001	0.001	0.001	0.001	0.001	0.001	0.001	0.001	0.001	0.001	0.001	0.001
WS	48.42	17.81	2015	24. 9.	10	0		1					1472	0	0	0	0	1	14	143	177				1472	0.001	0.001	0.001	0.001	0.001	0.001	0.001	0.001	0.001	0.001	0.001	0.001	0.001	0.001	0.001	0.001	0.001	0.001	0.001	0.001	0.001	0.001	0.001	0.001
WS	48.42	17.81	2015	24. 9.	10	0		1					1473	0	0	0	0	1	14	143	177				1473	0.001	0.001	0.001	0.001	0.001	0.001	0.001	0.001	0.001	0.001	0.001	0.001	0.001	0.001	0.001	0.001	0.001	0.001	0.001	0.001	0.001	0.001	0.001	0.001
WS	48.42	17.81	2015	24. 9.	10	0		1					1474	0	0	0	0	1	14	143	177				1474	0.001	0.001	0.001	0.001	0.001	0.001	0.001	0.001	0.001	0.001	0.001	0.001	0.001	0.001	0.001	0.001	0.001	0.001	1.001	0.001	0.001	0.001	0.001	0.001
WS	48.42	17.81	2015	24. 9.	10	0		1					1475	0	0	0	0	1	14	143	177				1475	0.001	0.001	0.001	0.001	0.001	0.001	0.001	0.001	0.001	0.001	0.001	0.001	0.001	0.001	0.001	0.001	0.001	0.001	2.001	0.001	0.001	0.001	0.001	0.001
WS	48.42	17.81	2015	24. 9.	10	1		0					1476	0	0	0	0	1	14	143	177				1476	0.001	0.001	0.001	0.001	0.001	0.001	0.001	0.001	0.001	0.001	0.001	0.001	0.001	0.001	0.001	0.001	0.001	0.001	0.001	0.001	0.001	0.001	0.001	0.001
WS	48.42	17.81	2015	24. 9.	10	1		0					1477	0	0	0	0	1	14	143	177				1477	0.001	0.001	0.001	0.001	0.001	0.001	0.001	0.001	0.001	0.001	0.001	0.001	0.001	0.001	0.001	0.001	0.001	0.001	0.001	0.001	0.001	0.001	0.001	0.001
WS	48.42	17.81	2015	24. 9.	10	1		0					1478	0	0	0	0	1	14	143	177				1478	0.001	0.001	0.001	0.001	0.001	0.001	0.001	0.001	0.001	0.001	0.001	0.001	0.001	0.001	0.001	0.001	0.001	0.001	0.001	0.001	0.001	0.001	0.001	0.001
WS	48.42	17.81	2015	24. 9.	10	1		0					1479	0	0	0	0	1	14	143	177				1479	0.001	0.001	0.001	0.001	0.001	0.001	0.001	0.001	0.001	0.001	0.001	0.001	0.001	0.001	0.001	0.001	0.001	0.001	0.001	0.001	0.001	0.001	0.001	0.001
WS	48.42	17.81	2015	24. 9.	10	1		0					1480	0	0	0	0	1	14	143	177				1480	0.001	0.001	0.001	0.001	0.001	0.001	0.001	0.001	0.001	0.001	0.001	0.001	0.001	0.001	0.001	0.001	0.001	0.001	0.001	0.001	0.001	0.001	0.001	0.001
WS	48.42	17.81	2015	24. 9.	10	1		0					1481	0	0	0	0	1	14	143	177				1481	0.001	0.001	0.001	0.001	0.001	0.001	0.001	0.001	0.001	0.001	0.001	0.001	0.001	0.001	0.001	0.001	0.001	0.001	0.001	0.001	0.001	0.001	0.001	0.001
WS	48.42	17.81	2015	24. 9.	10	1		0					1482	0	0	0	0	1	14	143	177				1482	0.001	0.001	0.001	0.001	0.001	0.001	0.001	0.001	0.001	0.001	0.001	0.001	0.001	0.001	0.001	0.001	0.001	0.001	0.001	0.001	0.001	0.001	0.001	0.001
WS	48.42	17.81	2015	24. 9.	10	1		0					1483	0	0	0	0	1	14	143	177				1483	0.001	0.001	0.001	0.001	0.001	0.001	0.001	0.001	0.001	0.001	0.001	0.001	0.001	0.001	0.001	0.001	0.001	0.001	0.001	0.001	0.001	0.001	0.001	0.001
WS	48.42	17.81	2015	24. 9.	10	1		0					1484	0	0	0	0	1	14	143	177				1484	0.001	0.001	0.001	0.001	0.001	0.001	0.001	0.001	0.001	0.001	0.001	0.001	0.001	0.001	0.001	0.001	0.001	0.001	1.001	0.001	0.001	0.001	0.001	0.001
WS	48.42	17.81	2015	24. 9.	10	1		0					1485	0	0	0	0	1	14	143	177				1485	0.001	0.001	0.001	0.001	0.001	0.001	0.001	0.001	0.001	0.001	0.001	0.001	0.001	0.001	0.001	0.001	0.001	0.001	0.001	0.001	0.001	0.001	0.001	0.001
WS	48.42	17.81	2014	15. 5.	1	0		1			0		878	0	0	0	0	1	13	18	45				878	0.001	0.001	0.001	0.001	0.001	0.001	0.001	0.001	0.001	0.001	0.001	0.001	0.001	0.001	0.001	0.001	0.001	0.001	0.001	0.001	0.001	0.001	0.001	0.001
WS	48.42	17.81	2014	15. 5.	1	0		1			0		879	0	0	0	0	1	13	18	45				879	0.001	0.001	0.001	0.001	0.001	0.001	0.001	0.001	0.001	0.001	0.001	0.001	0.001	0.001	0.001	0.001	0.001	0.001	0.001	0.001	0.001	0.001	0.001	0.001
WS	48.42	17.81	2014	15. 5.	1	0		1			0		880	0	0	0	0	1	13	18	45				880	0.001	0.001	0.001	0.001	0.001	0.001	0.001	0.001	0.001	0.001	0.001	0.001	0.001	0.001	0.001	0.001	0.001	0.001	0.001	0.001	0.001	0.001	0.001	0.001
WS	48.42	17.81	2014	15. 5.	1	0		1			0		881	0	0	0	0	1	13	18	45				881	0.001	0.001	0.001	0.001	0.001	0.001	0.001	0.001	0.001	0.001	0.001	0.001	0.001	0.001	0.001	0.001	0.001	0.001	0.001	0.001	0.001	0.001	0.001	0.001
WS	48.42	17.81	2014	15. 5.	1	0		0			1		882	0	0	0	0	1	13	18	45				882	0.001	0.001	0.001	0.001	0.001	0.001	0.001	0.001	0.001	0.001	0.001	0.001	0.001	0.001	0.001	0.001	0.001	0.001	0.001	0.001	0.001	0.001	0.001	0.001
WS	48.42	17.81	2014	15. 5.	1	0		0			1		883	0	0	0	0	1	13	18	45				883	0.001	0.001	0.001	0.001	0.001	0.001	0.001	0.001	0.001	0.001	0.001	0.001	0.001	0.001	0.001	0.001	0.001	0.001	0.001	0.001	0.001	0.001	0.001	0.001
WS	48.42	17.81	2014	15. 5.	1	0		0			1		884	0	0	0	0	1	13	18	45				884	0.001	0.001	0.001	0.001	0.001	0.001	0.001	0.001	0.001	0.001	0.001	0.001	0.001	0.001	0.001	0.001	0.001	0.001	0.001	0.001	0.001	0.001	0.001	0.001
WS	48.42	17.81	2014	15. 5.	1	0		0			1		885	0	0	0	0	1	13	18	45				885	0.001	0.001	0.001	0.001	0.001	0.001	0.001	0.001	0.001	0.001	0.001	0.001	0.001	0.001	0.001	0.001	0.001	0.001	0.001	0.001	0.001	0.001	0.001	0.001
WS	48.42	17.81	2014	15. 5.	1	1		0			0		886	0	0	0	0	1	13	18	45				886	0.001	0.001	0.001	0.001	0.001	0.001	0.001	0.001	0.001	0.001	0.001	0.001	0.001	0.001	0.001	0.001	0.001	0.001	0.001	0.001	0.001	0.001	0.001	0.001
WS	48.42	17.81	2014	15. 5.	1	1		0			0		887	0	0	0	0	1	13	18	45				887	0.001	0.001	0.001	0.001	0.001	0.001	0.001	0.001	0.001	0.001	0.001	0.001	0.001	0.001	0.001	0.001	0.001	0.001	0.001	0.001	0.001	0.001	0.001	0.001
WS	48.42	17.81	2014	15. 5.	1	1		0			0		888	0	0	0	0	1	13	18	45				888	0.001	0.001	0.001	0.001	0.001	0.001	0.001	0.001	0.001	0.001	0.001	0.001	0.001	0.001	0.001	0.001	0.001	0.001	0.001	0.001	0.001	0.001	0.001	0.001
WS	48.42	17.81	2014	15. 5.	1	1		0			0		889	0	0	0	0	1	13	18	45				889	0.001	0.001	0.001	0.001	0.001	0.001	0.001	0.001	0.001	0.001	0.001	0.001	0.001	0.001	0.001	0.001	0.001	0.001	0.001	0.001	0.001	0.001	0.001	0.001
WS	48.42	17.81	2014	10. 6.	2	0		1			0		910	0	0	0	0	1	13	44	71				910	0.001	0.001	0.001	0.001	0.001	0.001	0.001	0.001	0.001	0.001	0.001	0.001	0.001	0.001	0.001	0.001	0.001	0.001	0.001	0.001	0.001	0.001	0.001	0.001
WS	48.42	17.81	2014	10. 6.	2	0		1			0		911	0	0	0	0	1	13	44	71				911	0.001	0.001	0.001	0.001	0.001	0.001	0.001	0.001	0.001	0.001	0.001	0.001	0.001	0.001	0.001	0.001	0.001	0.001	0.001	0.001	0.001	0.001	0.001	0.001
WS	48.42	17.81	2014	10. 6.	2	0		1			0		912	0	0	0	0	1	13	44	71				912	0.001	0.001	0.001	0.001	0.001	0.001	0.001	0.001	0.001	0.001	0.001	0.001	0.001	0.001	0.001	0.001	0.001	0.001	0.001	0.001	0.001	0.001	0.001	0.001
WS	48.42	17.81	2014	10. 6.	2	0		1			0		913	0	0	0	0	1	13	44	71				913	0.001	0.001	0.001	0.001	0.001	0.001	0.001	0.001	0.001	0.001	0.001	0.001	0.001	0.001	0.001	0.001	0.001	0.001	0.001	0.001	0.001	0.001	0.001	0.001
WS	48.42	17.81	2014	10. 6.	2	0		0			1		914	0	0	0	0	1	13	44	71				914	0.001	0.001	0.001	0.001	0.001	0.001	0.001	0.001	0.001	0.001	0.001	0.001	0.001	0.001	0.001	0.001	0.001	0.001	0.001	0.001	0.001	0.001	0.001	0.001
WS	48.42	17.81	2014	10. 6.	2	0		0			1		915	0	0	0	0	1	13	44	71				915	0.001	0.001	0.001	0.001	0.001	0.001	0.001	0.001	0.001	0.001	0.001	0.001	0.001	0.001	0.001	0.001	0.001	0.001	1.001	0.001	0.001	0.001	0.001	0.001
WS	48.42	17.81	2014	10. 6.	2	0		0			1		916	0	0	0	0	1	13	44	71				916	0.001	0.001	0.001	0.001	0.001	0.001	0.001	0.001	0.001	0.001	0.001	0.001	0.001	0.001	0.001	0.001	0.001	0.001	0.001	0.001	0.001	0.001	0.001	0.001
WS	48.42	17.81	2014	10. 6.	2	0		0			1		917	0	0	0	0	1	13	44	71				917	0.001	0.001	0.001	0.001	0.001	0.001	0.001	0.001	0.001	0.001	0.001	0.001	0.001	0.001	0.001	0.001	0.001	0.001	0.001	0.001	0.001	0.001	0.001	0.001
WS	48.42	17.81	2014	10. 6.	2	1		0			0		918	0	0	0	0	1	13	44	71				918	0.001	0.001	0.001	0.001	0.001	0.001	0.001	0.001	0.001	0.001	0.001	0.001	0.001	0.001	0.001	0.001	0.001	0.001	0.001	0.001	0.001	0.001	0.001	0.001
WS	48.42	17.81	2014	10. 6.	2	1		0			0		919	0	0	0	0	1	13	44	71				919	0.001	0.001	0.001	0.001	0.001	0.001	0.001	0.001	0.001	0.001	0.001	0.001	0.001	0.001	0.001	0.001	0.001	0.001	1.001	0.001	0.001	0.001	0.001	0.001
WS	48.42	17.81	2014	10. 6.	2	1		0			0		920	0	0	0	0	1	13	44	71				920	0.001	0.001	0.001	0.001	0.001	0.001	0.001	0.001	0.001	0.001	0.001	0.001	0.001	0.001	0.001	0.001	0.001	0.001	0.001	0.001	0.001	0.001	0.001	0.001
WS	48.42	17.81	2014	10. 6.	2	1		0			0		921	0	0	0	0	1	13	44	71				921	0.001	0.001	0.001	0.001	0.001	0.001	0.001	0.001	0.001	0.001	0.001	0.001	0.001	0.001	0.001	0.001	0.001	0.001	0.001	0.001	0.001	0.001	0.001	0.001
WS	48.42	17.81	2014	24. 6.	3	0		1			0		942	0	0	0	0	1	13	58	85				942	0.001	0.001	0.001	0.001	0.001	0.001	0.001	0.001	0.001	0.001	0.001	0.001	0.001	0.001	0.001	0.001	0.001	0.001	0.001	0.001	0.001	0.001	0.001	0.001
WS	48.42	17.81	2014	24. 6.	3	0		1			0		943	0	0	0	0	1	13	58	85				943	0.001	0.001	0.001	0.001	0.001	0.001	0.001	0.001	0.001	0.001	0.001	0.001	0.001	0.001	0.001	0.001	0.001	0.001	0.001	0.001	0.001	0.001	0.001	0.001
WS	48.42	17.81	2014	24. 6.	3	0		1			0		944	0	0	0	0	1	13	58	85				944	0.001	0.001	0.001	0.001	0.001	0.001	0.001	0.001	0.001	0.001	0.001	0.001	0.001	0.001	0.001	0.001	0.001	0.001	0.001	0.001	0.001	0.001	0.001	0.001
WS	48.42	17.81	2014	24. 6.	3	0		1			0		945	0	0	0	0	1	13	58	85				945	0.001	0.001	0.001	0.001	0.001	0.001	0.001	0.001	0.001	0.001	0.001	0.001	0.001	0.001	0.001	0.001	0.001	0.001	0.001	0.001	0.001	0.001	0.001	0.001
WS	48.42	17.81	2014	24. 6.	3	0		0			1		946	0	0	0	0	1	13	58	85				946	0.001	0.001	0.001	0.001	0.001	0.001	0.001	0.001	0.001	0.001	0.001	0.001	0.001	0.001	0.001	0.001	0.001	0.001	0.001	0.001	0.001	0.001	0.001	0.001
WS	48.42	17.81	2014	24. 6.	3	0		0			1		947	0	0	0	0	1	13	58	85				947	0.001	0.001	0.001	0.001	0.001	0.001	0.001	0.001	0.001	0.001	0.001	0.001	0.001	0.001	0.001	0.001	0.001	0.001	0.001	0.001	0.001	0.001	0.001	0.001
WS	48.42	17.81	2014	24. 6.	3	0		0			1		948	0	0	0	0	1	13	58	85				948	0.001	0.001	0.001	0.001	0.001	0.001	0.001	0.001	0.001	0.001	0.001	0.001	0.001	0.001	0.001	0.001	0.001	0.001	0.001	0.001	0.001	0.001	0.001	0.001
WS	48.42	17.81	2014	24. 6.	3	0		0			1		949	0	0	0	0	1	13	58	85				949	0.001	0.001	0.001	0.001	0.001	0.001	0.001	0.001	0.001	0.001	0.001	0.001	0.001	0.001	0.001	0.001	0.001	0.001	0.001	0.001	0.001	0.001	0.001	0.001
WS	48.42	17.81	2014	24. 6.	3	1		0			0		950	0	0	0	0	1	13	58	85				950	0.001	0.001	0.001	0.001	0.001	0.001	0.001	0.001	0.001	0.001	0.001	0.001	0.001	0.001	0.001	0.001	0.001	0.001	0.001	0.001	0.001	0.001	0.001	0.001
WS	48.42	17.81	2014	24. 6.	3	1		0			0		951	0	0	0	0	1	13	58	85				951	0.001	0.001	0.001	0.001	0.001	0.001	0.001	0.001	0.001	0.001	0.001	0.001	0.001	0.001	0.001	0.001	0.001	0.001	0.001	0.001	0.001	0.001	0.001	0.001
WS	48.42	17.81	2014	24. 6.	3	1		0			0		952	0	0	0	0	1	13	58	85				952	0.001	0.001	0.001	0.001	0.001	0.001	0.001	0.001	0.001	0.001	0.001	0.001	0.001	0.001	0.001	0.001	0.001	0.001	0.001	0.001	0.001	0.001	0.001	0.001
WS	48.42	17.81	2014	24. 6.	3	1		0			0		953	0	0	0	0	1	13	58	85				953	0.001	0.001	0.001	0.001	0.001	0.001	0.001	0.001	0.001	0.001	0.001	0.001	0.001	0.001	0.001	0.001	0.001	0.001	0.001	0.001	0.001	0.001	0.001	0.001
WS	48.42	17.81	2014	8. 7 .	4	0		1			0		974	0	0	0	0	1	13	72	99				974	0.001	0.001	0.001	0.001	0.001	0.001	0.001	0.001	0.001	0.001	0.001	0.001	0.001	0.001	0.001	0.001	0.001	0.001	0.001	0.001	0.001	0.001	0.001	0.001
WS	48.42	17.81	2014	8. 7 .	4	0		1			0		975	0	0	0	0	1	13	72	99				975	0.001	0.001	0.001	0.001	0.001	0.001	0.001	0.001	0.001	0.001	0.001	0.001	0.001	0.001	0.001	0.001	0.001	0.001	0.001	0.001	0.001	0.001	0.001	0.001
WS	48.42	17.81	2014	8. 7 .	4	0		1			0		976	0	0	0	0	1	13	72	99				976	0.001	0.001	0.001	0.001	0.001	0.001	0.001	0.001	0.001	0.001	0.001	0.001	0.001	0.001	0.001	0.001	0.001	0.001	0.001	0.001	0.001	0.001	0.001	0.001
WS	48.42	17.81	2014	8. 7 .	4	0		1			0		977	0	0	0	0	1	13	72	99				977	0.001	0.001	0.001	0.001	0.001	0.001	0.001	0.001	0.001	0.001	0.001	0.001	0.001	0.001	0.001	0.001	0.001	0.001	2.001	0.001	0.001	0.001	0.001	0.001
WS	48.42	17.81	2014	8. 7 .	4	0		0			1		978	0	0	0	0	1	13	72	99				978	0.001	0.001	0.001	0.001	0.001	0.001	0.001	0.001	0.001	0.001	0.001	0.001	0.001	0.001	0.001	0.001	0.001	0.001	0.001	0.001	0.001	0.001	0.001	0.001
WS	48.42	17.81	2014	8. 7 .	4	0		0			1		979	0	0	0	0	1	13	72	99				979	0.001	0.001	0.001	0.001	0.001	0.001	0.001	0.001	0.001	0.001	0.001	0.001	0.001	0.001	0.001	0.001	0.001	0.001	0.001	0.001	0.001	0.001	0.001	0.001
WS	48.42	17.81	2014	8. 7 .	4	0		0			1		980	0	0	0	0	1	13	72	99				980	0.001	0.001	0.001	0.001	0.001	0.001	0.001	0.001	0.001	0.001	0.001	0.001	0.001	0.001	0.001	0.001	0.001	0.001	0.001	0.001	0.001	0.001	0.001	0.001
WS	48.42	17.81	2014	8. 7 .	4	0		0			1		981	0	0	0	0	1	13	72	99				981	0.001	0.001	0.001	0.001	0.001	0.001	0.001	0.001	0.001	0.001	0.001	0.001	0.001	0.001	0.001	0.001	0.001	0.001	0.001	0.001	0.001	0.001	0.001	0.001
WS	48.42	17.81	2014	8. 7 .	4	1		0			0		982	0	0	0	0	1	13	72	99				982	0.001	0.001	0.001	0.001	0.001	0.001	0.001	0.001	0.001	0.001	0.001	0.001	0.001	0.001	0.001	0.001	0.001	0.001	14.001	0.001	0.001	0.001	0.001	0.001
WS	48.42	17.81	2014	8. 7 .	4	1		0			0		983	0	0	0	0	1	13	72	99				983	0.001	0.001	0.001	0.001	0.001	0.001	0.001	0.001	0.001	0.001	0.001	0.001	0.001	0.001	0.001	0.001	0.001	0.001	1.001	0.001	0.001	0.001	0.001	0.001
WS	48.42	17.81	2014	8. 7 .	4	1		0			0		984	0	0	0	0	1	13	72	99				984	0.001	0.001	0.001	0.001	0.001	0.001	0.001	0.001	0.001	0.001	0.001	0.001	0.001	0.001	0.001	0.001	0.001	0.001	1.001	0.001	0.001	0.001	0.001	0.001
WS	48.42	17.81	2014	8. 7 .	4	1		0			0		985	0	0	0	0	1	13	72	99				985	0.001	0.001	0.001	0.001	0.001	0.001	0.001	0.001	0.001	0.001	0.001	0.001	0.001	0.001	0.001	0.001	0.001	0.001	0.001	0.001	0.001	0.001	0.001	0.001
WS	48.42	17.81	2014	22. 7.	5	0		1			0		1006	0	0	0	0	1	13	86	113				1006	0.001	0.001	0.001	0.001	0.001	0.001	0.001	0.001	0.001	0.001	0.001	0.001	0.001	0.001	0.001	0.001	0.001	0.001	19.001	0.001	0.001	0.001	0.001	0.001
WS	48.42	17.81	2014	22. 7.	5	0		1			0		1007	0	0	0	0	1	13	86	113				1007	0.001	0.001	0.001	0.001	0.001	0.001	0.001	0.001	0.001	0.001	0.001	0.001	0.001	0.001	0.001	0.001	0.001	0.001	23.001	0.001	0.001	0.001	0.001	0.001
WS	48.42	17.81	2014	22. 7.	5	0		1			0		1008	0	0	0	0	1	13	86	113				1008	0.001	0.001	0.001	0.001	0.001	0.001	0.001	0.001	0.001	0.001	0.001	0.001	0.001	0.001	0.001	0.001	0.001	0.001	0.001	0.001	0.001	0.001	0.001	0.001
WS	48.42	17.81	2014	22. 7.	5	0		1			0		1009	0	0	0	0	1	13	86	113				1009	0.001	0.001	0.001	0.001	0.001	0.001	0.001	0.001	0.001	0.001	0.001	0.001	0.001	0.001	0.001	0.001	0.001	0.001	0.001	0.001	0.001	0.001	0.001	0.001
WS	48.42	17.81	2014	22. 7.	5	0		0			1		1010	0	0	0	0	1	13	86	113				1010	0.001	0.001	0.001	0.001	0.001	0.001	0.001	0.001	0.001	0.001	0.001	0.001	0.001	0.001	0.001	0.001	0.001	0.001	5.001	0.001	0.001	0.001	0.001	0.001
WS	48.42	17.81	2014	22. 7.	5	0		0			1		1011	0	0	0	0	1	13	86	113				1011	0.001	0.001	0.001	0.001	0.001	0.001	0.001	0.001	0.001	0.001	0.001	0.001	0.001	0.001	0.001	0.001	0.001	0.001	5.001	0.001	0.001	0.001	0.001	0.001
WS	48.42	17.81	2014	22. 7.	5	0		0			1		1012	0	0	0	0	1	13	86	113				1012	0.001	0.001	0.001	0.001	0.001	0.001	0.001	0.001	0.001	0.001	0.001	0.001	0.001	0.001	0.001	0.001	0.001	0.001	2.001	0.001	0.001	0.001	0.001	0.001
WS	48.42	17.81	2014	22. 7.	5	0		0			1		1013	0	0	0	0	1	13	86	113				1013	0.001	0.001	0.001	0.001	0.001	0.001	0.001	0.001	0.001	0.001	0.001	0.001	0.001	0.001	0.001	0.001	0.001	0.001	1.001	0.001	0.001	0.001	0.001	0.001
WS	48.42	17.81	2014	22. 7.	5	1		0			0		1014	0	0	0	0	1	13	86	113				1014	0.001	0.001	0.001	0.001	0.001	0.001	0.001	0.001	0.001	0.001	0.001	0.001	0.001	0.001	0.001	0.001	0.001	0.001	30.001	0.001	0.001	0.001	0.001	0.001
WS	48.42	17.81	2014	22. 7.	5	1		0			0		1015	0	0	0	0	1	13	86	113				1015	0.001	0.001	0.001	0.001	0.001	0.001	0.001	0.001	0.001	0.001	0.001	0.001	0.001	0.001	0.001	0.001	0.001	0.001	4.001	0.001	0.001	0.001	0.001	0.001
WS	48.42	17.81	2014	22. 7.	5	1		0			0		1016	0	0	0	0	1	13	86	113				1016	0.001	0.001	0.001	0.001	0.001	0.001	0.001	1.001	0.001	0.001	0.001	0.001	0.001	0.001	0.001	0.001	0.001	0.001	4.001	0.001	0.001	0.001	0.001	0.001
WS	48.42	17.81	2014	22. 7.	5	1		0			0		1017	0	0	0	0	1	13	86	113				1017	0.001	0.001	0.001	0.001	0.001	0.001	0.001	0.001	0.001	0.001	0.001	0.001	0.001	0.001	0.001	0.001	0.001	0.001	0.001	0.001	0.001	0.001	0.001	0.001
WS	48.42	17.81	2014	5.8.	6	0		1			0		1038	0	0	0	0	1	13	100	127				1038	0.001	0.001	0.001	0.001	0.001	0.001	0.001	0.001	0.001	0.001	0.001	0.001	0.001	0.001	0.001	0.001	0.001	0.001	22.001	0.001	0.001	0.001	0.001	0.001
WS	48.42	17.81	2014	5.8.	6	0		1			0		1039	0	0	0	0	1	13	100	127				1039	0.001	0.001	0.001	0.001	0.001	0.001	0.001	0.001	0.001	0.001	0.001	0.001	0.001	0.001	0.001	0.001	0.001	0.001	12.001	0.001	0.001	0.001	0.001	0.001
WS	48.42	17.81	2014	5.8.	6	0		1			0		1040	0	0	0	0	1	13	100	127				1040	0.001	0.001	0.001	0.001	0.001	0.001	0.001	0.001	0.001	0.001	0.001	0.001	0.001	0.001	0.001	0.001	0.001	0.001	3.001	0.001	0.001	0.001	0.001	0.001
WS	48.42	17.81	2014	5.8.	6	0		1			0		1041	0	0	0	0	1	13	100	127				1041	0.001	0.001	0.001	0.001	0.001	0.001	0.001	0.001	0.001	0.001	0.001	0.001	0.001	0.001	0.001	0.001	0.001	0.001	15.001	0.001	0.001	0.001	0.001	0.001
WS	48.42	17.81	2014	5.8.	6	0		0			1		1042	0	0	0	0	1	13	100	127				1042	0.001	0.001	0.001	0.001	0.001	0.001	0.001	0.001	0.001	0.001	0.001	0.001	0.001	0.001	0.001	0.001	0.001	0.001	16.001	0.001	0.001	0.001	0.001	0.001
WS	48.42	17.81	2014	5.8.	6	0		0			1		1043	0	0	0	0	1	13	100	127				1043	0.001	0.001	0.001	0.001	0.001	0.001	0.001	0.001	0.001	0.001	0.001	0.001	0.001	0.001	0.001	0.001	0.001	0.001	8.001	0.001	0.001	0.001	0.001	0.001
WS	48.42	17.81	2014	5.8.	6	0		0			1		1044	0	0	0	0	1	13	100	127				1044	0.001	0.001	0.001	0.001	0.001	0.001	0.001	0.001	0.001	0.001	0.001	0.001	0.001	0.001	0.001	0.001	0.001	0.001	21.001	0.001	0.001	0.001	0.001	0.001
WS	48.42	17.81	2014	5.8.	6	0		0			1		1045	0	0	0	0	1	13	100	127				1045	0.001	0.001	0.001	0.001	0.001	0.001	0.001	0.001	0.001	0.001	0.001	0.001	0.001	0.001	0.001	0.001	0.001	0.001	16.001	0.001	0.001	0.001	0.001	0.001
WS	48.42	17.81	2014	5.8.	6	1		0			0		1046	0	0	0	0	1	13	100	127				1046	0.001	0.001	0.001	0.001	0.001	0.001	0.001	0.001	0.001	0.001	0.001	0.001	0.001	0.001	0.001	0.001	0.001	0.001	24.001	0.001	0.001	0.001	0.001	0.001
WS	48.42	17.81	2014	5.8.	6	1		0			0		1047	0	0	0	0	1	13	100	127				1047	0.001	0.001	0.001	0.001	0.001	0.001	0.001	0.001	0.001	0.001	0.001	0.001	0.001	0.001	0.001	0.001	0.001	0.001	6.001	0.001	0.001	0.001	0.001	0.001
WS	48.42	17.81	2014	5.8.	6	1		0			0		1048	0	0	0	0	1	13	100	127				1048	0.001	0.001	0.001	0.001	0.001	0.001	0.001	0.001	0.001	0.001	0.001	0.001	0.001	0.001	0.001	0.001	0.001	0.001	19.001	0.001	0.001	0.001	0.001	0.001
WS	48.42	17.81	2014	5.8.	6	1		0			0		1049	0	0	0	0	1	13	100	127				1049	0.001	0.001	0.001	0.001	0.001	0.001	0.001	0.001	0.001	0.001	0.001	0.001	0.001	0.001	0.001	0.001	0.001	0.001	9.001	0.001	0.001	0.001	0.001	0.001
WS	48.42	17.81	2014	19. 8.	7	0		1			0		1070	0	0	0	0	1	13	114	141				1070	0.001	0.001	0.001	0.001	0.001	0.001	0.001	0.001	0.001	0.001	0.001	0.001	0.001	0.001	0.001	0.001	0.001	0.001	2.001	0.001	0.001	0.001	0.001	0.001
WS	48.42	17.81	2014	19. 8.	7	0		1			0		1071	0	0	0	0	1	13	114	141				1071	0.001	0.001	0.001	0.001	0.001	0.001	0.001	0.001	0.001	0.001	0.001	0.001	0.001	0.001	0.001	0.001	0.001	0.001	0.001	0.001	0.001	0.001	0.001	0.001
WS	48.42	17.81	2014	19. 8.	7	0		1			0		1072	0	0	0	0	1	13	114	141				1072	0.001	0.001	0.001	0.001	0.001	0.001	0.001	0.001	0.001	0.001	0.001	0.001	0.001	0.001	0.001	0.001	0.001	0.001	0.001	0.001	0.001	0.001	0.001	0.001
WS	48.42	17.81	2014	19. 8.	7	0		1			0		1073	0	0	0	0	1	13	114	141				1073	0.001	0.001	0.001	0.001	0.001	0.001	0.001	0.001	0.001	0.001	0.001	0.001	0.001	0.001	0.001	0.001	0.001	0.001	1.001	0.001	0.001	0.001	0.001	0.001
WS	48.42	17.81	2014	19. 8.	7	0		0			1		1074	0	0	0	0	1	13	114	141				1074	0.001	0.001	0.001	0.001	0.001	0.001	0.001	0.001	0.001	0.001	0.001	0.001	0.001	0.001	0.001	0.001	0.001	0.001	2.001	0.001	0.001	0.001	0.001	0.001
WS	48.42	17.81	2014	19. 8.	7	0		0			1		1075	0	0	0	0	1	13	114	141				1075	0.001	0.001	0.001	0.001	0.001	0.001	0.001	0.001	0.001	0.001	0.001	0.001	0.001	0.001	0.001	0.001	0.001	0.001	1.001	0.001	0.001	0.001	0.001	0.001
WS	48.42	17.81	2014	19. 8.	7	0		0			1		1076	0	0	0	0	1	13	114	141				1076	0.001	0.001	0.001	0.001	0.001	0.001	0.001	0.001	0.001	0.001	0.001	0.001	0.001	0.001	0.001	0.001	0.001	0.001	4.001	0.001	0.001	0.001	0.001	0.001
WS	48.42	17.81	2014	19. 8.	7	0		0			1		1077	0	0	0	0	1	13	114	141				1077	0.001	0.001	0.001	0.001	0.001	0.001	0.001	0.001	0.001	0.001	0.001	0.001	0.001	0.001	0.001	0.001	0.001	0.001	0.001	0.001	0.001	0.001	0.001	0.001
WS	48.42	17.81	2014	19. 8.	7	1		0			0		1078	0	0	0	0	1	13	114	141				1078	0.001	0.001	0.001	0.001	0.001	0.001	0.001	0.001	0.001	0.001	0.001	0.001	0.001	0.001	0.001	0.001	0.001	0.001	4.001	0.001	0.001	0.001	0.001	0.001
WS	48.42	17.81	2014	19. 8.	7	1		0			0		1079	0	0	0	0	1	13	114	141				1079	0.001	0.001	0.001	0.001	0.001	0.001	0.001	0.001	0.001	0.001	0.001	0.001	0.001	0.001	0.001	0.001	0.001	0.001	0.001	0.001	0.001	0.001	0.001	0.001
WS	48.42	17.81	2014	19. 8.	7	1		0			0		1080	0	0	0	0	1	13	114	141				1080	0.001	0.001	0.001	0.001	0.001	0.001	0.001	0.001	0.001	0.001	0.001	0.001	0.001	0.001	0.001	0.001	0.001	0.001	0.001	0.001	0.001	0.001	0.001	0.001
WS	48.42	17.81	2014	19. 8.	7	1		0			0		1081	0	0	0	0	1	13	114	141				1081	0.001	0.001	0.001	0.001	0.001	0.001	0.001	0.001	0.001	0.001	0.001	0.001	0.001	0.001	0.001	0.001	0.001	0.001	1.001	0.001	0.001	0.001	0.001	0.001
WS	48.42	17.81	2014	3. 9.	8	0		1			0		1102	0	0	0	0	1	13	129	156				1102	0.001	0.001	0.001	0.001	0.001	0.001	0.001	0.001	0.001	0.001	0.001	0.001	0.001	0.001	0.001	0.001	0.001	0.001	0.001	0.001	0.001	0.001	0.001	0.001
WS	48.42	17.81	2014	3. 9.	8	0		1			0		1103	0	0	0	0	1	13	129	156				1103	0.001	0.001	0.001	0.001	0.001	0.001	0.001	0.001	0.001	0.001	0.001	0.001	0.001	0.001	0.001	0.001	0.001	0.001	0.001	0.001	0.001	0.001	0.001	0.001
WS	48.42	17.81	2014	3. 9.	8	0		1			0		1104	0	0	0	0	1	13	129	156				1104	0.001	0.001	0.001	0.001	0.001	0.001	0.001	0.001	0.001	0.001	0.001	0.001	0.001	0.001	0.001	0.001	0.001	0.001	0.001	0.001	0.001	0.001	0.001	0.001
WS	48.42	17.81	2014	3. 9.	8	0		1			0		1105	0	0	0	0	1	13	129	156				1105	0.001	0.001	0.001	0.001	0.001	0.001	0.001	0.001	0.001	0.001	0.001	0.001	0.001	0.001	0.001	0.001	0.001	0.001	3.001	0.001	0.001	0.001	0.001	0.001
WS	48.42	17.81	2014	3. 9.	8	0		0			1		1106	0	0	0	0	1	13	129	156				1106	0.001	0.001	0.001	0.001	0.001	0.001	0.001	0.001	0.001	0.001	0.001	0.001	0.001	0.001	0.001	0.001	0.001	0.001	3.001	0.001	0.001	0.001	0.001	0.001
WS	48.42	17.81	2014	3. 9.	8	0		0			1		1107	0	0	0	0	1	13	129	156				1107	0.001	0.001	0.001	0.001	0.001	0.001	0.001	0.001	0.001	0.001	0.001	0.001	0.001	0.001	0.001	0.001	0.001	0.001	1.001	0.001	0.001	0.001	0.001	0.001
WS	48.42	17.81	2014	3. 9.	8	0		0			1		1108	0	0	0	0	1	13	129	156				1108	0.001	0.001	0.001	0.001	0.001	0.001	0.001	0.001	0.001	0.001	0.001	0.001	0.001	0.001	0.001	0.001	0.001	0.001	2.001	0.001	0.001	0.001	0.001	0.001
WS	48.42	17.81	2014	3. 9.	8	0		0			1		1109	0	0	0	0	1	13	129	156				1109	0.001	0.001	0.001	0.001	0.001	0.001	0.001	0.001	0.001	0.001	0.001	0.001	0.001	0.001	0.001	0.001	0.001	0.001	0.001	0.001	0.001	0.001	0.001	0.001
WS	48.42	17.81	2014	3. 9.	8	1		0			0		1110	0	0	0	0	1	13	129	156				1110	0.001	0.001	0.001	0.001	0.001	0.001	0.001	0.001	0.001	0.001	0.001	0.001	0.001	0.001	0.001	0.001	0.001	0.001	1.001	0.001	0.001	0.001	0.001	0.001
WS	48.42	17.81	2014	3. 9.	8	1		0			0		1111	0	0	0	0	1	13	129	156				1111	0.001	0.001	0.001	0.001	0.001	0.001	0.001	0.001	0.001	0.001	0.001	0.001	0.001	0.001	0.001	0.001	0.001	0.001	0.001	0.001	0.001	0.001	0.001	0.001
WS	48.42	17.81	2014	3. 9.	8	1		0			0		1112	0	0	0	0	1	13	129	156				1112	0.001	0.001	0.001	0.001	0.001	0.001	0.001	0.001	0.001	0.001	0.001	0.001	0.001	0.001	0.001	0.001	0.001	0.001	0.001	0.001	0.001	0.001	0.001	0.001
WS	48.42	17.81	2014	3. 9.	8	1		0			0		1113	0	0	0	0	1	13	129	156				1113	0.001	0.001	0.001	0.001	0.001	0.001	0.001	0.001	0.001	0.001	0.001	0.001	0.001	0.001	0.001	0.001	0.001	0.001	1.001	0.001	0.001	0.001	0.001	0.001
WS	48.42	17.81	2014	16. 9.	9	0		1			0		1134	0	0	0	0	1	13	142	169				1134	0.001	0.001	0.001	0.001	0.001	0.001	0.001	0.001	0.001	0.001	0.001	0.001	0.001	0.001	0.001	0.001	0.001	0.001	0.001	0.001	0.001	0.001	0.001	0.001
WS	48.42	17.81	2014	16. 9.	9	0		1			0		1135	0	0	0	0	1	13	142	169				1135	0.001	0.001	0.001	0.001	0.001	0.001	0.001	0.001	0.001	0.001	0.001	0.001	0.001	0.001	0.001	0.001	0.001	0.001	2.001	0.001	0.001	0.001	0.001	0.001
WS	48.42	17.81	2014	16. 9.	9	0		1			0		1136	0	0	0	0	1	13	142	169				1136	0.001	0.001	0.001	0.001	0.001	0.001	0.001	0.001	0.001	0.001	0.001	0.001	0.001	0.001	0.001	0.001	0.001	0.001	1.001	0.001	0.001	0.001	0.001	0.001
WS	48.42	17.81	2014	16. 9.	9	0		1			0		1137	0	0	0	0	1	13	142	169				1137	0.001	0.001	0.001	0.001	0.001	0.001	0.001	0.001	0.001	0.001	0.001	0.001	0.001	0.001	0.001	0.001	0.001	0.001	8.001	0.001	0.001	0.001	0.001	0.001
WS	48.42	17.81	2014	16. 9.	9	0		0			1		1138	0	0	0	0	1	13	142	169				1138	0.001	0.001	0.001	0.001	0.001	0.001	0.001	0.001	0.001	0.001	0.001	0.001	0.001	0.001	0.001	0.001	0.001	0.001	4.001	0.001	0.001	0.001	0.001	0.001
WS	48.42	17.81	2014	16. 9.	9	0		0			1		1139	0	0	0	0	1	13	142	169				1139	0.001	0.001	0.001	0.001	0.001	0.001	0.001	0.001	0.001	0.001	0.001	0.001	0.001	0.001	0.001	0.001	0.001	0.001	0.001	0.001	0.001	0.001	0.001	0.001
WS	48.42	17.81	2014	16. 9.	9	0		0			1		1140	0	0	0	0	1	13	142	169				1140	0.001	0.001	0.001	0.001	0.001	0.001	0.001	0.001	0.001	0.001	0.001	0.001	0.001	0.001	0.001	0.001	0.001	0.001	1.001	0.001	0.001	0.001	0.001	0.001
WS	48.42	17.81	2014	16. 9.	9	0		0			1		1141	0	0	0	0	1	13	142	169				1141	0.001	0.001	0.001	0.001	0.001	0.001	0.001	0.001	0.001	0.001	0.001	0.001	0.001	0.001	0.001	0.001	0.001	0.001	7.001	0.001	0.001	0.001	0.001	0.001
WS	48.42	17.81	2014	16. 9.	9	1		0			0		1142	0	0	0	0	1	13	142	169				1142	0.001	0.001	0.001	0.001	0.001	0.001	0.001	0.001	0.001	0.001	0.001	0.001	0.001	0.001	0.001	0.001	0.001	0.001	1.001	0.001	0.001	0.001	0.001	0.001
WS	48.42	17.81	2014	16. 9.	9	1		0			0		1143	0	0	0	0	1	13	142	169				1143	0.001	0.001	0.001	0.001	0.001	0.001	0.001	0.001	0.001	0.001	0.001	0.001	0.001	0.001	0.001	0.001	0.001	0.001	2.001	0.001	0.001	0.001	0.001	0.001
WS	48.42	17.81	2014	16. 9.	9	1		0			0		1144	0	0	0	0	1	13	142	169				1144	0.001	0.001	0.001	0.001	0.001	0.001	0.001	0.001	0.001	0.001	0.001	0.001	0.001	0.001	0.001	0.001	0.001	0.001	3.001	0.001	0.001	0.001	0.001	0.001
WS	48.42	17.81	2014	16. 9.	9	1		0			0		1145	0	0	0	0	1	13	142	169				1145	0.001	0.001	0.001	0.001	0.001	0.001	0.001	0.001	0.001	0.001	0.001	0.001	0.001	0.001	0.001	0.001	0.001	0.001	1.001	0.001	0.001	0.001	0.001	0.001
WS	48.42	17.81	2014	1. 10.	10	0		1			0		1166	0	0	0	0	1	13	157	184				1166	0.001	0.001	0.001	0.001	0.001	0.001	0.001	0.001	0.001	0.001	0.001	0.001	0.001	0.001	0.001	0.001	0.001	0.001	4.001	0.001	0.001	0.001	0.001	0.001
WS	48.42	17.81	2014	1. 10.	10	0		1			0		1167	0	0	0	0	1	13	157	184				1167	0.001	0.001	0.001	0.001	0.001	0.001	0.001	0.001	0.001	0.001	0.001	0.001	0.001	0.001	0.001	0.001	0.001	0.001	1.001	0.001	0.001	0.001	0.001	0.001
WS	48.42	17.81	2014	1. 10.	10	0		1			0		1168	0	0	0	0	1	13	157	184				1168	0.001	0.001	0.001	0.001	0.001	0.001	0.001	0.001	0.001	0.001	0.001	0.001	0.001	0.001	0.001	0.001	0.001	0.001	3.001	0.001	0.001	0.001	0.001	0.001
WS	48.42	17.81	2014	1. 10.	10	0		1			0		1169	0	0	0	0	1	13	157	184				1169	0.001	0.001	0.001	0.001	0.001	0.001	0.001	0.001	0.001	0.001	0.001	0.001	0.001	0.001	0.001	0.001	0.001	0.001	7.001	0.001	0.001	0.001	0.001	0.001
WS	48.42	17.81	2014	1. 10.	10	0		0			1		1170	0	0	0	0	1	13	157	184				1170	0.001	0.001	0.001	0.001	0.001	0.001	0.001	0.001	0.001	0.001	0.001	0.001	0.001	0.001	0.001	0.001	0.001	0.001	7.001	0.001	0.001	0.001	0.001	0.001
WS	48.42	17.81	2014	1. 10.	10	0		0			1		1171	0	0	0	0	1	13	157	184				1171	0.001	0.001	0.001	0.001	0.001	0.001	0.001	0.001	0.001	0.001	0.001	0.001	0.001	0.001	0.001	0.001	0.001	0.001	0.001	0.001	0.001	0.001	0.001	0.001
WS	48.42	17.81	2014	1. 10.	10	0		0			1		1172	0	0	0	0	1	13	157	184				1172	0.001	0.001	0.001	0.001	0.001	0.001	0.001	0.001	0.001	0.001	0.001	0.001	0.001	0.001	0.001	0.001	0.001	0.001	2.001	0.001	0.001	0.001	0.001	0.001
WS	48.42	17.81	2014	1. 10.	10	0		0			1		1173	0	0	0	0	1	13	157	184				1173	0.001	0.001	0.001	0.001	0.001	0.001	0.001	0.001	0.001	0.001	0.001	0.001	0.001	0.001	0.001	0.001	0.001	0.001	2.001	0.001	0.001	0.001	0.001	0.001
WS	48.42	17.81	2014	1. 10.	10	1		0			0		1174	0	0	0	0	1	13	157	184				1174	0.001	0.001	0.001	0.001	0.001	0.001	0.001	0.001	0.001	0.001	0.001	0.001	0.001	0.001	0.001	0.001	0.001	0.001	0.001	0.001	0.001	0.001	0.001	0.001
WS	48.42	17.81	2014	1. 10.	10	1		0			0		1175	0	0	0	0	1	13	157	184				1175	0.001	0.001	0.001	0.001	0.001	0.001	0.001	0.001	0.001	0.001	0.001	0.001	0.001	0.001	0.001	0.001	0.001	0.001	4.001	0.001	0.001	0.001	0.001	0.001
WS	48.42	17.81	2014	1. 10.	10	1		0			0		1176	0	0	0	0	1	13	157	184				1176	0.001	0.001	0.001	0.001	0.001	0.001	0.001	0.001	0.001	0.001	0.001	0.001	0.001	0.001	0.001	0.001	0.001	0.001	1.001	0.001	0.001	0.001	0.001	0.001
WS	48.42	17.81	2014	1. 10.	10	1		0			0		1177	0	0	0	0	1	13	157	184				1177	0.001	0.001	0.001	0.001	0.001	0.001	0.001	0.001	0.001	0.001	0.001	0.001	0.001	0.001	0.001	0.001	0.001	0.001	2.001	0.001	0.001	0.001	0.001	0.001
WS	48.42	17.81	2015	21. 5.	1	0		1			0		1198	0	0	0	0	1	14	17	51				1198	0.001	0.001	0.001	0.001	0.001	0.001	0.001	0.001	0.001	0.001	0.001	0.001	0.001	0.001	0.001	0.001	0.001	0.001	0.001	0.001	0.001	0.001	0.001	0.001
WS	48.42	17.81	2015	21. 5.	1	0		1			0		1199	0	0	0	0	1	14	17	51				1199	0.001	0.001	0.001	0.001	0.001	0.001	0.001	0.001	0.001	0.001	0.001	0.001	0.001	0.001	0.001	0.001	0.001	0.001	0.001	0.001	0.001	0.001	0.001	0.001
WS	48.42	17.81	2015	21. 5.	1	0		1			0		1200	0	0	0	0	1	14	17	51				1200	0.001	0.001	0.001	0.001	0.001	0.001	0.001	0.001	0.001	0.001	0.001	0.001	0.001	0.001	0.001	0.001	0.001	0.001	0.001	0.001	0.001	0.001	0.001	0.001
WS	48.42	17.81	2015	21. 5.	1	0		1			0		1201	0	0	0	0	1	14	17	51				1201	0.001	0.001	0.001	0.001	0.001	0.001	0.001	0.001	0.001	0.001	0.001	0.001	0.001	0.001	0.001	0.001	0.001	0.001	0.001	0.001	0.001	0.001	0.001	0.001
WS	48.42	17.81	2015	21. 5.	1	0		0			1		1202	0	0	0	0	1	14	17	51				1202	0.001	0.001	0.001	0.001	0.001	0.001	0.001	0.001	0.001	0.001	0.001	0.001	0.001	0.001	0.001	0.001	0.001	0.001	0.001	0.001	0.001	0.001	0.001	0.001
WS	48.42	17.81	2015	21. 5.	1	0		0			1		1203	0	0	0	0	1	14	17	51				1203	0.001	0.001	0.001	0.001	0.001	0.001	0.001	0.001	0.001	0.001	0.001	0.001	0.001	0.001	0.001	0.001	0.001	0.001	0.001	0.001	0.001	0.001	0.001	0.001
WS	48.42	17.81	2015	21. 5.	1	0		0			1		1204	0	0	0	0	1	14	17	51				1204	0.001	0.001	0.001	0.001	0.001	0.001	0.001	0.001	0.001	0.001	0.001	0.001	0.001	0.001	0.001	0.001	0.001	0.001	0.001	0.001	0.001	0.001	0.001	0.001
WS	48.42	17.81	2015	21. 5.	1	0		0			1		1205	0	0	0	0	1	14	17	51				1205	0.001	0.001	0.001	0.001	0.001	0.001	0.001	0.001	0.001	0.001	0.001	0.001	0.001	0.001	0.001	0.001	0.001	0.001	0.001	0.001	0.001	0.001	0.001	0.001
WS	48.42	17.81	2015	21. 5.	1	1		0			0		1206	0	0	0	0	1	14	17	51				1206	0.001	0.001	0.001	0.001	0.001	0.001	0.001	0.001	0.001	0.001	0.001	0.001	0.001	0.001	0.001	0.001	0.001	0.001	0.001	0.001	0.001	0.001	0.001	0.001
WS	48.42	17.81	2015	21. 5.	1	1		0			0		1207	0	0	0	0	1	14	17	51				1207	0.001	0.001	0.001	0.001	0.001	0.001	0.001	0.001	0.001	0.001	0.001	0.001	0.001	0.001	0.001	0.001	0.001	0.001	0.001	0.001	0.001	0.001	0.001	0.001
WS	48.42	17.81	2015	21. 5.	1	1		0			0		1208	0	0	0	0	1	14	17	51				1208	0.001	0.001	0.001	0.001	0.001	0.001	0.001	0.001	0.001	0.001	0.001	0.001	0.001	0.001	0.001	0.001	0.001	0.001	0.001	0.001	0.001	0.001	0.001	0.001
WS	48.42	17.81	2015	21. 5.	1	1		0			0		1209	0	0	0	0	1	14	17	51				1209	0.001	0.001	0.001	0.001	0.001	0.001	0.001	0.001	0.001	0.001	0.001	0.001	0.001	0.001	0.001	0.001	0.001	0.001	0.001	0.001	0.001	0.001	0.001	0.001
WS	48.42	17.81	2015	4. 6.	2	0		1			0		1230	0	0	0	0	1	14	31	65				1230	0.001	0.001	0.001	0.001	0.001	0.001	0.001	0.001	0.001	0.001	0.001	0.001	0.001	0.001	0.001	0.001	0.001	0.001	0.001	0.001	0.001	0.001	0.001	0.001
WS	48.42	17.81	2015	4. 6.	2	0		1			0		1231	0	0	0	0	1	14	31	65				1231	0.001	0.001	0.001	0.001	0.001	0.001	0.001	0.001	0.001	0.001	0.001	0.001	0.001	0.001	0.001	0.001	0.001	0.001	0.001	1.001	0.001	0.001	0.001	0.001
WS	48.42	17.81	2015	4. 6.	2	0		1			0		1232	0	0	0	0	1	14	31	65				1232	0.001	0.001	0.001	0.001	0.001	0.001	0.001	0.001	0.001	0.001	0.001	0.001	0.001	0.001	0.001	0.001	0.001	0.001	0.001	0.001	0.001	0.001	0.001	0.001
WS	48.42	17.81	2015	4. 6.	2	0		1			0		1233	0	0	0	0	1	14	31	65				1233	0.001	0.001	0.001	0.001	0.001	0.001	0.001	0.001	0.001	0.001	0.001	0.001	0.001	0.001	0.001	0.001	0.001	0.001	0.001	0.001	0.001	0.001	0.001	0.001
WS	48.42	17.81	2015	4. 6.	2	0		0			1		1234	0	0	0	0	1	14	31	65				1234	0.001	0.001	0.001	0.001	0.001	0.001	0.001	0.001	0.001	0.001	0.001	0.001	0.001	0.001	0.001	0.001	0.001	0.001	0.001	0.001	0.001	0.001	0.001	0.001
WS	48.42	17.81	2015	4. 6.	2	0		0			1		1235	0	0	0	0	1	14	31	65				1235	0.001	0.001	0.001	0.001	0.001	0.001	0.001	0.001	0.001	0.001	0.001	0.001	0.001	0.001	0.001	0.001	0.001	0.001	0.001	0.001	0.001	0.001	0.001	0.001
WS	48.42	17.81	2015	4. 6.	2	0		0			1		1236	0	0	0	0	1	14	31	65				1236	0.001	0.001	0.001	0.001	0.001	0.001	0.001	0.001	0.001	0.001	0.001	0.001	0.001	0.001	0.001	0.001	0.001	0.001	0.001	0.001	0.001	0.001	0.001	0.001
WS	48.42	17.81	2015	4. 6.	2	0		0			1		1237	0	0	0	0	1	14	31	65				1237	0.001	0.001	0.001	0.001	0.001	0.001	0.001	0.001	0.001	0.001	0.001	0.001	0.001	0.001	0.001	0.001	0.001	0.001	0.001	0.001	0.001	0.001	0.001	0.001
WS	48.42	17.81	2015	4. 6.	2	1		0			0		1238	0	0	0	0	1	14	31	65				1238	0.001	0.001	0.001	0.001	0.001	0.001	0.001	0.001	0.001	0.001	0.001	0.001	0.001	0.001	0.001	0.001	0.001	0.001	0.001	0.001	0.001	0.001	0.001	0.001
WS	48.42	17.81	2015	4. 6.	2	1		0			0		1239	0	0	0	0	1	14	31	65				1239	0.001	0.001	0.001	0.001	0.001	0.001	0.001	0.001	0.001	0.001	0.001	0.001	0.001	0.001	0.001	0.001	0.001	0.001	0.001	0.001	0.001	0.001	0.001	0.001
WS	48.42	17.81	2015	4. 6.	2	1		0			0		1240	0	0	0	0	1	14	31	65				1240	0.001	0.001	0.001	0.001	0.001	0.001	0.001	0.001	0.001	0.001	0.001	0.001	0.001	0.001	0.001	0.001	0.001	0.001	0.001	0.001	0.001	0.001	0.001	0.001
WS	48.42	17.81	2015	4. 6.	2	1		0			0		1241	0	0	0	0	1	14	31	65				1241	0.001	0.001	0.001	0.001	0.001	0.001	0.001	0.001	0.001	0.001	0.001	0.001	0.001	0.001	0.001	0.001	0.001	0.001	0.001	0.001	0.001	0.001	0.001	0.001
WS	48.42	17.81	2015	18. 6.	3	0		1			0		1262	0	0	0	0	1	14	31	65				1262	0.001	0.001	0.001	0.001	0.001	0.001	0.001	0.001	0.001	0.001	0.001	0.001	0.001	0.001	0.001	0.001	0.001	0.001	0.001	0.001	0.001	0.001	0.001	0.001
WS	48.42	17.81	2015	18. 6.	3	0		1			0		1263	0	0	0	0	1	14	45	79				1263	0.001	0.001	0.001	0.001	0.001	0.001	0.001	0.001	0.001	0.001	0.001	0.001	0.001	0.001	0.001	0.001	0.001	0.001	0.001	0.001	0.001	0.001	0.001	0.001
WS	48.42	17.81	2015	18. 6.	3	0		1			0		1264	0	0	0	0	1	14	45	79				1264	0.001	0.001	0.001	0.001	0.001	0.001	0.001	0.001	0.001	0.001	0.001	0.001	0.001	0.001	0.001	0.001	0.001	0.001	0.001	0.001	0.001	0.001	0.001	0.001
WS	48.42	17.81	2015	18. 6.	3	0		1			0		1265	0	0	0	0	1	14	45	79				1265	0.001	0.001	0.001	0.001	0.001	0.001	0.001	0.001	0.001	0.001	0.001	0.001	0.001	0.001	0.001	0.001	0.001	0.001	0.001	0.001	0.001	0.001	0.001	0.001
WS	48.42	17.81	2015	18. 6.	3	0		0			1		1266	0	0	0	0	1	14	45	79				1266	0.001	0.001	0.001	0.001	0.001	0.001	0.001	0.001	0.001	0.001	0.001	0.001	0.001	0.001	0.001	0.001	0.001	0.001	0.001	0.001	0.001	0.001	0.001	0.001
WS	48.42	17.81	2015	18. 6.	3	0		0			1		1267	0	0	0	0	1	14	45	79				1267	0.001	0.001	0.001	0.001	0.001	0.001	0.001	0.001	0.001	0.001	0.001	0.001	0.001	0.001	0.001	0.001	0.001	0.001	0.001	0.001	0.001	0.001	0.001	0.001
WS	48.42	17.81	2015	18. 6.	3	0		0			1		1268	0	0	0	0	1	14	45	79				1268	0.001	0.001	0.001	0.001	0.001	0.001	0.001	0.001	0.001	0.001	0.001	0.001	0.001	0.001	0.001	0.001	0.001	0.001	0.001	0.001	0.001	0.001	0.001	0.001
WS	48.42	17.81	2015	18. 6.	3	0		0			1		1269	0	0	0	0	1	14	45	79				1269	0.001	0.001	0.001	0.001	0.001	0.001	0.001	0.001	0.001	0.001	0.001	0.001	0.001	0.001	0.001	0.001	0.001	0.001	0.001	0.001	0.001	0.001	0.001	0.001
WS	48.42	17.81	2015	18. 6.	3	1		0			0		1270	0	0	0	0	1	14	45	79				1270	0.001	0.001	0.001	0.001	0.001	0.001	0.001	0.001	0.001	0.001	0.001	0.001	0.001	0.001	0.001	0.001	0.001	0.001	0.001	0.001	0.001	0.001	0.001	0.001
WS	48.42	17.81	2015	18. 6.	3	1		0			0		1271	0	0	0	0	1	14	45	79				1271	0.001	0.001	0.001	0.001	0.001	0.001	0.001	0.001	0.001	0.001	0.001	0.001	0.001	0.001	0.001	0.001	0.001	0.001	0.001	0.001	0.001	0.001	0.001	0.001
WS	48.42	17.81	2015	18. 6.	3	1		0			0		1272	0	0	0	0	1	14	45	79				1272	0.001	0.001	0.001	0.001	0.001	0.001	0.001	0.001	0.001	0.001	0.001	0.001	0.001	0.001	0.001	0.001	0.001	0.001	0.001	0.001	0.001	0.001	0.001	0.001
WS	48.42	17.81	2015	18. 6.	3	1		0			0		1273	0	0	0	0	1	14	45	79				1273	0.001	0.001	0.001	0.001	0.001	0.001	0.001	0.001	0.001	0.001	0.001	0.001	0.001	0.001	0.001	0.001	0.001	0.001	0.001	0.001	0.001	0.001	0.001	0.001
WS	48.42	17.81	2015	1 .7.	4	0		1			0		1294	0	0	0	0	1	14	58	92				1294	0.001	0.001	0.001	0.001	0.001	0.001	0.001	0.001	0.001	0.001	0.001	0.001	0.001	0.001	0.001	0.001	0.001	0.001	1.001	0.001	0.001	0.001	0.001	0.001
WS	48.42	17.81	2015	1 .7.	4	0		1			0		1295	0	0	0	0	1	14	58	92				1295	0.001	0.001	0.001	0.001	0.001	0.001	0.001	0.001	0.001	0.001	0.001	0.001	0.001	0.001	0.001	0.001	0.001	0.001	1.001	0.001	0.001	0.001	0.001	0.001
WS	48.42	17.81	2015	1 .7.	4	0		1			0		1296	0	0	0	0	1	14	58	92				1296	0.001	0.001	0.001	0.001	0.001	0.001	0.001	0.001	0.001	0.001	0.001	0.001	0.001	0.001	0.001	0.001	0.001	0.001	0.001	0.001	0.001	0.001	0.001	0.001
WS	48.42	17.81	2015	1 .7.	4	0		1			0		1297	0	0	0	0	1	14	58	92				1297	0.001	0.001	0.001	0.001	0.001	0.001	0.001	0.001	0.001	0.001	0.001	0.001	0.001	0.001	0.001	0.001	0.001	0.001	0.001	0.001	0.001	0.001	0.001	0.001
WS	48.42	17.81	2015	1 .7.	4	0		0			1		1298	0	0	0	0	1	14	58	92				1298	0.001	0.001	0.001	0.001	0.001	0.001	0.001	0.001	0.001	0.001	0.001	0.001	0.001	0.001	0.001	0.001	0.001	0.001	0.001	0.001	0.001	0.001	0.001	0.001
WS	48.42	17.81	2015	1 .7.	4	0		0			1		1299	0	0	0	0	1	14	58	92				1299	0.001	0.001	0.001	0.001	0.001	0.001	0.001	0.001	0.001	0.001	0.001	0.001	0.001	0.001	0.001	0.001	0.001	0.001	0.001	0.001	0.001	0.001	0.001	0.001
WS	48.42	17.81	2015	1 .7.	4	0		0			1		1300	0	0	0	0	1	14	58	92				1300	0.001	0.001	0.001	0.001	0.001	0.001	0.001	0.001	0.001	0.001	0.001	0.001	0.001	0.001	0.001	0.001	0.001	0.001	0.001	0.001	0.001	0.001	0.001	0.001
WS	48.42	17.81	2015	1 .7.	4	0		0			1		1301	0	0	0	0	1	14	58	92				1301	0.001	0.001	0.001	0.001	0.001	0.001	0.001	0.001	0.001	0.001	0.001	0.001	0.001	0.001	0.001	0.001	0.001	0.001	0.001	0.001	0.001	0.001	0.001	0.001
WS	48.42	17.81	2015	1 .7.	4	1		0			0		1302	0	0	0	0	1	14	58	92				1302	0.001	0.001	0.001	0.001	0.001	0.001	0.001	0.001	0.001	0.001	0.001	0.001	0.001	0.001	0.001	0.001	0.001	0.001	0.001	0.001	0.001	0.001	0.001	0.001
WS	48.42	17.81	2015	1 .7.	4	1		0			0		1303	0	0	0	0	1	14	58	92				1303	0.001	0.001	0.001	0.001	0.001	0.001	0.001	0.001	0.001	0.001	0.001	0.001	0.001	0.001	0.001	0.001	0.001	0.001	0.001	0.001	0.001	0.001	0.001	0.001
WS	48.42	17.81	2015	1 .7.	4	1		0			0		1304	0	0	0	0	1	14	58	92				1304	0.001	0.001	0.001	0.001	0.001	0.001	0.001	0.001	0.001	0.001	0.001	0.001	0.001	0.001	0.001	0.001	0.001	0.001	0.001	0.001	0.001	0.001	0.001	0.001
WS	48.42	17.81	2015	1 .7.	4	1		0			0		1305	0	0	0	0	1	14	58	92				1305	0.001	0.001	0.001	0.001	0.001	0.001	0.001	0.001	0.001	0.001	0.001	0.001	0.001	0.001	0.001	0.001	0.001	0.001	0.001	0.001	0.001	0.001	0.001	0.001
WS	48.42	17.81	2015	16. 7.	5	0		1			0		1326	0	0	0	0	1	14	73	107				1326	0.001	0.001	0.001	0.001	0.001	0.001	0.001	0.001	0.001	0.001	0.001	0.001	0.001	0.001	0.001	0.001	0.001	0.001	0.001	0.001	0.001	0.001	0.001	0.001
WS	48.42	17.81	2015	16. 7.	5	0		1			0		1327	0	0	0	0	1	14	73	107				1327	0.001	0.001	0.001	0.001	0.001	0.001	0.001	0.001	0.001	0.001	0.001	0.001	0.001	0.001	0.001	0.001	0.001	0.001	0.001	0.001	0.001	0.001	0.001	0.001
WS	48.42	17.81	2015	16. 7.	5	0		1			0		1328	0	0	0	0	1	14	73	107				1328	0.001	0.001	0.001	0.001	0.001	0.001	0.001	0.001	0.001	0.001	0.001	0.001	0.001	0.001	0.001	0.001	0.001	0.001	0.001	0.001	0.001	0.001	0.001	0.001
WS	48.42	17.81	2015	16. 7.	5	0		1			0		1329	0	0	0	0	1	14	73	107				1329	0.001	0.001	0.001	0.001	0.001	0.001	0.001	0.001	0.001	0.001	0.001	0.001	0.001	0.001	0.001	0.001	0.001	0.001	0.001	0.001	0.001	0.001	0.001	0.001
WS	48.42	17.81	2015	16. 7.	5	0		0			1		1330	0	0	0	0	1	14	73	107				1330	0.001	0.001	0.001	0.001	0.001	0.001	0.001	0.001	0.001	0.001	0.001	0.001	0.001	0.001	0.001	0.001	0.001	0.001	0.001	0.001	0.001	0.001	0.001	0.001
WS	48.42	17.81	2015	16. 7.	5	0		0			1		1331	0	0	0	0	1	14	73	107				1331	0.001	0.001	0.001	0.001	0.001	0.001	0.001	0.001	0.001	0.001	0.001	0.001	0.001	0.001	0.001	0.001	0.001	0.001	0.001	0.001	0.001	0.001	0.001	0.001
WS	48.42	17.81	2015	16. 7.	5	0		0			1		1332	0	0	0	0	1	14	73	107				1332	0.001	0.001	0.001	0.001	0.001	0.001	0.001	0.001	0.001	0.001	0.001	0.001	0.001	0.001	0.001	0.001	0.001	0.001	0.001	0.001	0.001	0.001	0.001	0.001
WS	48.42	17.81	2015	16. 7.	5	0		0			1		1333	0	0	0	0	1	14	73	107				1333	0.001	0.001	0.001	0.001	0.001	0.001	0.001	0.001	0.001	0.001	0.001	0.001	0.001	0.001	0.001	0.001	0.001	0.001	0.001	0.001	0.001	0.001	0.001	0.001
WS	48.42	17.81	2015	16. 7.	5	1		0			0		1334	0	0	0	0	1	14	73	107				1334	0.001	0.001	0.001	0.001	0.001	0.001	0.001	0.001	0.001	0.001	0.001	0.001	0.001	0.001	0.001	0.001	0.001	0.001	0.001	0.001	0.001	0.001	0.001	0.001
WS	48.42	17.81	2015	16. 7.	5	1		0			0		1335	0	0	0	0	1	14	73	107				1335	0.001	0.001	0.001	0.001	0.001	0.001	0.001	0.001	0.001	0.001	0.001	0.001	0.001	0.001	0.001	0.001	0.001	0.001	0.001	0.001	0.001	0.001	0.001	0.001
WS	48.42	17.81	2015	16. 7.	5	1		0			0		1336	0	0	0	0	1	14	73	107				1336	0.001	0.001	0.001	0.001	0.001	0.001	0.001	0.001	0.001	0.001	0.001	0.001	0.001	0.001	0.001	0.001	0.001	0.001	0.001	0.001	0.001	0.001	0.001	0.001
WS	48.42	17.81	2015	16. 7.	5	1		0			0		1337	0	0	0	0	1	14	73	107				1337	0.001	0.001	0.001	0.001	0.001	0.001	0.001	0.001	0.001	0.001	0.001	0.001	0.001	0.001	0.001	0.001	0.001	0.001	0.001	0.001	0.001	0.001	0.001	0.001
WS	48.42	17.81	2015	30. 7.	6	0		1			0		1358	0	0	0	0	1	14	87	121				1358	0.001	0.001	0.001	0.001	0.001	0.001	0.001	0.001	0.001	0.001	0.001	0.001	0.001	0.001	0.001	0.001	0.001	0.001	0.001	0.001	0.001	0.001	0.001	0.001
WS	48.42	17.81	2015	30. 7.	6	0		1			0		1359	0	0	0	0	1	14	87	121				1359	0.001	0.001	0.001	0.001	0.001	0.001	0.001	0.001	0.001	0.001	0.001	0.001	0.001	0.001	0.001	0.001	0.001	0.001	0.001	0.001	0.001	0.001	0.001	0.001
WS	48.42	17.81	2015	30. 7.	6	0		1			0		1360	0	0	0	0	1	14	87	121				1360	0.001	0.001	0.001	0.001	0.001	0.001	0.001	0.001	0.001	0.001	0.001	0.001	0.001	0.001	0.001	0.001	0.001	0.001	0.001	0.001	0.001	0.001	0.001	0.001
WS	48.42	17.81	2015	30. 7.	6	0		1			0		1361	0	0	0	0	1	14	87	121				1361	0.001	0.001	0.001	0.001	0.001	0.001	0.001	0.001	0.001	0.001	0.001	0.001	0.001	0.001	0.001	0.001	0.001	0.001	0.001	0.001	0.001	0.001	0.001	0.001
WS	48.42	17.81	2015	30. 7.	6	0		0			1		1362	0	0	0	0	1	14	87	121				1362	0.001	0.001	0.001	0.001	0.001	0.001	0.001	0.001	0.001	0.001	0.001	0.001	0.001	0.001	0.001	0.001	0.001	0.001	0.001	0.001	0.001	0.001	0.001	0.001
WS	48.42	17.81	2015	30. 7.	6	0		0			1		1363	0	0	0	0	1	14	87	121				1363	0.001	0.001	0.001	0.001	0.001	0.001	0.001	0.001	0.001	0.001	0.001	0.001	0.001	0.001	0.001	0.001	0.001	0.001	0.001	0.001	0.001	0.001	0.001	0.001
WS	48.42	17.81	2015	30. 7.	6	0		0			1		1364	0	0	0	0	1	14	87	121				1364	0.001	0.001	0.001	0.001	0.001	0.001	0.001	0.001	0.001	0.001	0.001	0.001	0.001	0.001	0.001	0.001	0.001	0.001	0.001	0.001	0.001	0.001	0.001	0.001
WS	48.42	17.81	2015	30. 7.	6	0		0			1		1365	0	0	0	0	1	14	87	121				1365	0.001	0.001	0.001	0.001	0.001	0.001	0.001	0.001	0.001	0.001	0.001	0.001	0.001	0.001	0.001	0.001	0.001	0.001	0.001	0.001	0.001	0.001	0.001	0.001
WS	48.42	17.81	2015	30. 7.	6	1		0			0		1366	0	0	0	0	1	14	87	121				1366	0.001	0.001	0.001	0.001	0.001	0.001	0.001	0.001	0.001	0.001	0.001	0.001	0.001	0.001	0.001	0.001	0.001	0.001	0.001	0.001	0.001	0.001	0.001	0.001
WS	48.42	17.81	2015	30. 7.	6	1		0			0		1367	0	0	0	0	1	14	87	121				1367	0.001	0.001	0.001	0.001	0.001	0.001	0.001	0.001	0.001	0.001	0.001	0.001	0.001	0.001	0.001	0.001	0.001	0.001	0.001	0.001	0.001	0.001	0.001	0.001
WS	48.42	17.81	2015	30. 7.	6	1		0			0		1368	0	0	0	0	1	14	87	121				1368	0.001	0.001	0.001	0.001	0.001	0.001	0.001	0.001	0.001	0.001	0.001	0.001	0.001	0.001	0.001	0.001	0.001	0.001	0.001	0.001	0.001	0.001	0.001	0.001
WS	48.42	17.81	2015	30. 7.	6	1		0			0		1369	0	0	0	0	1	14	87	121				1369	0.001	0.001	0.001	0.001	0.001	0.001	0.001	0.001	0.001	0.001	0.001	0.001	0.001	0.001	0.001	0.001	0.001	0.001	0.001	0.001	0.001	0.001	0.001	0.001
WS	48.42	17.81	2015	12. 8.	7	0		1			0		1390	0	0	0	0	1	14	100	134				1390	0.001	0.001	0.001	0.001	0.001	0.001	0.001	0.001	0.001	0.001	0.001	0.001	0.001	0.001	0.001	0.001	0.001	0.001	1.001	0.001	0.001	0.001	0.001	0.001
WS	48.42	17.81	2015	12. 8.	7	0		1			0		1391	0	0	0	0	1	14	100	134				1391	0.001	0.001	0.001	0.001	0.001	0.001	0.001	0.001	0.001	0.001	0.001	0.001	0.001	0.001	0.001	0.001	0.001	0.001	0.001	0.001	0.001	0.001	0.001	0.001
WS	48.42	17.81	2015	12. 8.	7	0		1			0		1392	0	0	0	0	1	14	100	134				1392	0.001	0.001	0.001	0.001	0.001	0.001	0.001	0.001	0.001	0.001	0.001	0.001	0.001	0.001	0.001	0.001	0.001	0.001	0.001	0.001	0.001	0.001	0.001	0.001
WS	48.42	17.81	2015	12. 8.	7	0		1			0		1393	0	0	0	0	1	14	100	134				1393	0.001	0.001	0.001	0.001	0.001	0.001	0.001	0.001	0.001	0.001	0.001	0.001	0.001	0.001	0.001	0.001	0.001	0.001	0.001	0.001	0.001	0.001	0.001	0.001
WS	48.42	17.81	2015	12. 8.	7	0		0			1		1394	0	0	0	0	1	14	100	134				1394	0.001	0.001	0.001	0.001	0.001	0.001	0.001	0.001	0.001	0.001	0.001	0.001	0.001	0.001	0.001	0.001	0.001	0.001	0.001	0.001	0.001	0.001	0.001	0.001
WS	48.42	17.81	2015	12. 8.	7	0		0			1		1395	0	0	0	0	1	14	100	134				1395	0.001	0.001	0.001	0.001	0.001	0.001	0.001	0.001	0.001	0.001	0.001	0.001	0.001	0.001	0.001	0.001	0.001	0.001	0.001	0.001	0.001	0.001	0.001	0.001
WS	48.42	17.81	2015	12. 8.	7	0		0			1		1396	0	0	0	0	1	14	100	134				1396	0.001	0.001	0.001	0.001	0.001	0.001	0.001	0.001	0.001	0.001	0.001	0.001	0.001	0.001	0.001	0.001	0.001	0.001	0.001	0.001	0.001	0.001	0.001	0.001
WS	48.42	17.81	2015	12. 8.	7	0		0			1		1397	0	0	0	0	1	14	100	134				1397	0.001	0.001	0.001	0.001	0.001	0.001	0.001	0.001	0.001	0.001	0.001	0.001	0.001	0.001	0.001	0.001	0.001	0.001	0.001	0.001	0.001	0.001	0.001	0.001
WS	48.42	17.81	2015	12. 8.	7	1		0			0		1398	0	0	0	0	1	14	100	134				1398	0.001	0.001	0.001	0.001	0.001	0.001	0.001	0.001	0.001	0.001	0.001	0.001	0.001	0.001	0.001	0.001	0.001	0.001	0.001	0.001	0.001	0.001	0.001	0.001
WS	48.42	17.81	2015	12. 8.	7	1		0			0		1399	0	0	0	0	1	14	100	134				1399	0.001	0.001	0.001	0.001	0.001	0.001	0.001	0.001	0.001	0.001	0.001	0.001	0.001	0.001	0.001	0.001	0.001	0.001	0.001	0.001	0.001	0.001	0.001	0.001
WS	48.42	17.81	2015	12. 8.	7	1		0			0		1400	0	0	0	0	1	14	100	134				1400	0.001	0.001	0.001	0.001	0.001	0.001	0.001	0.001	0.001	0.001	0.001	0.001	0.001	0.001	0.001	0.001	0.001	0.001	0.001	0.001	0.001	0.001	0.001	0.001
WS	48.42	17.81	2015	12. 8.	7	1		0			0		1401	0	0	0	0	1	14	100	134				1401	0.001	0.001	0.001	0.001	0.001	0.001	0.001	0.001	0.001	0.001	0.001	0.001	0.001	0.001	0.001	0.001	0.001	0.001	0.001	0.001	0.001	0.001	0.001	0.001
WS	48.42	17.81	2015	27. 8.	8	0		1			0		1422	0	0	0	0	1	14	115	149				1422	0.001	0.001	0.001	0.001	0.001	0.001	0.001	0.001	0.001	0.001	0.001	0.001	0.001	0.001	0.001	0.001	0.001	0.001	3.001	0.001	0.001	0.001	0.001	0.001
WS	48.42	17.81	2015	27. 8.	8	0		1			0		1423	0	0	0	0	1	14	115	149				1423	0.001	0.001	0.001	0.001	0.001	0.001	0.001	0.001	0.001	0.001	0.001	0.001	0.001	0.001	0.001	0.001	0.001	0.001	1.001	0.001	0.001	0.001	0.001	0.001
WS	48.42	17.81	2015	27. 8.	8	0		1			0		1424	0	0	0	0	1	14	115	149				1424	0.001	0.001	0.001	0.001	0.001	0.001	0.001	0.001	0.001	0.001	0.001	0.001	0.001	0.001	0.001	0.001	0.001	0.001	1.001	0.001	0.001	0.001	0.001	0.001
WS	48.42	17.81	2015	27. 8.	8	0		1			0		1425	0	0	0	0	1	14	115	149				1425	0.001	0.001	0.001	0.001	0.001	0.001	0.001	0.001	0.001	0.001	0.001	0.001	0.001	0.001	0.001	0.001	0.001	0.001	1.001	0.001	0.001	0.001	0.001	0.001
WS	48.42	17.81	2015	27. 8.	8	0		0			1		1426	0	0	0	0	1	14	115	149				1426	0.001	0.001	0.001	0.001	0.001	0.001	0.001	0.001	0.001	0.001	0.001	0.001	0.001	0.001	0.001	0.001	0.001	0.001	0.001	0.001	0.001	0.001	0.001	0.001
WS	48.42	17.81	2015	27. 8.	8	0		0			1		1427	0	0	0	0	1	14	115	149				1427	0.001	0.001	0.001	0.001	0.001	0.001	0.001	0.001	0.001	0.001	0.001	0.001	0.001	0.001	0.001	0.001	0.001	0.001	0.001	0.001	0.001	0.001	0.001	0.001
WS	48.42	17.81	2015	27. 8.	8	0		0			1		1428	0	0	0	0	1	14	115	149				1428	0.001	0.001	0.001	0.001	0.001	0.001	0.001	0.001	0.001	0.001	0.001	0.001	0.001	0.001	0.001	0.001	0.001	0.001	0.001	0.001	0.001	0.001	0.001	0.001
WS	48.42	17.81	2015	27. 8.	8	0		0			1		1429	0	0	0	0	1	14	115	149				1429	0.001	0.001	0.001	0.001	0.001	0.001	0.001	0.001	0.001	0.001	0.001	0.001	0.001	0.001	0.001	0.001	0.001	0.001	0.001	0.001	0.001	0.001	0.001	0.001
WS	48.42	17.81	2015	27. 8.	8	1		0			0		1430	0	0	0	0	1	14	115	149				1430	0.001	0.001	0.001	0.001	0.001	0.001	0.001	0.001	0.001	0.001	0.001	0.001	0.001	0.001	0.001	0.001	0.001	0.001	0.001	0.001	0.001	0.001	0.001	0.001
WS	48.42	17.81	2015	27. 8.	8	1		0			0		1431	0	0	0	0	1	14	115	149				1431	0.001	0.001	0.001	0.001	0.001	0.001	0.001	0.001	0.001	0.001	0.001	0.001	0.001	0.001	0.001	0.001	0.001	0.001	3.001	0.001	0.001	0.001	0.001	0.001
WS	48.42	17.81	2015	27. 8.	8	1		0			0		1432	0	0	0	0	1	14	115	149				1432	0.001	0.001	0.001	0.001	0.001	0.001	0.001	0.001	0.001	0.001	0.001	0.001	0.001	0.001	0.001	0.001	0.001	0.001	0.001	0.001	0.001	0.001	0.001	0.001
WS	48.42	17.81	2015	27. 8.	8	1		0			0		1433	0	0	0	0	1	14	115	149				1433	0.001	0.001	0.001	0.001	0.001	0.001	0.001	0.001	0.001	0.001	0.001	0.001	0.001	0.001	0.001	0.001	0.001	0.001	0.001	0.001	0.001	0.001	0.001	0.001
WS	48.42	17.81	2015	10. 9.	9	0		1			0		1454	0	0	0	0	1	14	129	163				1454	0.001	0.001	0.001	0.001	0.001	0.001	0.001	0.001	0.001	0.001	0.001	0.001	0.001	0.001	0.001	0.001	0.001	0.001	0.001	0.001	0.001	0.001	0.001	0.001
WS	48.42	17.81	2015	10. 9.	9	0		1			0		1455	0	0	0	0	1	14	129	163				1455	0.001	0.001	0.001	0.001	0.001	0.001	0.001	0.001	0.001	0.001	0.001	0.001	0.001	0.001	0.001	0.001	0.001	0.001	0.001	0.001	0.001	0.001	0.001	0.001
WS	48.42	17.81	2015	10. 9.	9	0		1			0		1456	0	0	0	0	1	14	129	163				1456	0.001	0.001	0.001	0.001	0.001	0.001	0.001	0.001	0.001	0.001	0.001	0.001	0.001	0.001	0.001	0.001	0.001	0.001	0.001	0.001	0.001	0.001	0.001	0.001
WS	48.42	17.81	2015	10. 9.	9	0		1			0		1457	0	0	0	0	1	14	129	163				1457	0.001	0.001	0.001	0.001	0.001	0.001	0.001	0.001	0.001	0.001	0.001	0.001	0.001	0.001	0.001	0.001	0.001	0.001	0.001	0.001	0.001	0.001	0.001	0.001
WS	48.42	17.81	2015	10. 9.	9	0		0			1		1458	0	0	0	0	1	14	129	163				1458	0.001	0.001	0.001	0.001	0.001	0.001	0.001	0.001	0.001	0.001	0.001	0.001	0.001	0.001	0.001	0.001	0.001	0.001	0.001	0.001	0.001	0.001	0.001	0.001
WS	48.42	17.81	2015	10. 9.	9	0		0			1		1459	0	0	0	0	1	14	129	163				1459	0.001	0.001	0.001	0.001	0.001	0.001	0.001	0.001	0.001	0.001	0.001	0.001	0.001	0.001	0.001	0.001	0.001	0.001	0.001	0.001	0.001	0.001	0.001	0.001
WS	48.42	17.81	2015	10. 9.	9	0		0			1		1460	0	0	0	0	1	14	129	163				1460	0.001	0.001	0.001	0.001	0.001	0.001	0.001	0.001	0.001	0.001	0.001	0.001	0.001	0.001	0.001	0.001	0.001	0.001	0.001	0.001	0.001	0.001	0.001	0.001
WS	48.42	17.81	2015	10. 9.	9	0		0			1		1461	0	0	0	0	1	14	129	163				1461	0.001	0.001	0.001	0.001	0.001	0.001	0.001	0.001	0.001	0.001	0.001	0.001	0.001	0.001	0.001	0.001	0.001	0.001	0.001	0.001	0.001	0.001	0.001	0.001
WS	48.42	17.81	2015	10. 9.	9	1		0			0		1462	0	0	0	0	1	14	129	163				1462	0.001	0.001	0.001	0.001	0.001	0.001	0.001	0.001	0.001	0.001	0.001	0.001	0.001	0.001	0.001	0.001	0.001	0.001	0.001	0.001	0.001	0.001	0.001	0.001
WS	48.42	17.81	2015	10. 9.	9	1		0			0		1463	0	0	0	0	1	14	129	163				1463	0.001	0.001	0.001	0.001	0.001	0.001	0.001	0.001	0.001	0.001	0.001	0.001	0.001	0.001	0.001	0.001	0.001	0.001	0.001	0.001	0.001	0.001	0.001	0.001
WS	48.42	17.81	2015	10. 9.	9	1		0			0		1464	0	0	0	0	1	14	129	163				1464	0.001	0.001	0.001	0.001	0.001	0.001	0.001	0.001	0.001	0.001	0.001	0.001	0.001	0.001	0.001	0.001	0.001	0.001	0.001	0.001	0.001	0.001	0.001	0.001
WS	48.42	17.81	2015	10. 9.	9	1		0			0		1465	0	0	0	0	1	14	129	163				1465	0.001	0.001	0.001	0.001	0.001	0.001	0.001	0.001	0.001	0.001	0.001	0.001	0.001	0.001	0.001	0.001	0.001	0.001	0.001	0.001	0.001	0.001	0.001	0.001
WS	48.42	17.81	2015	24. 9.	10	0		1			0		1486	0	0	0	0	1	14	143	177				1486	0.001	0.001	0.001	0.001	0.001	0.001	0.001	0.001	0.001	0.001	0.001	0.001	0.001	0.001	0.001	0.001	0.001	0.001	0.001	0.001	0.001	0.001	0.001	0.001
WS	48.42	17.81	2015	24. 9.	10	0		1			0		1487	0	0	0	0	1	14	143	177				1487	0.001	0.001	0.001	0.001	0.001	0.001	0.001	0.001	0.001	0.001	0.001	0.001	0.001	0.001	0.001	0.001	0.001	0.001	0.001	0.001	0.001	0.001	0.001	0.001
WS	48.42	17.81	2015	24. 9.	10	0		1			0		1488	0	0	0	0	1	14	143	177				1488	0.001	0.001	0.001	0.001	0.001	0.001	0.001	0.001	0.001	0.001	0.001	0.001	0.001	0.001	0.001	0.001	0.001	0.001	0.001	0.001	0.001	0.001	0.001	0.001
WS	48.42	17.81	2015	24. 9.	10	0		1			0		1489	0	0	0	0	1	14	143	177				1489	0.001	0.001	0.001	0.001	0.001	0.001	0.001	0.001	0.001	0.001	0.001	0.001	0.001	0.001	0.001	0.001	0.001	0.001	0.001	0.001	0.001	0.001	0.001	0.001
WS	48.42	17.81	2015	24. 9.	10	0		0			1		1490	0	0	0	0	1	14	143	177				1490	0.001	0.001	0.001	0.001	0.001	0.001	0.001	0.001	0.001	0.001	0.001	0.001	0.001	0.001	0.001	0.001	0.001	0.001	0.001	0.001	0.001	0.001	0.001	0.001
WS	48.42	17.81	2015	24. 9.	10	0		0			1		1491	0	0	0	0	1	14	143	177				1491	0.001	0.001	0.001	0.001	0.001	0.001	0.001	0.001	0.001	0.001	0.001	0.001	0.001	0.001	0.001	0.001	0.001	0.001	0.001	0.001	0.001	0.001	0.001	0.001
WS	48.42	17.81	2015	24. 9.	10	0		0			1		1492	0	0	0	0	1	14	143	177				1492	0.001	0.001	0.001	0.001	0.001	0.001	0.001	0.001	0.001	0.001	0.001	0.001	0.001	0.001	0.001	0.001	0.001	0.001	0.001	0.001	0.001	0.001	0.001	0.001
WS	48.42	17.81	2015	24. 9.	10	0		0			1		1493	0	0	0	0	1	14	143	177				1493	0.001	0.001	0.001	0.001	0.001	0.001	0.001	0.001	0.001	0.001	0.001	0.001	0.001	0.001	0.001	0.001	0.001	0.001	0.001	0.001	0.001	0.001	0.001	0.001
WS	48.42	17.81	2015	24. 9.	10	1		0			0		1494	0	0	0	0	1	14	143	177				1494	0.001	0.001	0.001	0.001	0.001	0.001	0.001	0.001	0.001	0.001	0.001	0.001	0.001	0.001	0.001	0.001	0.001	0.001	0.001	0.001	0.001	0.001	0.001	0.001
WS	48.42	17.81	2015	24. 9.	10	1		0			0		1495	0	0	0	0	1	14	143	177				1495	0.001	0.001	0.001	0.001	0.001	0.001	0.001	0.001	0.001	0.001	0.001	0.001	0.001	0.001	0.001	0.001	0.001	0.001	0.001	0.001	0.001	0.001	0.001	0.001
WS	48.42	17.81	2015	24. 9.	10	1		0			0		1496	0	0	0	0	1	14	143	177				1496	0.001	0.001	0.001	0.001	0.001	0.001	0.001	0.001	0.001	0.001	0.001	0.001	0.001	0.001	0.001	0.001	0.001	0.001	0.001	0.001	0.001	0.001	0.001	0.001
WS	48.42	17.81	2015	24. 9.	10	1		0			0		1497	0	0	0	0	1	14	143	177				1497	0.001	0.001	0.001	0.001	0.001	0.001	0.001	0.001	0.001	0.001	0.001	0.001	0.001	0.001	0.001	0.001	0.001	0.001	0.001	0.001	0.001	0.001	0.001	0.001
[truncated: 592 more columns]

## Sheet: Table S5
Table S5. Data for analysis of explained variability in SaT model.
		Body size				Habitat affinity			Humidity affinity				Breeding time			Food specialization
		A	B	C	D	silvicolous	open biotopes	eurytopic	hygrophilous	mesophilous	eurytopic	xerophilous	spring	summer	autumn	carnivorous	omnivorous	granivorous				species with less than 10 (including 10 individuals were threw out																				species with less than 20 (including 20 individuals were threw out
		body_A	body_B	body_C	body_D	silvic	open_b	eury_hab	hygro	meso	eury_H2O	xero	spring	summer	autumn	carnivor	omnivor	granivor					body_A	body_B	body_C	body_D	silvic	open_b	eury_hab	hygro	meso	eury_H2O	xero	spring	summer	autumn	carnivor	omnivor					body_A	body_B	body_C	body_D	silvic	open_b	eury_hab
	1	0.001	45.001	8.001	3.001	0.001	12.001	44.001	2.001	14.001	39.001	1.001	41.001	5.001	20.001	20.001	36.001	0.001				1	0.001	45.001	8.001	3.001	0.001	12.001	44.001	2.001	14.001	39.001	1.001	41.001	5.001	19.001	20.001	36.001				1	0.001	45.001	8.001	3.001	0.001	12.001	44.001
	2	0.001	33.001	11.001	6.001	4.001	12.001	34.001	6.001	17.001	27.001	0.001	33.001	5.001	22.001	29.001	21.001	0.001				2	0.001	33.001	11.001	6.001	4.001	12.001	34.001	6.001	17.001	27.001	0.001	33.001	5.001	22.001	29.001	21.001				2	0.001	33.001	11.001	6.001	4.001	12.001	34.001
	3	0.001	35.001	7.001	6.001	0.001	13.001	35.001	3.001	17.001	26.001	2.001	28.001	3.001	23.001	28.001	20.001	0.001				3	0.001	35.001	7.001	6.001	0.001	13.001	35.001	3.001	17.001	26.001	2.001	28.001	3.001	23.001	28.001	20.001				3	0.001	35.001	7.001	6.001	0.001	13.001	35.001
	4	0.001	55.001	14.001	34.001	2.001	45.001	56.001	10.001	22.001	69.001	2.001	80.001	5.001	27.001	66.001	37.001	0.001				4	0.001	55.001	14.001	34.001	2.001	45.001	56.001	10.001	22.001	69.001	2.001	80.001	5.001	26.001	66.001	37.001				4	0.001	55.001	13.001	34.001	2.001	45.001	55.001
	5	0.001	71.001	22.001	21.001	0.001	42.001	72.001	19.001	46.001	47.001	2.001	66.001	5.001	53.001	82.001	32.001	0.001				5	0.001	71.001	22.001	21.001	0.001	42.001	72.001	19.001	46.001	47.001	2.001	66.001	5.001	53.001	82.001	32.001				5	0.001	71.001	22.001	21.001	0.001	42.001	72.001
	6	0.001	40.001	9.001	38.001	1.001	47.001	39.001	8.001	33.001	42.001	4.001	51.001	5.001	40.001	69.001	18.001	0.001				6	0.001	40.001	9.001	38.001	1.001	47.001	39.001	8.001	33.001	42.001	4.001	51.001	5.001	37.001	69.001	18.001				6	0.001	40.001	8.001	38.001	1.001	47.001	38.001
	7	0.001	41.001	11.001	69.001	1.001	78.001	42.001	4.001	49.001	63.001	5.001	69.001	5.001	57.001	107.001	14.001	0.001				7	0.001	41.001	11.001	69.001	1.001	78.001	42.001	4.001	49.001	63.001	5.001	69.001	5.001	55.001	107.001	14.001				7	0.001	41.001	11.001	67.001	1.001	78.001	40.001
	8	0.001	64.001	16.001	67.001	2.001	84.001	61.001	10.001	70.001	63.001	4.001	73.001	2.001	76.001	127.001	20.001	0.001				8	0.001	64.001	16.001	67.001	2.001	84.001	61.001	10.001	70.001	63.001	4.001	73.001	2.001	72.001	127.001	20.001				8	0.001	64.001	16.001	67.001	2.001	84.001	61.001
	9	0.001	70.001	9.001	69.001	1.001	82.001	65.001	8.001	62.001	72.001	6.001	80.001	2.001	69.001	130.001	18.001	0.001				9	0.001	70.001	9.001	69.001	1.001	82.001	65.001	8.001	62.001	72.001	6.001	80.001	2.001	68.001	130.001	18.001				9	0.001	70.001	8.001	69.001	1.001	82.001	64.001
	10	0.001	91.001	14.001	56.001	3.001	67.001	91.001	12.001	57.001	89.001	3.001	101.001	4.001	62.001	127.001	34.001	0.001				10	0.001	90.001	14.001	56.001	3.001	66.001	91.001	12.001	56.001	89.001	3.001	101.001	4.001	61.001	127.001	33.001				10	0.001	90.001	12.001	55.001	3.001	66.001	88.001
	11	0.001	15.001	2.001	13.001	0.001	16.001	14.001	3.001	8.001	19.001	0.001	21.001	0.001	9.001	19.001	11.001	0.001				11	0.001	15.001	2.001	13.001	0.001	16.001	14.001	3.001	8.001	19.001	0.001	21.001	0.001	9.001	19.001	11.001				11	0.001	15.001	2.001	13.001	0.001	16.001	14.001
	12	0.001	50.001	8.001	28.001	0.001	37.001	49.001	8.001	22.001	56.001	0.001	59.001	1.001	28.001	54.001	32.001	0.001				12	0.001	50.001	8.001	28.001	0.001	37.001	49.001	8.001	22.001	56.001	0.001	59.001	1.001	27.001	54.001	32.001				12	0.001	50.001	8.001	28.001	0.001	37.001	49.001
	13	0.001	33.001	4.001	9.001	0.001	13.001	33.001	3.001	23.001	20.001	0.001	21.001	1.001	26.001	32.001	14.001	0.001				13	0.001	33.001	4.001	9.001	0.001	13.001	33.001	3.001	23.001	20.001	0.001	21.001	1.001	26.001	32.001	14.001				13	0.001	33.001	4.001	9.001	0.001	13.001	33.001
	14	0.001	46.001	5.001	30.001	0.001	36.001	45.001	2.001	30.001	48.001	1.001	49.001	4.001	36.001	56.001	25.001	0.001				14	0.001	46.001	5.001	30.001	0.001	36.001	45.001	2.001	30.001	48.001	1.001	49.001	4.001	36.001	56.001	25.001				14	0.001	46.001	5.001	30.001	0.001	36.001	45.001
	15	0.001	8.001	3.001	7.001	0.001	9.001	9.001	2.001	8.001	8.001	0.001	10.001	1.001	9.001	16.001	2.001	0.001				15	0.001	8.001	3.001	7.001	0.001	9.001	9.001	2.001	8.001	8.001	0.001	10.001	1.001	9.001	16.001	2.001				15	0.001	8.001	3.001	7.001	0.001	9.001	9.001
	16	2.001	38.001	6.001	19.001	3.001	27.001	35.001	4.001	18.001	42.001	1.001	40.001	5.001	30.001	39.001	26.001	0.001				16	2.001	38.001	6.001	19.001	3.001	27.001	35.001	4.001	18.001	42.001	1.001	40.001	5.001	30.001	39.001	26.001				16	2.001	38.001	6.001	19.001	3.001	27.001	35.001
	17	2.001	39.001	4.001	31.001	2.001	35.001	39.001	2.001	33.001	40.001	1.001	41.001	4.001	39.001	61.001	15.001	0.001				17	2.001	39.001	4.001	31.001	2.001	35.001	39.001	2.001	33.001	40.001	1.001	41.001	4.001	39.001	61.001	15.001				17	2.001	39.001	4.001	31.001	2.001	35.001	39.001
	18	0.001	0.001	0.001	0.001	0.001	0.001	0.001	0.001	0.001	0.001	0.001	0.001	0.001	0.001	0.001	0.001	0.001				18	0.001	0.001	0.001	0.001	0.001	0.001	0.001	0.001	0.001	0.001	0.001	0.001	0.001	0.001	0.001	0.001				18	0.001	0.001	0.001	0.001	0.001	0.001	0.001
	19	0.001	0.001	0.001	0.001	0.001	0.001	0.001	0.001	0.001	0.001	0.001	0.001	0.001	0.001	0.001	0.001	0.001				19	0.001	0.001	0.001	0.001	0.001	0.001	0.001	0.001	0.001	0.001	0.001	0.001	0.001	0.001	0.001	0.001				19	0.001	0.001	0.001	0.001	0.001	0.001	0.001
	20	0.001	0.001	0.001	0.001	0.001	0.001	0.001	0.001	0.001	0.001	0.001	0.001	0.001	0.001	0.001	0.001	0.001				20	0.001	0.001	0.001	0.001	0.001	0.001	0.001	0.001	0.001	0.001	0.001	0.001	0.001	0.001	0.001	0.001				20	0.001	0.001	0.001	0.001	0.001	0.001	0.001
	21	1.001	100.001	17.001	122.001	1.001	146.001	93.001	12.001	28.001	199.001	1.001	203.001	5.001	42.001	161.001	79.001	0.001				21	1.001	100.001	17.001	122.001	1.001	146.001	93.001	12.001	28.001	199.001	1.001	203.001	5.001	42.001	161.001	79.001				21	1.001	100.001	17.001	122.001	1.001	146.001	93.001
	22	0.001	64.001	6.001	26.001	0.001	39.001	57.001	5.001	44.001	44.001	3.001	42.001	2.001	54.001	74.001	22.001	0.001				22	0.001	64.001	6.001	26.001	0.001	39.001	57.001	5.001	44.001	44.001	3.001	42.001	2.001	53.001	74.001	22.001				22	0.001	64.001	6.001	26.001	0.001	39.001	57.001
	23	2.001	184.001	28.001	50.001	3.001	97.001	164.001	18.001	103.001	128.001	15.001	128.001	10.001	145.001	185.001	79.001	0.001				23	2.001	184.001	28.001	50.001	3.001	97.001	164.001	18.001	103.001	128.001	15.001	128.001	10.001	144.001	185.001	79.001				23	2.001	184.001	28.001	50.001	3.001	97.001	164.001
	24	0.001	225.001	49.001	95.001	1.001	148.001	220.001	42.001	134.001	187.001	6.001	217.001	13.001	159.001	266.001	103.001	0.001				24	0.001	225.001	49.001	95.001	1.001	148.001	220.001	42.001	134.001	187.001	6.001	217.001	13.001	156.001	266.001	103.001				24	0.001	225.001	49.001	95.001	1.001	148.001	220.001
	25	2.001	176.001	22.001	90.001	2.001	126.001	162.001	19.001	71.001	197.001	3.001	201.001	3.001	92.001	181.001	109.001	0.001				25	2.001	176.001	22.001	90.001	2.001	126.001	162.001	19.001	71.001	197.001	3.001	201.001	3.001	91.001	181.001	109.001				25	2.001	176.001	22.001	90.001	2.001	126.001	162.001
	26	2.001	228.001	9.001	25.001	2.001	111.001	151.001	5.001	109.001	126.001	24.001	73.001	7.001	195.001	160.001	104.001	0.001				26	2.001	228.001	9.001	25.001	2.001	111.001	151.001	5.001	109.001	126.001	24.001	73.001	7.001	193.001	160.001	104.001				26	2.001	228.001	9.001	25.001	2.001	111.001	151.001
	27	5.001	131.001	5.001	95.001	6.001	130.001	100.001	3.001	74.001	149.001	10.001	125.001	2.001	113.001	176.001	60.001	0.001				27	5.001	131.001	5.001	95.001	6.001	130.001	100.001	3.001	74.001	149.001	10.001	125.001	2.001	112.001	176.001	60.001				27	5.001	131.001	4.001	95.001	5.001	130.001	100.001
	28	3.001	164.001	25.001	40.001	3.001	81.001	148.001	21.001	114.001	82.001	15.001	94.001	7.001	141.001	188.001	44.001	0.001				28	3.001	164.001	25.001	40.001	3.001	81.001	148.001	21.001	114.001	82.001	15.001	94.001	7.001	138.001	188.001	44.001				28	3.001	164.001	25.001	40.001	3.001	81.001	148.001
	29	5.001	152.001	24.001	81.001	5.001	109.001	148.001	22.001	65.001	171.001	4.001	184.001	9.001	83.001	168.001	94.001	0.001				29	5.001	152.001	24.001	81.001	5.001	109.001	148.001	22.001	65.001	171.001	4.001	184.001	9.001	81.001	168.001	94.001				29	5.001	152.001	23.001	81.001	5.001	109.001	147.001
	30	9.001	211.001	22.001	71.001	9.001	108.001	196.001	16.001	140.001	146.001	11.001	140.001	14.001	179.001	235.001	78.001	0.001				30	9.001	211.001	21.001	71.001	9.001	107.001	196.001	16.001	140.001	146.001	10.001	139.001	14.001	177.001	235.001	77.001				30	9.001	211.001	21.001	71.001	9.001	107.001	196.001
	31	0.001	74.001	16.001	5.001	0.001	60.001	35.001	7.001	37.001	19.001	32.001	12.001	5.001	84.001	77.001	18.001	0.001				31	0.001	74.001	15.001	5.001	0.001	60.001	34.001	7.001	37.001	18.001	32.001	12.001	5.001	79.001	77.001	17.001				31	0.001	74.001	15.001	5.001	0.001	60.001	34.001
	32	0.001	136.001	4.001	7.001	2.001	92.001	53.001	4.001	56.001	10.001	77.001	6.001	0.001	141.001	137.001	10.001	0.001				32	0.001	136.001	4.001	7.001	2.001	92.001	53.001	4.001	56.001	10.001	77.001	6.001	0.001	139.001	137.001	10.001				32	0.001	134.001	2.001	7.001	0.001	92.001	51.001
	33	0.001	141.001	7.001	12.001	0.001	98.001	62.001	4.001	74.001	4.001	78.001	3.001	2.001	157.001	157.001	3.001	0.001				33	0.001	141.001	7.001	12.001	0.001	98.001	62.001	4.001	74.001	4.001	78.001	3.001	2.001	152.001	157.001	3.001				33	0.001	139.001	6.001	12.001	0.001	98.001	59.001
	34	0.001	121.001	6.001	11.001	1.001	62.001	75.001	15.001	78.001	3.001	42.001	6.001	0.001	132.001	135.001	3.001	0.001				34	0.001	121.001	6.001	11.001	1.001	62.001	75.001	15.001	78.001	3.001	42.001	6.001	0.001	132.001	135.001	3.001				34	0.001	113.001	6.001	11.001	1.001	62.001	67.001
	35	0.001	206.001	13.001	15.001	1.001	168.001	65.001	4.001	82.001	12.001	136.001	8.001	1.001	227.001	222.001	12.001	0.001				35	0.001	205.001	11.001	15.001	1.001	166.001	64.001	3.001	81.001	12.001	135.001	6.001	1.001	217.001	221.001	10.001				35	0.001	205.001	11.001	15.001	1.001	166.001	64.001
	36	0.001	181.001	9.001	7.001	1.001	116.001	80.001	6.001	86.001	18.001	87.001	7.001	0.001	190.001	181.001	16.001	0.001				36	0.001	181.001	9.001	7.001	1.001	116.001	80.001	6.001	86.001	18.001	87.001	7.001	0.001	185.001	181.001	16.001				36	0.001	180.001	9.001	7.001	1.001	116.001	79.001
	37	0.001	107.001	11.001	13.001	0.001	97.001	34.001	1.001	40.001	13.001	77.001	11.001	0.001	120.001	120.001	11.001	0.001				37	0.001	107.001	11.001	13.001	0.001	97.001	34.001	1.001	40.001	13.001	77.001	11.001	0.001	115.001	120.001	11.001				37	0.001	106.001	11.001	13.001	0.001	97.001	33.001
	38	0.001	168.001	18.001	15.001	0.001	131.001	70.001	9.001	90.001	5.001	97.001	7.001	0.001	194.001	196.001	5.001	0.001				38	0.001	168.001	18.001	15.001	0.001	131.001	70.001	9.001	90.001	5.001	97.001	7.001	0.001	185.001	196.001	5.001				38	0.001	165.001	18.001	15.001	0.001	131.001	67.001
	39	0.001	68.001	9.001	11.001	0.001	50.001	38.001	10.001	42.001	1.001	35.001	9.001	4.001	79.001	88.001	0.001	0.001				39	0.001	68.001	9.001	10.001	0.001	50.001	37.001	9.001	42.001	1.001	35.001	8.001	4.001	77.001	87.001	0.001				39	0.001	66.001	9.001	10.001	0.001	50.001	35.001
	40	3.001	81.001	3.001	3.001	3.001	49.001	38.001	0.001	42.001	4.001	44.001	1.001	0.001	89.001	89.001	1.001	0.001				40	3.001	81.001	3.001	3.001	3.001	49.001	38.001	0.001	42.001	4.001	44.001	1.001	0.001	87.001	89.001	1.001				40	3.001	81.001	3.001	3.001	3.001	49.001	38.001
	41	0.001	10.001	2.001	8.001	0.001	10.001	10.001	0.001	2.001	18.001	0.001	18.001	2.001	4.001	9.001	11.001	0.001				41	0.001	10.001	2.001	8.001	0.001	10.001	10.001	0.001	2.001	18.001	0.001	18.001	2.001	4.001	9.001	11.001				41	0.001	10.001	2.001	8.001	0.001	10.001	10.001
	42	0.001	6.001	1.001	20.001	0.001	21.001	6.001	1.001	1.001	25.001	0.001	25.001	1.001	2.001	22.001	5.001	0.001				42	0.001	6.001	1.001	20.001	0.001	21.001	6.001	1.001	1.001	25.001	0.001	25.001	1.001	2.001	22.001	5.001				42	0.001	6.001	0.001	20.001	0.001	21.001	5.001
	43	0.001	19.001	3.001	34.001	0.001	40.001	16.001	1.001	4.001	49.001	2.001	49.001	1.001	8.001	40.001	16.001	0.001				43	0.001	19.001	2.001	34.001	0.001	39.001	16.001	1.001	4.001	49.001	1.001	48.001	1.001	8.001	40.001	15.001				43	0.001	19.001	2.001	34.001	0.001	39.001	16.001
	44	0.001	17.001	2.001	17.001	2.001	21.001	13.001	4.001	11.001	20.001	1.001	23.001	0.001	13.001	31.001	5.001	0.001				44	0.001	17.001	2.001	17.001	2.001	21.001	13.001	4.001	11.001	20.001	1.001	23.001	0.001	13.001	31.001	5.001				44	0.001	17.001	2.001	17.001	2.001	21.001	13.001
	45	0.001	25.001	4.001	17.001	1.001	23.001	22.001	4.001	13.001	29.001	0.001	30.001	1.001	17.001	34.001	12.001	0.001				45	0.001	25.001	4.001	17.001	1.001	23.001	22.001	4.001	13.001	29.001	0.001	30.001	1.001	17.001	34.001	12.001				45	0.001	25.001	4.001	17.001	1.001	23.001	22.001
	46	0.001	24.001	1.001	0.001	0.001	2.001	23.001	1.001	5.001	19.001	0.001	18.001	1.001	7.001	6.001	19.001	0.001				46	0.001	24.001	1.001	0.001	0.001	2.001	23.001	1.001	5.001	19.001	0.001	18.001	1.001	7.001	6.001	19.001				46	0.001	24.001	0.001	0.001	0.001	2.001	22.001
	47	0.001	22.001	0.001	9.001	1.001	13.001	17.001	1.001	5.001	25.001	0.001	21.001	0.001	10.001	15.001	16.001	0.001				47	0.001	22.001	0.001	9.001	1.001	13.001	17.001	1.001	5.001	25.001	0.001	21.001	0.001	10.001	15.001	16.001				47	0.001	22.001	0.001	9.001	1.001	13.001	17.001
	48	0.001	22.001	0.001	5.001	1.001	12.001	14.001	1.001	4.001	22.001	0.001	16.001	0.001	11.001	10.001	17.001	0.001				48	0.001	22.001	0.001	5.001	1.001	12.001	14.001	1.001	4.001	22.001	0.001	16.001	0.001	11.001	10.001	17.001				48	0.001	22.001	0.001	5.001	1.001	12.001	14.001
	49	0.001	26.001	1.001	0.001	2.001	5.001	20.001	2.001	14.001	10.001	1.001	8.001	1.001	20.001	17.001	10.001	0.001				49	0.001	26.001	1.001	0.001	2.001	5.001	20.001	2.001	14.001	10.001	1.001	8.001	1.001	20.001	17.001	10.001				49	0.001	26.001	1.001	0.001	2.001	5.001	20.001
	50	0.001	35.001	1.001	3.001	3.001	10.001	26.001	4.001	24.001	11.001	0.001	6.001	0.001	33.001	31.001	8.001	0.001				50	0.001	35.001	1.001	3.001	3.001	10.001	26.001	4.001	24.001	11.001	0.001	6.001	0.001	33.001	31.001	8.001				50	0.001	35.001	1.001	3.001	3.001	10.001	26.001
	51	1.001	167.001	3.001	2.001	11.001	31.001	131.001	13.001	51.001	94.001	15.001	91.001	0.001	82.001	82.001	91.001	0.001				51	1.001	167.001	3.001	2.001	11.001	31.001	131.001	13.001	51.001	94.001	15.001	91.001	0.001	82.001	82.001	91.001				51	0.001	167.001	3.001	2.001	10.001	31.001	131.001
	52	0.001	205.001	5.001	14.001	16.001	52.001	156.001	16.001	43.001	152.001	13.001	137.001	1.001	88.001	86.001	138.001	0.001				52	0.001	205.001	3.001	14.001	14.001	52.001	156.001	14.001	43.001	152.001	13.001	135.001	1.001	88.001	84.001	138.001				52	0.001	205.001	3.001	14.001	14.001	52.001	156.001
	53	1.001	173.001	2.001	0.001	22.001	39.001	115.001	21.001	61.001	85.001	9.001	61.001	2.001	117.001	92.001	84.001	0.001				53	1.001	173.001	2.001	0.001	22.001	39.001	115.001	21.001	61.001	85.001	9.001	61.001	2.001	117.001	92.001	84.001				53	0.001	173.001	2.001	0.001	21.001	39.001	115.001
	54	0.001	181.001	9.001	0.001	8.001	82.001	100.001	14.001	73.001	58.001	45.001	42.001	1.001	149.001	132.001	58.001	0.001				54	0.001	181.001	9.001	0.001	8.001	82.001	100.001	14.001	73.001	58.001	45.001	42.001	1.001	148.001	132.001	58.001				54	0.001	181.001	9.001	0.001	8.001	82.001	100.001
	55	0.001	247.001	23.001	1.001	16.001	73.001	182.001	36.001	148.001	63.001	24.001	69.001	2.001	204.001	209.001	62.001	0.001				55	0.001	247.001	23.001	1.001	16.001	73.001	182.001	36.001	148.001	63.001	24.001	69.001	2.001	203.001	209.001	62.001				55	0.001	247.001	23.001	1.001	16.001	73.001	182.001
	56	0.001	7.001	0.001	16.001	0.001	17.001	6.001	0.001	3.001	20.001	0.001	19.001	0.001	4.001	19.001	4.001	0.001				56	0.001	7.001	0.001	16.001	0.001	17.001	6.001	0.001	3.001	20.001	0.001	19.001	0.001	4.001	19.001	4.001				56	0.001	7.001	0.001	16.001	0.001	17.001	6.001
	57	0.001	5.001	2.001	7.001	0.001	9.001	5.001	0.001	3.001	11.001	0.001	11.001	2.001	5.001	8.001	6.001	0.001				57	0.001	5.001	2.001	7.001	0.001	9.001	5.001	0.001	3.001	11.001	0.001	11.001	2.001	5.001	8.001	6.001				57	0.001	5.001	2.001	7.001	0.001	9.001	5.001
	58	0.001	11.001	0.001	31.001	0.001	35.001	7.001	0.001	2.001	40.001	0.001	36.001	0.001	6.001	33.001	9.001	0.001				58	0.001	11.001	0.001	31.001	0.001	35.001	7.001	0.001	2.001	40.001	0.001	36.001	0.001	6.001	33.001	9.001				58	0.001	11.001	0.001	31.001	0.001	35.001	7.001
	59	0.001	25.001	2.001	10.001	3.001	17.001	17.001	3.001	15.001	19.001	0.001	17.001	2.001	22.001	28.001	9.001	0.001				59	0.001	25.001	2.001	10.001	3.001	17.001	17.001	3.001	15.001	19.001	0.001	17.001	2.001	22.001	28.001	9.001				59	0.001	25.001	2.001	10.001	3.001	17.001	17.001
	60	0.001	14.001	0.001	11.001	0.001	11.001	14.001	0.001	14.001	11.001	0.001	11.001	0.001	14.001	22.001	3.001	0.001				60	0.001	14.001	0.001	11.001	0.001	11.001	14.001	0.001	14.001	11.001	0.001	11.001	0.001	14.001	22.001	3.001				60	0.001	14.001	0.001	11.001	0.001	11.001	14.001
	61	0.001	14.001	1.001	12.001	0.001	15.001	12.001	2.001	8.001	17.001	0.001	17.001	1.001	11.001	20.001	7.001	0.001				61	0.001	14.001	1.001	12.001	0.001	15.001	12.001	2.001	8.001	17.001	0.001	17.001	1.001	11.001	20.001	7.001				61	0.001	14.001	1.001	12.001	0.001	15.001	12.001
	62	0.001	19.001	1.001	0.001	3.001	10.001	7.001	4.001	2.001	14.001	0.001	8.001	0.001	12.001	6.001	14.001	0.001				62	0.001	19.001	1.001	0.001	3.001	10.001	7.001	4.001	2.001	14.001	0.001	8.001	0.001	12.001	6.001	14.001				62	0.001	19.001	1.001	0.001	3.001	10.001	7.001
	63	0.001	43.001	2.001	5.001	3.001	16.001	31.001	3.001	12.001	33.001	2.001	29.001	1.001	22.001	21.001	29.001	0.001				63	0.001	43.001	2.001	5.001	3.001	16.001	31.001	3.001	12.001	33.001	2.001	29.001	1.001	22.001	21.001	29.001				63	0.001	43.001	2.001	5.001	3.001	16.001	31.001
	64	0.001	25.001	3.001	0.001	3.001	10.001	15.001	5.001	13.001	10.001	0.001	8.001	1.001	21.001	18.001	10.001	0.001				64	0.001	25.001	3.001	0.001	3.001	10.001	15.001	5.001	13.001	10.001	0.001	8.001	1.001	21.001	18.001	10.001				64	0.001	25.001	3.001	0.001	3.001	10.001	15.001
	65	0.001	22.001	4.001	4.001	1.001	10.001	19.001	2.001	15.001	13.001	0.001	12.001	3.001	21.001	21.001	9.001	0.001				65	0.001	22.001	4.001	4.001	1.001	10.001	19.001	2.001	15.001	13.001	0.001	12.001	3.001	21.001	21.001	9.001				65	0.001	22.001	4.001	4.001	1.001	10.001	19.001
	66	3.001	187.001	4.001	16.001	15.001	63.001	132.001	12.001	58.001	121.001	19.001	98.001	2.001	114.001	107.001	103.001	0.001				66	3.001	187.001	4.001	16.001	15.001	63.001	132.001	12.001	58.001	121.001	19.001	98.001	2.001	114.001	107.001	103.001				66	0.001	187.001	4.001	16.001	12.001	63.001	132.001
	67	0.001	203.001	15.001	8.001	15.001	79.001	132.001	29.001	63.001	103.001	31.001	100.001	2.001	127.001	131.001	95.001	0.001				67	0.001	203.001	15.001	8.001	15.001	79.001	132.001	29.001	63.001	103.001	31.001	100.001	2.001	127.001	131.001	95.001				67	0.001	203.001	15.001	8.001	15.001	79.001	132.001
	68	3.001	178.001	4.001	0.001	25.001	52.001	108.001	24.001	44.001	93.001	24.001	81.001	0.001	104.001	95.001	90.001	0.001				68	3.001	178.001	3.001	0.001	24.001	52.001	108.001	23.001	44.001	93.001	24.001	80.001	0.001	104.001	94.001	90.001				68	0.001	178.001	3.001	0.001	21.001	52.001	108.001
	69	0.001	214.001	9.001	0.001	10.001	59.001	154.001	19.001	120.001	54.001	30.001	49.001	0.001	174.001	169.001	54.001	0.001				69	0.001	213.001	9.001	0.001	10.001	58.001	154.001	18.001	120.001	54.001	30.001	48.001	0.001	174.001	168.001	54.001				69	0.001	213.001	9.001	0.001	10.001	58.001	154.001
	70	1.001	171.001	10.001	1.001	1.001	70.001	112.001	7.001	76.001	74.001	26.001	48.001	4.001	139.001	111.001	72.001	0.001				70	1.001	170.001	10.001	1.001	1.001	69.001	112.001	6.001	76.001	74.001	26.001	47.001	4.001	139.001	110.001	72.001				70	0.001	170.001	10.001	1.001	0.001	69.001	112.001
	71	0.001	349.001	34.001	1.001	6.001	21.001	357.001	26.001	6.001	351.001	1.001	379.001	12.001	17.001	32.001	352.001	0.001				71	0.001	349.001	34.001	1.001	6.001	21.001	357.001	26.001	6.001	351.001	1.001	379.001	12.001	17.001	32.001	352.001				71	0.001	349.001	34.001	1.001	6.001	21.001	357.001
	72	0.001	664.001	29.001	8.001	1.001	33.001	667.001	7.001	6.001	687.001	1.001	697.001	21.001	24.001	16.001	685.001	0.001				72	0.001	664.001	29.001	8.001	1.001	33.001	667.001	7.001	6.001	687.001	1.001	697.001	21.001	24.001	16.001	685.001				72	0.001	664.001	29.001	7.001	1.001	33.001	666.001
	73	0.001	379.001	80.001	13.001	0.001	78.001	394.001	66.001	24.001	381.001	1.001	453.001	8.001	27.001	96.001	376.001	0.001				73	0.001	379.001	80.001	13.001	0.001	78.001	394.001	66.001	24.001	381.001	1.001	453.001	8.001	27.001	96.001	376.001				73	0.001	379.001	80.001	13.001	0.001	78.001	394.001
	74	0.001	564.001	59.001	14.001	4.001	63.001	570.001	51.001	22.001	562.001	2.001	621.001	6.001	22.001	79.001	558.001	0.001				74	0.001	564.001	58.001	14.001	4.001	63.001	569.001	50.001	22.001	562.001	2.001	620.001	6.001	22.001	78.001	558.001				74	0.001	564.001	58.001	14.001	4.001	63.001	569.001
	75	0.001	416.001	69.001	9.001	2.001	66.001	426.001	50.001	14.001	429.001	1.001	487.001	14.001	21.001	65.001	429.001	0.001				75	0.001	416.001	67.001	9.001	2.001	65.001	425.001	49.001	13.001	429.001	1.001	485.001	14.001	21.001	64.001	428.001				75	0.001	416.001	67.001	9.001	2.001	65.001	425.001
	76	0.001	229.001	16.001	51.001	18.001	62.001	216.001	36.001	45.001	214.001	1.001	244.001	1.001	53.001	132.001	164.001	0.001				76	0.001	229.001	16.001	50.001	18.001	62.001	215.001	35.001	45.001	214.001	1.001	243.001	1.001	53.001	131.001	164.001				76	0.001	229.001	16.001	50.001	18.001	62.001	215.001
	77	0.001	197.001	25.001	49.001	19.001	76.001	176.001	23.001	56.001	190.001	2.001	210.001	16.001	77.001	126.001	145.001	0.001				77	0.001	197.001	25.001	49.001	19.001	76.001	176.001	23.001	56.001	190.001	2.001	210.001	16.001	77.001	126.001	145.001				77	0.001	197.001	25.001	49.001	19.001	76.001	176.001
	78	0.001	212.001	29.001	25.001	16.001	60.001	190.001	41.001	57.001	165.001	3.001	191.001	5.001	79.001	125.001	141.001	0.001				78	0.001	212.001	29.001	25.001	16.001	60.001	190.001	41.001	57.001	165.001	3.001	191.001	5.001	79.001	125.001	141.001				78	0.001	212.001	28.001	25.001	16.001	60.001	189.001
	79	0.001	100.001	22.001	14.001	7.001	32.001	97.001	19.001	38.001	73.001	6.001	92.001	0.001	44.001	73.001	63.001	0.001				79	0.001	100.001	20.001	14.001	7.001	30.001	97.001	19.001	38.001	73.001	4.001	90.001	0.001	44.001	73.001	61.001				79	0.001	100.001	18.001	14.001	5.001	30.001	97.001
	80	0.001	179.001	41.001	39.001	9.001	81.001	169.001	31.001	47.001	181.001	0.001	196.001	15.001	78.001	113.001	146.001	0.001				80	0.001	179.001	37.001	39.001	9.001	81.001	165.001	30.001	47.001	178.001	0.001	195.001	15.001	75.001	112.001	143.001				80	0.001	179.001	36.001	38.001	8.001	81.001	164.001
	81	0.001	153.001	0.001	2.001	1.001	31.001	123.001	1.001	51.001	75.001	28.001	75.001	0.001	80.001	81.001	74.001	0.001				81	0.001	153.001	0.001	2.001	1.001	31.001	123.001	1.001	51.001	75.001	28.001	75.001	0.001	80.001	81.001	74.001				81	0.001	153.001	0.001	2.001	1.001	31.001	123.001
	82	0.001	184.001	2.001	1.001	10.001	44.001	133.001	10.001	56.001	93.001	28.001	90.001	2.001	99.001	94.001	93.001	0.001				82	0.001	184.001	2.001	1.001	10.001	44.001	133.001	10.001	56.001	93.001	28.001	90.001	2.001	99.001	94.001	93.001				82	0.001	184.001	2.001	1.001	10.001	44.001	133.001
	83	0.001	81.001	0.001	1.001	1.001	13.001	68.001	1.001	34.001	40.001	7.001	36.001	0.001	46.001	43.001	39.001	0.001				83	0.001	81.001	0.001	1.001	1.001	13.001	68.001	1.001	34.001	40.001	7.001	36.001	0.001	46.001	43.001	39.001				83	0.001	81.001	0.001	1.001	1.001	13.001	68.001
	84	0.001	106.001	0.001	0.001	3.001	14.001	89.001	3.001	66.001	31.001	6.001	26.001	0.001	80.001	75.001	31.001	0.001				84	0.001	106.001	0.001	0.001	3.001	14.001	89.001	3.001	66.001	31.001	6.001	26.001	0.001	80.001	75.001	31.001				84	0.001	106.001	0.001	0.001	3.001	14.001	89.001
	85	0.001	69.001	0.001	0.001	0.001	20.001	49.001	0.001	31.001	23.001	15.001	18.001	0.001	51.001	46.001	23.001	0.001				85	0.001	69.001	0.001	0.001	0.001	20.001	49.001	0.001	31.001	23.001	15.001	18.001	0.001	51.001	46.001	23.001				85	0.001	69.001	0.001	0.001	0.001	20.001	49.001
	86	0.001	81.001	1.001	3.001	3.001	10.001	72.001	4.001	19.001	60.001	2.001	59.001	0.001	26.001	26.001	59.001	0.001				86	0.001	81.001	1.001	3.001	3.001	10.001	72.001	4.001	19.001	60.001	2.001	59.001	0.001	26.001	26.001	59.001				86	0.001	81.001	1.001	3.001	3.001	10.001	72.001
	87	0.001	18.001	0.001	3.001	2.001	3.001	16.001	3.001	7.001	11.001	0.001	13.001	0.001	8.001	10.001	11.001	0.001				87	0.001	18.001	0.001	3.001	2.001	3.001	16.001	3.001	7.001	11.001	0.001	13.001	0.001	8.001	10.001	11.001				87	0.001	18.001	0.001	3.001	2.001	3.001	16.001
	88	0.001	48.001	0.001	0.001	4.001	2.001	42.001	4.001	22.001	21.001	1.001	23.001	0.001	25.001	27.001	21.001	0.001				88	0.001	48.001	0.001	0.001	4.001	2.001	42.001	4.001	22.001	21.001	1.001	23.001	0.001	25.001	27.001	21.001				88	0.001	48.001	0.001	0.001	4.001	2.001	42.001
	89	1.001	14.001	2.001	3.001	2.001	9.001	9.001	3.001	9.001	5.001	3.001	5.001	0.001	15.001	17.001	3.001	0.001				89	0.001	14.001	2.001	3.001	1.001	9.001	9.001	2.001	9.001	5.001	3.001	5.001	0.001	14.001	16.001	3.001				89	0.001	14.001	2.001	3.001	1.001	9.001	9.001
	90	0.001	63.001	2.001	3.001	0.001	18.001	50.001	1.001	29.001	33.001	5.001	27.001	0.001	41.001	36.001	32.001	0.001				90	0.001	63.001	2.001	3.001	0.001	18.001	50.001	1.001	29.001	33.001	5.001	27.001	0.001	41.001	36.001	32.001				90	0.001	63.001	2.001	3.001	0.001	18.001	50.001
	91	0.001	391.001	38.001	18.001	2.001	48.001	397.001	28.001	12.001	405.001	2.001	438.001	12.001	20.001	50.001	397.001	0.001				91	0.001	391.001	38.001	17.001	2.001	47.001	397.001	28.001	11.001	405.001	2.001	437.001	11.001	20.001	50.001	396.001				91	0.001	391.001	38.001	17.001	2.001	47.001	397.001
	92	0.001	548.001	134.001	24.001	10.001	139.001	557.001	101.001	31.001	570.001	4.001	682.001	33.001	57.001	142.001	563.001	1.001				92	0.001	548.001	133.001	24.001	10.001	138.001	557.001	101.001	31.001	570.001	3.001	682.001	33.001	56.001	142.001	563.001				92	0.001	548.001	133.001	24.001	10.001	138.001	557.001
	93	0.001	398.001	79.001	20.001	2.001	88.001	407.001	52.001	14.001	423.001	8.001	484.001	20.001	33.001	82.001	415.001	0.001				93	0.001	398.001	79.001	20.001	2.001	88.001	407.001	52.001	14.001	423.001	8.001	484.001	20.001	33.001	82.001	415.001				93	0.001	398.001	79.001	18.001	2.001	88.001	405.001
	94	0.001	480.001	39.001	17.001	5.001	53.001	478.001	37.001	13.001	484.001	2.001	525.001	5.001	16.001	59.001	477.001	0.001				94	0.001	479.001	38.001	16.001	4.001	52.001	477.001	35.001	12.001	484.001	2.001	523.001	5.001	15.001	57.001	476.001				94	0.001	479.001	37.001	16.001	3.001	52.001	477.001
	95	0.001	713.001	69.001	37.001	5.001	95.001	719.001	55.001	26.001	731.001	7.001	798.001	7.001	27.001	101.001	718.001	0.001				95	0.001	713.001	67.001	36.001	5.001	94.001	717.001	54.001	25.001	730.001	7.001	796.001	6.001	26.001	100.001	716.001				95	0.001	713.001	67.001	36.001	5.001	94.001	717.001
	96	0.001	303.001	36.001	41.001	34.001	68.001	278.001	49.001	61.001	269.001	1.001	316.001	8.001	73.001	146.001	234.001	0.001				96	0.001	303.001	34.001	41.001	33.001	67.001	278.001	49.001	60.001	269.001	0.001	314.001	8.001	72.001	146.001	232.001				96	0.001	303.001	29.001	41.001	28.001	67.001	278.001
	97	0.001	245.001	16.001	57.001	20.001	71.001	227.001	27.001	49.001	239.001	3.001	262.001	8.001	63.001	135.001	183.001	0.001				97	0.001	245.001	15.001	57.001	20.001	71.001	226.001	27.001	49.001	238.001	3.001	262.001	8.001	62.001	135.001	182.001				97	0.001	245.001	15.001	57.001	20.001	71.001	226.001
	98	0.001	140.001	23.001	26.001	17.001	48.001	124.001	34.001	38.001	112.001	5.001	142.001	2.001	49.001	97.001	92.001	0.001				98	0.001	140.001	19.001	25.001	16.001	44.001	124.001	33.001	38.001	112.001	1.001	139.001	2.001	47.001	96.001	88.001				98	0.001	140.001	18.001	25.001	15.001	44.001	124.001
	99	0.001	200.001	45.001	41.001	11.001	90.001	185.001	50.001	60.001	175.001	1.001	214.001	3.001	75.001	152.001	134.001	0.001				99	0.001	200.001	44.001	41.001	11.001	89.001	185.001	50.001	60.001	175.001	0.001	213.001	3.001	75.001	152.001	133.001				99	0.001	200.001	43.001	40.001	10.001	89.001	184.001
	100	1.001	183.001	17.001	21.001	5.001	33.001	184.001	15.001	68.001	139.001	0.001	150.001	5.001	77.001	104.001	118.001	0.001				100	1.001	182.001	17.001	21.001	5.001	32.001	184.001	14.001	68.001	139.001	0.001	149.001	5.001	77.001	104.001	117.001				100	1.001	182.001	16.001	21.001	4.001	32.001	184.001
	101	0.001	124.001	1.001	0.001	2.001	26.001	97.001	2.001	58.001	48.001	17.001	41.001	0.001	84.001	77.001	48.001	0.001				101	0.001	124.001	1.001	0.001	2.001	26.001	97.001	2.001	58.001	48.001	17.001	41.001	0.001	84.001	77.001	48.001				101	0.001	124.001	1.001	0.001	2.001	26.001	97.001
	102	0.001	112.001	0.001	0.001	0.001	6.001	106.001	0.001	10.001	97.001	5.001	96.001	0.001	16.001	15.001	97.001	0.001				102	0.001	112.001	0.001	0.001	0.001	6.001	106.001	0.001	10.001	97.001	5.001	96.001	0.001	16.001	15.001	97.001				102	0.001	112.001	0.001	0.001	0.001	6.001	106.001
	103	0.001	107.001	0.001	0.001	4.001	16.001	87.001	4.001	71.001	24.001	8.001	20.001	0.001	87.001	83.001	24.001	0.001				103	0.001	107.001	0.001	0.001	4.001	16.001	87.001	4.001	71.001	24.001	8.001	20.001	0.001	87.001	83.001	24.001				103	0.001	107.001	0.001	0.001	4.001	16.001	87.001
	104	0.001	115.001	0.001	0.001	1.001	26.001	88.001	1.001	39.001	53.001	22.001	50.001	0.001	65.001	62.001	53.001	0.001				104	0.001	115.001	0.001	0.001	1.001	26.001	88.001	1.001	39.001	53.001	22.001	50.001	0.001	65.001	62.001	53.001				104	0.001	115.001	0.001	0.001	1.001	26.001	88.001
	105	0.001	53.001	0.001	0.001	1.001	3.001	49.001	1.001	34.001	16.001	2.001	16.001	0.001	37.001	37.001	16.001	0.001				105	0.001	53.001	0.001	0.001	1.001	3.001	49.001	1.001	34.001	16.001	2.001	16.001	0.001	37.001	37.001	16.001				105	0.001	53.001	0.001	0.001	1.001	3.001	49.001
	106	0.001	20.001	0.001	1.001	0.001	4.001	17.001	0.001	8.001	13.001	0.001	10.001	0.001	11.001	8.001	13.001	0.001				106	0.001	20.001	0.001	1.001	0.001	4.001	17.001	0.001	8.001	13.001	0.001	10.001	0.001	11.001	8.001	13.001				106	0.001	20.001	0.001	1.001	0.001	4.001	17.001
	107	0.001	30.001	1.001	1.001	3.001	8.001	21.001	4.001	11.001	17.001	0.001	14.001	0.001	18.001	15.001	17.001	0.001				107	0.001	30.001	1.001	1.001	3.001	8.001	21.001	4.001	11.001	17.001	0.001	14.001	0.001	18.001	15.001	17.001				107	0.001	30.001	1.001	1.001	3.001	8.001	21.001
	108	0.001	22.001	1.001	0.001	3.001	2.001	18.001	4.001	8.001	11.001	0.001	12.001	0.001	11.001	12.001	11.001	0.001				108	0.001	22.001	1.001	0.001	3.001	2.001	18.001	4.001	8.001	11.001	0.001	12.001	0.001	11.001	12.001	11.001				108	0.001	22.001	1.001	0.001	3.001	2.001	18.001
	109	1.001	81.001	6.001	0.001	1.001	14.001	73.001	5.001	22.001	54.001	7.001	55.001	0.001	33.001	32.001	56.001	0.001				109	0.001	81.001	4.001	0.001	0.001	12.001	73.001	4.001	22.001	54.001	5.001	55.001	0.001	30.001	31.001	54.001				109	0.001	81.001	4.001	0.001	0.001	12.001	73.001
	110	0.001	31.001	1.001	0.001	1.001	3.001	28.001	2.001	21.001	9.001	0.001	9.001	0.001	23.001	23.001	9.001	0.001				110	0.001	31.001	1.001	0.001	1.001	3.001	28.001	2.001	21.001	9.001	0.001	9.001	0.001	23.001	23.001	9.001				110	0.001	31.001	1.001	0.001	1.001	3.001	28.001
	111	0.001	229.001	94.001	0.001	9.001	93.001	221.001	90.001	1.001	230.001	2.001	322.001	10.001	11.001	91.001	232.001	0.001				111	0.001	229.001	94.001	0.001	9.001	93.001	221.001	90.001	1.001	230.001	2.001	322.001	10.001	11.001	91.001	232.001				111	0.001	229.001	94.001	0.001	9.001	93.001	221.001
	112	0.001	325.001	114.001	1.001	8.001	114.001	318.001	116.001	3.001	320.001	1.001	438.001	4.001	6.001	119.001	321.001	0.001				112	0.001	325.001	114.001	1.001	8.001	114.001	318.001	116.001	3.001	320.001	1.001	438.001	4.001	6.001	119.001	321.001				112	0.001	325.001	114.001	0.001	8.001	114.001	317.001
	113	0.001	199.001	70.001	4.001	4.001	74.001	195.001	64.001	6.001	199.001	4.001	268.001	6.001	11.001	71.001	202.001	0.001				113	0.001	199.001	69.001	4.001	4.001	73.001	195.001	64.001	5.001	199.001	4.001	267.001	6.001	11.001	71.001	201.001				113	0.001	199.001	69.001	4.001	4.001	73.001	195.001
	114	0.001	239.001	113.001	1.001	0.001	118.001	235.001	105.001	16.001	228.001	4.001	334.001	5.001	25.001	119.001	234.001	0.001				114	0.001	238.001	111.001	1.001	0.001	115.001	235.001	104.001	15.001	228.001	3.001	331.001	5.001	24.001	119.001	231.001				114	0.001	238.001	111.001	1.001	0.001	115.001	235.001
	115	0.001	160.001	73.001	2.001	0.001	74.001	161.001	58.001	0.001	174.001	3.001	232.001	12.001	15.001	61.001	174.001	0.001				115	0.001	160.001	72.001	2.001	0.001	73.001	161.001	58.001	0.001	174.001	2.001	232.001	12.001	14.001	60.001	174.001				115	0.001	160.001	72.001	2.001	0.001	73.001	161.001
	116	0.001	346.001	85.001	19.001	26.001	115.001	309.001	91.001	19.001	333.001	7.001	412.001	20.001	57.001	125.001	325.001	0.001				116	0.001	346.001	85.001	19.001	26.001	115.001	309.001	91.001	19.001	333.001	7.001	412.001	20.001	57.001	125.001	325.001				116	0.001	346.001	82.001	19.001	23.001	115.001	309.001
	117	0.001	276.001	61.001	27.001	4.001	90.001	270.001	64.001	8.001	292.001	0.001	350.001	9.001	22.001	94.001	270.001	0.001				117	0.001	276.001	61.001	27.001	4.001	90.001	270.001	64.001	8.001	292.001	0.001	350.001	9.001	22.001	94.001	270.001				117	0.001	276.001	61.001	26.001	4.001	90.001	269.001
	118	0.001	343.001	52.001	20.001	6.001	84.001	325.001	38.001	12.001	362.001	3.001	389.001	16.001	42.001	68.001	347.001	0.001				118	0.001	343.001	51.001	20.001	5.001	84.001	325.001	37.001	12.001	362.001	3.001	388.001	16.001	42.001	67.001	347.001				118	0.001	343.001	51.001	20.001	5.001	84.001	325.001
	119	0.001	315.001	48.001	3.001	7.001	74.001	285.001	44.001	26.001	296.001	0.001	321.001	4.001	49.001	66.001	300.001	0.001				119	0.001	315.001	48.001	3.001	7.001	74.001	285.001	44.001	26.001	296.001	0.001	321.001	4.001	49.001	66.001	300.001				119	0.001	315.001	48.001	3.001	7.001	74.001	285.001
	120	0.001	219.001	63.001	10.001	3.001	89.001	200.001	34.001	19.001	238.001	1.001	265.001	18.001	42.001	53.001	239.001	0.001				120	0.001	219.001	62.001	10.001	3.001	88.001	200.001	34.001	18.001	238.001	1.001	264.001	18.001	42.001	53.001	238.001				120	0.001	219.001	61.001	9.001	2.001	88.001	199.001
	121	0.001	55.001	2.001	2.001	9.001	14.001	36.001	9.001	13.001	32.001	5.001	36.001	1.001	24.001	28.001	31.001	0.001				121	0.001	55.001	2.001	2.001	9.001	14.001	36.001	9.001	13.001	32.001	5.001	36.001	1.001	24.001	28.001	31.001				121	0.001	55.001	2.001	2.001	9.001	14.001	36.001
	122	0.001	95.001	7.001	3.001	34.001	20.001	51.001	35.001	12.001	56.001	2.001	81.001	8.001	30.001	50.001	55.001	0.001				122	0.001	95.001	7.001	1.001	33.001	20.001	50.001	33.001	12.001	56.001	2.001	79.001	7.001	30.001	48.001	55.001				122	0.001	95.001	7.001	1.001	33.001	20.001	50.001
	123	0.001	51.001	1.001	4.001	7.001	14.001	35.001	7.001	7.001	35.001	7.001	40.001	1.001	17.001	25.001	31.001	0.001				123	0.001	51.001	1.001	4.001	7.001	14.001	35.001	7.001	7.001	35.001	7.001	40.001	1.001	17.001	25.001	31.001				123	0.001	51.001	1.001	4.001	7.001	14.001	35.001
	124	0.001	126.001	10.001	1.001	4.001	36.001	97.001	6.001	70.001	54.001	7.001	41.001	7.001	102.001	83.001	53.001	1.001				124	0.001	126.001	9.001	1.001	4.001	35.001	97.001	6.001	70.001	54.001	6.001	41.001	7.001	101.001	83.001	53.001				124	0.001	126.001	9.001	1.001	4.001	35.001	97.001
	125	0.001	51.001	6.001	3.001	5.001	21.001	34.001	7.001	14.001	33.001	6.001	33.001	3.001	30.001	30.001	30.001	0.001				125	0.001	51.001	5.001	3.001	4.001	21.001	34.001	6.001	14.001	33.001	6.001	32.001	3.001	30.001	29.001	30.001				125	0.001	51.001	5.001	3.001	4.001	21.001	34.001
	126	0.001	136.001	9.001	3.001	1.001	33.001	114.001	4.001	81.001	49.001	14.001	44.001	4.001	107.001	98.001	50.001	0.001				126	0.001	136.001	9.001	3.001	1.001	33.001	114.001	4.001	81.001	49.001	14.001	44.001	4.001	107.001	98.001	50.001				126	0.001	136.001	9.001	3.001	1.001	33.001	114.001
	127	0.001	63.001	3.001	0.001	2.001	20.001	44.001	3.001	16.001	40.001	7.001	31.001	1.001	36.001	25.001	41.001	0.001				127	0.001	63.001	3.001	0.001	2.001	20.001	44.001	3.001	16.001	40.001	7.001	31.001	1.001	36.001	25.001	41.001				127	0.001	63.001	3.001	0.001	2.001	20.001	44.001
	128	0.001	80.001	8.001	0.001	0.001	32.001	56.001	3.001	25.001	43.001	17.001	37.001	1.001	52.001	44.001	44.001	0.001				128	0.001	80.001	8.001	0.001	0.001	32.001	56.001	3.001	25.001	43.001	17.001	37.001	1.001	50.001	44.001	44.001				128	0.001	80.001	8.001	0.001	0.001	32.001	56.001
	129	0.001	108.001	8.001	0.001	0.001	46.001	70.001	0.001	52.001	41.001	23.001	26.001	5.001	95.001	73.001	43.001	0.001				129	0.001	108.001	8.001	0.001	0.001	46.001	70.001	0.001	52.001	41.001	23.001	26.001	5.001	94.001	73.001	43.001				129	0.001	108.001	8.001	0.001	0.001	46.001	70.001
	130	0.001	65.001	7.001	2.001	0.001	26.001	48.001	4.001	35.001	25.001	10.001	22.001	2.001	54.001	51.001	23.001	0.001				130	0.001	65.001	7.001	2.001	0.001	26.001	48.001	4.001	35.001	25.001	10.001	22.001	2.001	53.001	51.001	23.001				130	0.001	65.001	7.001	2.001	0.001	26.001	48.001
	131	0.001	592.001	129.001	2.001	7.001	130.001	586.001	133.001	7.001	582.001	1.001	715.001	3.001	11.001	140.001	583.001	0.001				131	0.001	592.001	129.001	2.001	7.001	130.001	586.001	133.001	7.001	582.001	1.001	715.001	3.001	11.001	140.001	583.001				131	0.001	592.001	129.001	2.001	7.001	130.001	586.001
	132	0.001	310.001	103.001	2.001	2.001	103.001	310.001	91.001	4.001	319.001	1.001	412.001	13.001	16.001	94.001	321.001	0.001				132	0.001	310.001	103.001	2.001	2.001	103.001	310.001	91.001	4.001	319.001	1.001	412.001	13.001	16.001	94.001	321.001				132	0.001	310.001	103.001	2.001	2.001	103.001	310.001
	133	0.001	162.001	63.001	0.001	1.001	63.001	161.001	49.001	4.001	168.001	4.001	218.001	10.001	17.001	52.001	173.001	0.001				133	0.001	162.001	61.001	0.001	1.001	61.001	161.001	49.001	4.001	168.001	2.001	218.001	10.001	15.001	52.001	171.001				133	0.001	162.001	61.001	0.001	1.001	61.001	161.001
	134	0.001	154.001	61.001	0.001	0.001	65.001	150.001	54.001	7.001	152.001	2.001	203.001	7.001	19.001	62.001	153.001	0.001				134	0.001	153.001	60.001	0.001	0.001	63.001	150.001	53.001	7.001	152.001	1.001	202.001	7.001	18.001	61.001	152.001				134	0.001	153.001	60.001	0.001	0.001	63.001	150.001
	135	0.001	250.001	111.001	1.001	2.001	112.001	248.001	91.001	13.001	253.001	5.001	347.001	15.001	29.001	105.001	257.001	0.001				135	0.001	250.001	108.001	1.001	2.001	109.001	248.001	91.001	13.001	253.001	2.001	347.001	15.001	26.001	102.001	257.001				135	0.001	250.001	108.001	1.001	2.001	109.001	248.001
	136	0.001	490.001	64.001	15.001	14.001	94.001	461.001	74.001	21.001	471.001	3.001	535.001	7.001	41.001	106.001	463.001	0.001				136	0.001	490.001	64.001	15.001	14.001	94.001	461.001	74.001	21.001	471.001	3.001	535.001	7.001	41.001	106.001	463.001				136	0.001	490.001	64.001	15.001	14.001	94.001	461.001
	137	0.001	359.001	34.001	23.001	12.001	70.001	334.001	35.001	13.001	366.001	2.001	383.001	12.001	44.001	64.001	352.001	0.001				137	0.001	359.001	34.001	23.001	12.001	70.001	334.001	35.001	13.001	366.001	2.001	383.001	12.001	44.001	64.001	352.001				137	0.001	359.001	34.001	23.001	12.001	70.001	334.001
	138	0.001	288.001	59.001	10.001	8.001	94.001	255.001	46.001	18.001	290.001	3.001	316.001	11.001	51.001	68.001	289.001	0.001				138	0.001	288.001	55.001	10.001	8.001	91.001	254.001	45.001	15.001	290.001	3.001	312.001	11.001	51.001	67.001	286.001				138	0.001	288.001	54.001	10.001	7.001	91.001	254.001
	139	0.001	249.001	54.001	18.001	9.001	109.001	203.001	29.001	34.001	255.001	3.001	263.001	10.001	65.001	60.001	261.001	0.001				139	0.001	249.001	53.001	18.001	8.001	109.001	203.001	28.001	34.001	255.001	3.001	262.001	10.001	65.001	59.001	261.001				139	0.001	249.001	53.001	18.001	8.001	109.001	203.001
	140	0.001	438.001	48.001	6.001	11.001	68.001	413.001	44.001	36.001	410.001	2.001	442.001	11.001	59.001	77.001	415.001	0.001				140	0.001	438.001	46.001	6.001	11.001	66.001	413.001	44.001	35.001	410.001	1.001	440.001	11.001	58.001	77.001	413.001				140	0.001	438.001	45.001	6.001	10.001	66.001	413.001
	141	0.001	53.001	5.001	2.001	10.001	21.001	29.001	13.001	12.001	35.001	0.001	31.001	2.001	31.001	27.001	33.001	0.001				141	0.001	53.001	5.001	2.001	10.001	21.001	29.001	13.001	12.001	35.001	0.001	31.001	2.001	31.001	27.001	33.001				141	0.001	53.001	5.001	2.001	10.001	21.001	29.001
	142	0.001	75.001	3.001	4.001	3.001	33.001	46.001	3.001	12.001	60.001	7.001	44.001	3.001	41.001	25.001	57.001	0.001				142	0.001	75.001	3.001	4.001	3.001	33.001	46.001	3.001	12.001	60.001	7.001	44.001	3.001	41.001	25.001	57.001				142	0.001	75.001	3.001	4.001	3.001	33.001	46.001
	143	0.001	51.001	4.001	2.001	7.001	14.001	36.001	8.001	12.001	33.001	4.001	37.001	3.001	23.001	26.001	31.001	0.001				143	0.001	51.001	4.001	2.001	7.001	14.001	36.001	8.001	12.001	33.001	4.001	37.001	3.001	23.001	26.001	31.001				143	0.001	51.001	4.001	2.001	7.001	14.001	36.001
	144	0.001	74.001	1.001	2.001	3.001	20.001	54.001	3.001	35.001	36.001	3.001	23.001	1.001	55.001	41.001	36.001	0.001				144	0.001	74.001	1.001	0.001	1.001	20.001	54.001	1.001	35.001	36.001	3.001	21.001	1.001	55.001	39.001	36.001				144	0.001	74.001	1.001	0.001	1.001	20.001	54.001
	145	1.001	79.001	20.001	2.001	11.001	34.001	57.001	14.001	37.001	49.001	2.001	50.001	14.001	66.001	53.001	49.001	0.001				145	1.001	79.001	20.001	2.001	11.001	34.001	57.001	14.001	37.001	49.001	2.001	50.001	14.001	66.001	53.001	49.001				145	0.001	79.001	20.001	2.001	10.001	34.001	57.001
	146	0.001	95.001	2.001	0.001	3.001	15.001	79.001	3.001	45.001	46.001	3.001	39.001	2.001	60.001	51.001	46.001	0.001				146	0.001	95.001	2.001	0.001	3.001	15.001	79.001	3.001	45.001	46.001	3.001	39.001	2.001	60.001	51.001	46.001				146	0.001	95.001	2.001	0.001	3.001	15.001	79.001
	147	1.001	159.001	10.001	1.001	3.001	49.001	119.001	4.001	84.001	70.001	13.001	47.001	4.001	128.001	100.001	71.001	0.001				147	1.001	159.001	9.001	1.001	3.001	48.001	119.001	4.001	84.001	70.001	12.001	47.001	4.001	126.001	99.001	71.001				147	0.001	159.001	9.001	1.001	2.001	48.001	119.001
	148	0.001	107.001	9.001	1.001	1.001	42.001	74.001	1.001	44.001	54.001	18.001	41.001	8.001	83.001	63.001	54.001	0.001				148	0.001	107.001	9.001	1.001	1.001	42.001	74.001	1.001	44.001	54.001	18.001	41.001	8.001	83.001	63.001	54.001				148	0.001	107.001	9.001	1.001	1.001	42.001	74.001
	149	0.001	68.001	5.001	0.001	0.001	28.001	45.001	3.001	38.001	17.001	15.001	12.001	0.001	61.001	54.001	19.001	0.001				149	0.001	68.001	5.001	0.001	0.001	28.001	45.001	3.001	38.001	17.001	15.001	12.001	0.001	61.001	54.001	19.001				149	0.001	68.001	5.001	0.001	0.001	28.001	45.001
	150	0.001	96.001	10.001	2.001	2.001	26.001	80.001	3.001	52.001	49.001	4.001	42.001	5.001	70.001	57.001	51.001	0.001				150	0.001	95.001	10.001	2.001	2.001	25.001	80.001	3.001	51.001	49.001	4.001	42.001	5.001	69.001	57.001	50.001				150	0.001	95.001	9.001	2.001	1.001	25.001	80.001
	151	0.001	226.001	26.001	0.001	1.001	27.001	224.001	23.001	207.001	21.001	1.001	44.001	4.001	212.001	231.001	21.001	0.001				151	0.001	226.001	26.001	0.001	1.001	27.001	224.001	23.001	207.001	21.001	1.001	44.001	4.001	212.001	231.001	21.001				151	0.001	226.001	26.001	0.001	1.001	27.001	224.001
	152	0.001	184.001	12.001	0.001	1.001	12.001	183.001	11.001	155.001	30.001	0.001	41.001	2.001	157.001	166.001	30.001	0.001				152	0.001	184.001	12.001	0.001	1.001	12.001	183.001	11.001	155.001	30.001	0.001	41.001	2.001	157.001	166.001	30.001				152	0.001	184.001	12.001	0.001	1.001	12.001	183.001
	153	0.001	109.001	2.001	0.001	1.001	3.001	107.001	3.001	69.001	39.001	0.001	41.001	0.001	70.001	72.001	39.001	0.001				153	0.001	109.001	2.001	0.001	1.001	3.001	107.001	3.001	69.001	39.001	0.001	41.001	0.001	70.001	72.001	39.001				153	0.001	109.001	2.001	0.001	1.001	3.001	107.001
	154	0.001	368.001	20.001	0.001	3.001	23.001	362.001	21.001	319.001	45.001	3.001	66.001	2.001	324.001	343.001	45.001	0.001				154	0.001	368.001	20.001	0.001	3.001	23.001	362.001	21.001	319.001	45.001	3.001	66.001	2.001	324.001	343.001	45.001				154	0.001	368.001	20.001	0.001	3.001	23.001	362.001
	155	0.001	330.001	22.001	0.001	11.001	22.001	319.001	18.001	295.001	36.001	3.001	54.001	10.001	308.001	317.001	34.001	1.001				155	0.001	330.001	21.001	0.001	11.001	21.001	319.001	18.001	295.001	36.001	2.001	54.001	10.001	307.001	317.001	34.001				155	0.001	330.001	19.001	0.001	9.001	21.001	319.001
	156	0.001	180.001	1.001	0.001	1.001	2.001	178.001	1.001	144.001	36.001	0.001	36.001	1.001	146.001	145.001	36.001	0.001				156	0.001	180.001	1.001	0.001	1.001	2.001	178.001	1.001	144.001	36.001	0.001	36.001	1.001	146.001	145.001	36.001				156	0.001	180.001	1.001	0.001	1.001	2.001	178.001
	157	0.001	88.001	1.001	0.001	2.001	2.001	85.001	2.001	49.001	38.001	0.001	39.001	1.001	51.001	51.001	38.001	0.001				157	0.001	88.001	1.001	0.001	2.001	2.001	85.001	2.001	49.001	38.001	0.001	39.001	1.001	51.001	51.001	38.001				157	0.001	88.001	1.001	0.001	2.001	2.001	85.001
	158	0.001	215.001	9.001	0.001	1.001	10.001	213.001	6.001	181.001	37.001	0.001	41.001	4.001	187.001	187.001	37.001	0.001				158	0.001	215.001	9.001	0.001	1.001	10.001	213.001	6.001	181.001	37.001	0.001	41.001	4.001	187.001	187.001	37.001				158	0.001	215.001	9.001	0.001	1.001	10.001	213.001
	159	0.001	124.001	4.001	0.001	4.001	4.001	120.001	7.001	98.001	23.001	0.001	30.001	1.001	99.001	105.001	23.001	0.001				159	0.001	124.001	4.001	0.001	4.001	4.001	120.001	7.001	98.001	23.001	0.001	30.001	1.001	99.001	105.001	23.001				159	0.001	124.001	4.001	0.001	4.001	4.001	120.001
	160	0.001	131.001	19.001	0.001	0.001	20.001	130.001	17.001	109.001	24.001	0.001	40.001	2.001	112.001	126.001	24.001	0.001				160	0.001	131.001	19.001	0.001	0.001	20.001	130.001	17.001	109.001	24.001	0.001	40.001	2.001	112.001	126.001	24.001				160	0.001	131.001	19.001	0.001	0.001	20.001	130.001
	161	0.001	203.001	2.001	0.001	2.001	5.001	198.001	2.001	178.001	24.001	1.001	24.001	2.001	183.001	181.001	24.001	0.001				161	0.001	203.001	2.001	0.001	2.001	5.001	198.001	2.001	178.001	24.001	1.001	24.001	2.001	183.001	181.001	24.001				161	0.001	203.001	2.001	0.001	2.001	5.001	198.001
	162	0.001	81.001	2.001	1.001	2.001	4.001	78.001	3.001	52.001	29.001	0.001	31.001	1.001	54.001	56.001	28.001	0.001				162	0.001	81.001	2.001	1.001	2.001	4.001	78.001	3.001	52.001	29.001	0.001	31.001	1.001	54.001	56.001	28.001				162	0.001	81.001	2.001	1.001	2.001	4.001	78.001
	163	0.001	160.001	6.001	0.001	1.001	6.001	159.001	5.001	112.001	49.001	0.001	53.001	2.001	115.001	117.001	49.001	0.001				163	0.001	160.001	6.001	0.001	1.001	6.001	159.001	5.001	112.001	49.001	0.001	53.001	2.001	115.001	117.001	49.001				163	0.001	160.001	6.001	0.001	1.001	6.001	159.001
	164	0.001	97.001	0.001	0.001	0.001	0.001	97.001	0.001	72.001	25.001	0.001	25.001	0.001	72.001	72.001	25.001	0.001				164	0.001	97.001	0.001	0.001	0.001	0.001	97.001	0.001	72.001	25.001	0.001	25.001	0.001	72.001	72.001	25.001				164	0.001	97.001	0.001	0.001	0.001	0.001	97.001
	165	0.001	188.001	1.001	0.001	0.001	2.001	187.001	0.001	140.001	49.001	0.001	48.001	1.001	142.001	140.001	49.001	0.001				165	0.001	188.001	1.001	0.001	0.001	2.001	187.001	0.001	140.001	49.001	0.001	48.001	1.001	142.001	140.001	49.001				165	0.001	188.001	1.001	0.001	0.001	2.001	187.001
	166	0.001	164.001	15.001	0.001	2.001	15.001	162.001	12.001	141.001	25.001	1.001	38.001	4.001	145.001	153.001	26.001	0.001				166	0.001	164.001	15.001	0.001	2.001	15.001	162.001	12.001	141.001	25.001	1.001	38.001	4.001	145.001	153.001	26.001				166	0.001	164.001	15.001	0.001	2.001	15.001	162.001
	167	1.001	218.001	10.001	0.001	2.001	10.001	217.001	9.001	184.001	36.001	0.001	44.001	2.001	187.001	194.001	35.001	0.001				167	1.001	218.001	10.001	0.001	2.001	10.001	217.001	9.001	184.001	36.001	0.001	44.001	2.001	187.001	194.001	35.001				167	0.001	218.001	10.001	0.001	1.001	10.001	217.001
	168	0.001	314.001	17.001	0.001	1.001	19.001	311.001	18.001	252.001	60.001	1.001	77.001	0.001	254.001	271.001	60.001	0.001				168	0.001	314.001	17.001	0.001	1.001	19.001	311.001	18.001	252.001	60.001	1.001	77.001	0.001	254.001	271.001	60.001				168	0.001	314.001	17.001	0.001	1.001	19.001	311.001
	169	1.001	247.001	2.001	0.001	1.001	4.001	245.001	1.001	209.001	40.001	0.001	38.001	1.001	213.001	211.001	39.001	0.001				169	1.001	247.001	2.001	0.001	1.001	4.001	245.001	1.001	209.001	40.001	0.001	38.001	1.001	213.001	211.001	39.001				169	0.001	247.001	2.001	0.001	0.001	4.001	245.001
	170	0.001	193.001	35.001	1.001	2.001	39.001	188.001	34.001	150.001	42.001	3.001	76.001	3.001	156.001	187.001	42.001	0.001				170	0.001	193.001	35.001	1.001	2.001	39.001	188.001	34.001	150.001	42.001	3.001	76.001	3.001	156.001	187.001	42.001				170	0.001	193.001	35.001	1.001	2.001	39.001	188.001
	171	0.001	86.001	4.001	0.001	0.001	4.001	86.001	4.001	61.001	25.001	0.001	29.001	0.001	61.001	65.001	25.001	0.001				171	0.001	86.001	4.001	0.001	0.001	4.001	86.001	4.001	61.001	25.001	0.001	29.001	0.001	61.001	65.001	25.001				171	0.001	86.001	4.001	0.001	0.001	4.001	86.001
	172	0.001	161.001	1.001	0.001	0.001	1.001	161.001	0.001	119.001	43.001	0.001	43.001	1.001	120.001	119.001	43.001	0.001				172	0.001	161.001	1.001	0.001	0.001	1.001	161.001	0.001	119.001	43.001	0.001	43.001	1.001	120.001	119.001	43.001				172	0.001	161.001	1.001	0.001	0.001	1.001	161.001
	173	0.001	262.001	4.001	0.001	1.001	6.001	259.001	2.001	233.001	30.001	1.001	31.001	3.001	238.001	236.001	30.001	0.001				173	0.001	262.001	4.001	0.001	1.001	6.001	259.001	2.001	233.001	30.001	1.001	31.001	3.001	238.001	236.001	30.001				173	0.001	262.001	4.001	0.001	1.001	6.001	259.001
	174	0.001	495.001	28.001	0.001	9.001	28.001	486.001	31.001	416.001	76.001	0.001	107.001	6.001	422.001	447.001	76.001	0.001				174	0.001	495.001	28.001	0.001	9.001	28.001	486.001	31.001	416.001	76.001	0.001	107.001	6.001	422.001	447.001	76.001				174	0.001	495.001	28.001	0.001	9.001	28.001	486.001
	175	0.001	253.001	6.001	0.001	2.001	5.001	252.001	2.001	195.001	60.001	2.001	63.001	3.001	199.001	199.001	60.001	0.001				175	0.001	253.001	6.001	0.001	2.001	5.001	252.001	2.001	195.001	60.001	2.001	63.001	3.001	199.001	199.001	60.001				175	0.001	253.001	5.001	0.001	1.001	5.001	252.001
	176	0.001	373.001	1.001	1.001	0.001	24.001	351.001	1.001	320.001	36.001	18.001	33.001	0.001	342.001	339.001	36.001	0.001				176	0.001	373.001	1.001	1.001	0.001	24.001	351.001	1.001	320.001	36.001	18.001	33.001	0.001	342.001	339.001	36.001				176	0.001	373.001	1.001	1.001	0.001	24.001	351.001
	177	0.001	155.001	0.001	0.001	0.001	0.001	155.001	0.001	154.001	1.001	0.001	1.001	0.001	154.001	154.001	1.001	0.001				177	0.001	155.001	0.001	0.001	0.001	0.001	155.001	0.001	154.001	1.001	0.001	1.001	0.001	154.001	154.001	1.001				177	0.001	155.001	0.001	0.001	0.001	0.001	155.001
	178	0.001	130.001	1.001	0.001	0.001	4.001	127.001	1.001	123.001	4.001	3.001	4.001	1.001	127.001	127.001	4.001	0.001				178	0.001	130.001	1.001	0.001	0.001	4.001	127.001	1.001	123.001	4.001	3.001	4.001	1.001	127.001	127.001	4.001				178	0.001	130.001	1.001	0.001	0.001	4.001	127.001
	179	0.001	88.001	1.001	0.001	0.001	3.001	86.001	0.001	86.001	1.001	2.001	1.001	0.001	88.001	88.001	1.001	0.001				179	0.001	88.001	1.001	0.001	0.001	3.001	86.001	0.001	86.001	1.001	2.001	1.001	0.001	87.001	88.001	1.001				179	0.001	88.001	1.001	0.001	0.001	3.001	86.001
	180	0.001	37.001	0.001	0.001	0.001	1.001	36.001	0.001	36.001	0.001	1.001	0.001	0.001	37.001	37.001	0.001	0.001				180	0.001	37.001	0.001	0.001	0.001	1.001	36.001	0.001	36.001	0.001	1.001	0.001	0.001	37.001	37.001	0.001				180	0.001	37.001	0.001	0.001	0.001	1.001	36.001
	181	0.001	663.001	4.001	1.001	0.001	13.001	655.001	2.001	600.001	58.001	8.001	60.001	0.001	608.001	609.001	59.001	0.001				181	0.001	663.001	4.001	1.001	0.001	13.001	655.001	2.001	600.001	58.001	8.001	60.001	0.001	607.001	609.001	59.001				181	0.001	663.001	4.001	1.001	0.001	13.001	655.001
	182	0.001	90.001	0.001	0.001	0.001	5.001	85.001	0.001	85.001	1.001	4.001	0.001	0.001	90.001	89.001	1.001	0.001				182	0.001	90.001	0.001	0.001	0.001	5.001	85.001	0.001	85.001	1.001	4.001	0.001	0.001	90.001	89.001	1.001				182	0.001	90.001	0.001	0.001	0.001	5.001	85.001
	183	0.001	238.001	1.001	0.001	0.001	5.001	234.001	0.001	232.001	4.001	3.001	3.001	1.001	237.001	235.001	4.001	0.001				183	0.001	238.001	1.001	0.001	0.001	5.001	234.001	0.001	232.001	4.001	3.001	3.001	1.001	237.001	235.001	4.001				183	0.001	238.001	1.001	0.001	0.001	5.001	234.001
	184	0.001	205.001	1.001	2.001	0.001	6.001	202.001	1.001	203.001	3.001	1.001	2.001	0.001	206.001	205.001	3.001	0.001				184	0.001	205.001	1.001	2.001	0.001	6.001	202.001	1.001	203.001	3.001	1.001	2.001	0.001	206.001	205.001	3.001				184	0.001	205.001	1.001	2.001	0.001	6.001	202.001
	185	0.001	130.001	2.001	0.001	1.001	11.001	120.001	2.001	118.001	5.001	7.001	5.001	2.001	129.001	127.001	5.001	0.001				185	0.001	130.001	2.001	0.001	1.001	11.001	120.001	2.001	118.001	5.001	7.001	5.001	2.001	129.001	127.001	5.001				185	0.001	130.001	2.001	0.001	1.001	11.001	120.001
	186	0.001	193.001	1.001	0.001	0.001	10.001	184.001	0.001	179.001	6.001	9.001	6.001	1.001	189.001	188.001	6.001	0.001				186	0.001	193.001	1.001	0.001	0.001	10.001	184.001	0.001	179.001	6.001	9.001	6.001	1.001	189.001	188.001	6.001				186	0.001	193.001	1.001	0.001	0.001	10.001	184.001
	187	0.001	172.001	0.001	1.001	0.001	10.001	163.001	0.001	160.001	4.001	9.001	4.001	0.001	169.001	169.001	4.001	0.001				187	0.001	172.001	0.001	1.001	0.001	10.001	163.001	0.001	160.001	4.001	9.001	4.001	0.001	169.001	169.001	4.001				187	0.001	172.001	0.001	1.001	0.001	10.001	163.001
	188	0.001	118.001	0.001	0.001	0.001	3.001	115.001	0.001	115.001	0.001	3.001	0.001	0.001	118.001	118.001	0.001	0.001				188	0.001	118.001	0.001	0.001	0.001	3.001	115.001	0.001	115.001	0.001	3.001	0.001	0.001	118.001	118.001	0.001				188	0.001	118.001	0.001	0.001	0.001	3.001	115.001
	189	0.001	192.001	1.001	1.001	0.001	7.001	187.001	1.001	187.001	5.001	1.001	2.001	0.001	192.001	189.001	5.001	0.001				189	0.001	192.001	1.001	1.001	0.001	7.001	187.001	1.001	187.001	5.001	1.001	2.001	0.001	192.001	189.001	5.001				189	0.001	192.001	1.001	1.001	0.001	7.001	187.001
	190	0.001	111.001	1.001	0.001	1.001	4.001	107.001	1.001	106.001	2.001	3.001	3.001	0.001	109.001	110.001	2.001	0.001				190	0.001	111.001	1.001	0.001	1.001	4.001	107.001	1.001	106.001	2.001	3.001	3.001	0.001	109.001	110.001	2.001				190	0.001	111.001	1.001	0.001	1.001	4.001	107.001
	191	0.001	59.001	0.001	0.001	0.001	3.001	56.001	0.001	56.001	1.001	2.001	0.001	0.001	59.001	58.001	1.001	0.001				191	0.001	59.001	0.001	0.001	0.001	3.001	56.001	0.001	56.001	1.001	2.001	0.001	0.001	59.001	58.001	1.001				191	0.001	59.001	0.001	0.001	0.001	3.001	56.001
	192	0.001	109.001	1.001	0.001	0.001	3.001	107.001	0.001	103.001	7.001	0.001	5.001	1.001	106.001	103.001	7.001	0.001				192	0.001	109.001	1.001	0.001	0.001	3.001	107.001	0.001	103.001	7.001	0.001	5.001	1.001	106.001	103.001	7.001				192	0.001	109.001	1.001	0.001	0.001	3.001	107.001
	193	0.001	155.001	1.001	2.001	1.001	9.001	148.001	2.001	145.001	5.001	6.001	7.001	0.001	151.001	155.001	3.001	0.001				193	0.001	155.001	1.001	2.001	1.001	9.001	148.001	2.001	145.001	5.001	6.001	7.001	0.001	151.001	155.001	3.001				193	0.001	155.001	1.001	2.001	1.001	9.001	148.001
	194	0.001	135.001	0.001	1.001	0.001	5.001	131.001	0.001	131.001	3.001	2.001	1.001	0.001	135.001	133.001	3.001	0.001				194	0.001	135.001	0.001	1.001	0.001	5.001	131.001	0.001	131.001	3.001	2.001	1.001	0.001	135.001	133.001	3.001				194	0.001	135.001	0.001	1.001	0.001	5.001	131.001
	195	0.001	61.001	0.001	0.001	1.001	5.001	55.001	1.001	55.001	2.001	3.001	1.001	0.001	60.001	59.001	2.001	0.001				195	0.001	61.001	0.001	0.001	1.001	5.001	55.001	1.001	55.001	2.001	3.001	1.001	0.001	60.001	59.001	2.001				195	0.001	61.001	0.001	0.001	1.001	5.001	55.001
	196	0.001	92.001	1.001	0.001	0.001	3.001	90.001	0.001	89.001	3.001	1.001	2.001	1.001	92.001	90.001	3.001	0.001				196	0.001	92.001	1.001	0.001	0.001	3.001	90.001	0.001	89.001	3.001	1.001	2.001	1.001	92.001	90.001	3.001				196	0.001	92.001	1.001	0.001	0.001	3.001	90.001
	197	0.001	218.001	10.001	1.001	0.001	14.001	215.001	9.001	201.001	17.001	2.001	25.001	0.001	204.001	213.001	16.001	0.001				197	0.001	218.001	10.001	1.001	0.001	14.001	215.001	9.001	201.001	17.001	2.001	25.001	0.001	203.001	213.001	16.001				197	0.001	218.001	10.001	1.001	0.001	14.001	215.001
	198	0.001	263.001	0.001	0.001	0.001	10.001	253.001	0.001	235.001	20.001	8.001	18.001	0.001	245.001	243.001	20.001	0.001				198	0.001	263.001	0.001	0.001	0.001	10.001	253.001	0.001	235.001	20.001	8.001	18.001	0.001	245.001	243.001	20.001				198	0.001	263.001	0.001	0.001	0.001	10.001	253.001
	199	0.001	163.001	2.001	0.001	0.001	4.001	161.001	0.001	162.001	2.001	1.001	1.001	1.001	165.001	163.001	2.001	0.001				199	0.001	163.001	2.001	0.001	0.001	4.001	161.001	0.001	162.001	2.001	1.001	1.001	1.001	164.001	163.001	2.001				199	0.001	163.001	2.001	0.001	0.001	4.001	161.001
	200	0.001	133.001	1.001	0.001	1.001	10.001	123.001	2.001	121.001	7.001	4.001	3.001	1.001	131.001	127.001	7.001	0.001				200	0.001	133.001	1.001	0.001	1.001	10.001	123.001	2.001	121.001	7.001	4.001	3.001	1.001	131.001	127.001	7.001				200	0.001	133.001	1.001	0.001	1.001	10.001	123.001
	201	0.001	79.001	3.001	0.001	0.001	17.001	65.001	2.001	64.001	1.001	15.001	3.001	1.001	80.001	81.001	1.001	0.001				201	0.001	79.001	3.001	0.001	0.001	17.001	65.001	2.001	64.001	1.001	15.001	3.001	1.001	80.001	81.001	1.001				201	0.001	79.001	3.001	0.001	0.001	17.001	65.001
	202	0.001	8.001	0.001	0.001	0.001	1.001	7.001	0.001	7.001	0.001	1.001	0.001	0.001	8.001	8.001	0.001	0.001				202	0.001	8.001	0.001	0.001	0.001	1.001	7.001	0.001	7.001	0.001	1.001	0.001	0.001	8.001	8.001	0.001				202	0.001	8.001	0.001	0.001	0.001	1.001	7.001
	203	0.001	7.001	0.001	0.001	0.001	3.001	4.001	0.001	3.001	1.001	3.001	1.001	0.001	6.001	6.001	1.001	0.001				203	0.001	7.001	0.001	0.001	0.001	3.001	4.001	0.001	3.001	1.001	3.001	1.001	0.001	6.001	6.001	1.001				203	0.001	7.001	0.001	0.001	0.001	3.001	4.001
	204	0.001	25.001	0.001	0.001	0.001	4.001	21.001	0.001	21.001	0.001	4.001	0.001	0.001	25.001	25.001	0.001	0.001				204	0.001	25.001	0.001	0.001	0.001	4.001	21.001	0.001	21.001	0.001	4.001	0.001	0.001	25.001	25.001	0.001				204	0.001	25.001	0.001	0.001	0.001	4.001	21.001
	205	0.001	36.001	2.001	0.001	0.001	17.001	21.001	2.001	21.001	0.001	15.001	2.001	0.001	36.001	38.001	0.001	0.001				205	0.001	36.001	2.001	0.001	0.001	17.001	21.001	2.001	21.001	0.001	15.001	2.001	0.001	36.001	38.001	0.001				205	0.001	36.001	2.001	0.001	0.001	17.001	21.001
	206	0.001	20.001	0.001	0.001	0.001	9.001	11.001	0.001	11.001	0.001	9.001	0.001	0.001	20.001	20.001	0.001	0.001				206	0.001	20.001	0.001	0.001	0.001	9.001	11.001	0.001	11.001	0.001	9.001	0.001	0.001	20.001	20.001	0.001				206	0.001	20.001	0.001	0.001	0.001	9.001	11.001
	207	0.001	10.001	0.001	0.001	0.001	4.001	6.001	0.001	6.001	0.001	4.001	0.001	0.001	10.001	10.001	0.001	0.001				207	0.001	10.001	0.001	0.001	0.001	4.001	6.001	0.001	6.001	0.001	4.001	0.001	0.001	10.001	10.001	0.001				207	0.001	10.001	0.001	0.001	0.001	4.001	6.001
	208	0.001	91.001	1.001	2.001	0.001	10.001	84.001	1.001	86.001	0.001	7.001	1.001	0.001	93.001	94.001	0.001	0.001				208	0.001	91.001	1.001	2.001	0.001	10.001	84.001	1.001	86.001	0.001	7.001	1.001	0.001	93.001	94.001	0.001				208	0.001	91.001	1.001	2.001	0.001	10.001	84.001
	209	0.001	12.001	0.001	0.001	0.001	3.001	9.001	0.001	9.001	0.001	3.001	0.001	0.001	12.001	12.001	0.001	0.001				209	0.001	12.001	0.001	0.001	0.001	3.001	9.001	0.001	9.001	0.001	3.001	0.001	0.001	12.001	12.001	0.001				209	0.001	12.001	0.001	0.001	0.001	3.001	9.001
	210	0.001	29.001	1.001	0.001	0.001	5.001	25.001	0.001	25.001	1.001	4.001	1.001	1.001	30.001	29.001	1.001	0.001				210	0.001	29.001	1.001	0.001	0.001	5.001	25.001	0.001	25.001	1.001	4.001	1.001	1.001	30.001	29.001	1.001				210	0.001	29.001	1.001	0.001	0.001	5.001	25.001
	211	0.001	3.001	0.001	0.001	0.001	1.001	2.001	0.001	2.001	0.001	1.001	0.001	0.001	3.001	3.001	0.001	0.001				211	0.001	3.001	0.001	0.001	0.001	1.001	2.001	0.001	2.001	0.001	1.001	0.001	0.001	3.001	3.001	0.001				211	0.001	3.001	0.001	0.001	0.001	1.001	2.001
	212	0.001	43.001	0.001	1.001	0.001	7.001	37.001	0.001	38.001	0.001	6.001	0.001	0.001	44.001	44.001	0.001	0.001				212	0.001	43.001	0.001	1.001	0.001	7.001	37.001	0.001	38.001	0.001	6.001	0.001	0.001	44.001	44.001	0.001				212	0.001	43.001	0.001	1.001	0.001	7.001	37.001
	213	0.001	2.001	0.001	0.001	0.001	1.001	1.001	0.001	1.001	0.001	1.001	0.001	0.001	2.001	2.001	0.001	0.001				213	0.001	2.001	0.001	0.001	0.001	1.001	1.001	0.001	1.001	0.001	1.001	0.001	0.001	2.001	2.001	0.001				213	0.001	2.001	0.001	0.001	0.001	1.001	1.001
	214	0.001	19.001	0.001	0.001	0.001	5.001	14.001	0.001	12.001	3.001	4.001	2.001	0.001	17.001	16.001	3.001	0.001				214	0.001	19.001	0.001	0.001	0.001	5.001	14.001	0.001	12.001	3.001	4.001	2.001	0.001	17.001	16.001	3.001				214	0.001	19.001	0.001	0.001	0.001	5.001	14.001
	215	0.001	30.001	1.001	0.001	0.001	6.001	25.001	1.001	25.001	0.001	5.001	1.001	0.001	30.001	31.001	0.001	0.001				215	0.001	30.001	1.001	0.001	0.001	6.001	25.001	1.001	25.001	0.001	5.001	1.001	0.001	30.001	31.001	0.001				215	0.001	30.001	1.001	0.001	0.001	6.001	25.001
	216	0.001	4.001	0.001	0.001	0.001	1.001	3.001	0.001	3.001	0.001	1.001	0.001	0.001	4.001	4.001	0.001	0.001				216	0.001	4.001	0.001	0.001	0.001	1.001	3.001	0.001	3.001	0.001	1.001	0.001	0.001	4.001	4.001	0.001				216	0.001	4.001	0.001	0.001	0.001	1.001	3.001
	217	0.001	34.001	0.001	0.001	0.001	3.001	31.001	0.001	31.001	0.001	3.001	0.001	0.001	34.001	34.001	0.001	0.001				217	0.001	34.001	0.001	0.001	0.001	3.001	31.001	0.001	31.001	0.001	3.001	0.001	0.001	34.001	34.001	0.001				217	0.001	34.001	0.001	0.001	0.001	3.001	31.001
	218	0.001	8.001	0.001	0.001	0.001	2.001	6.001	0.001	6.001	0.001	2.001	0.001	0.001	8.001	8.001	0.001	0.001				218	0.001	8.001	0.001	0.001	0.001	2.001	6.001	0.001	6.001	0.001	2.001	0.001	0.001	8.001	8.001	0.001				218	0.001	8.001	0.001	0.001	0.001	2.001	6.001
	219	0.001	25.001	0.001	0.001	0.001	1.001	24.001	1.001	23.001	0.001	1.001	1.001	0.001	24.001	25.001	0.001	0.001				219	0.001	25.001	0.001	0.001	0.001	1.001	24.001	1.001	23.001	0.001	1.001	1.001	0.001	24.001	25.001	0.001				219	0.001	25.001	0.001	0.001	0.001	1.001	24.001
	220	0.001	99.001	0.001	0.001	0.001	37.001	62.001	0.001	60.001	4.001	35.001	2.001	0.001	97.001	95.001	4.001	0.001				220	0.001	99.001	0.001	0.001	0.001	37.001	62.001	0.001	60.001	4.001	35.001	2.001	0.001	97.001	95.001	4.001				220	0.001	99.001	0.001	0.001	0.001	37.001	62.001
	221	0.001	5.001	0.001	0.001	0.001	2.001	3.001	0.001	3.001	0.001	2.001	0.001	0.001	5.001	5.001	0.001	0.001				221	0.001	5.001	0.001	0.001	0.001	2.001	3.001	0.001	3.001	0.001	2.001	0.001	0.001	5.001	5.001	0.001				221	0.001	5.001	0.001	0.001	0.001	2.001	3.001
	222	0.001	7.001	1.001	0.001	0.001	8.001	0.001	0.001	1.001	0.001	7.001	0.001	0.001	8.001	8.001	0.001	0.001				222	0.001	7.001	1.001	0.001	0.001	8.001	0.001	0.001	1.001	0.001	7.001	0.001	0.001	7.001	8.001	0.001				222	0.001	7.001	1.001	0.001	0.001	8.001	0.001
	223	0.001	23.001	0.001	1.001	0.001	6.001	18.001	1.001	17.001	1.001	5.001	2.001	0.001	22.001	24.001	0.001	0.001				223	0.001	23.001	0.001	1.001	0.001	6.001	18.001	1.001	17.001	1.001	5.001	2.001	0.001	22.001	24.001	0.001				223	0.001	23.001	0.001	1.001	0.001	6.001	18.001
	224	0.001	106.001	1.001	2.001	0.001	20.001	89.001	1.001	91.001	0.001	17.001	1.001	0.001	108.001	109.001	0.001	0.001				224	0.001	106.001	1.001	2.001	0.001	20.001	89.001	1.001	91.001	0.001	17.001	1.001	0.001	108.001	109.001	0.001				224	0.001	106.001	1.001	2.001	0.001	20.001	89.001
	225	0.001	52.001	0.001	0.001	0.001	20.001	32.001	0.001	32.001	0.001	20.001	0.001	0.001	52.001	52.001	0.001	0.001				225	0.001	52.001	0.001	0.001	0.001	20.001	32.001	0.001	32.001	0.001	20.001	0.001	0.001	52.001	52.001	0.001				225	0.001	52.001	0.001	0.001	0.001	20.001	32.001
	226	0.001	146.001	4.001	0.001	1.001	10.001	139.001	1.001	123.001	25.001	1.001	20.001	4.001	134.001	125.001	25.001	0.001				226	0.001	146.001	4.001	0.001	1.001	10.001	139.001	1.001	123.001	25.001	1.001	20.001	4.001	134.001	125.001	25.001				226	0.001	146.001	4.001	0.001	1.001	10.001	139.001
	227	0.001	103.001	7.001	0.001	0.001	9.001	101.001	2.001	86.001	20.001	2.001	22.001	7.001	95.001	90.001	20.001	0.001				227	0.001	103.001	7.001	0.001	0.001	9.001	101.001	2.001	86.001	20.001	2.001	22.001	7.001	95.001	90.001	20.001				227	0.001	103.001	7.001	0.001	0.001	9.001	101.001
	228	0.001	44.001	6.001	4.001	1.001	10.001	43.001	2.001	37.001	15.001	0.001	16.001	5.001	43.001	43.001	11.001	0.001				228	0.001	44.001	6.001	4.001	1.001	10.001	43.001	2.001	37.001	15.001	0.001	16.001	5.001	43.001	43.001	11.001				228	0.001	44.001	6.001	4.001	1.001	10.001	43.001
	229	0.001	22.001	0.001	0.001	0.001	0.001	22.001	0.001	15.001	7.001	0.001	7.001	0.001	15.001	15.001	7.001	0.001				229	0.001	22.001	0.001	0.001	0.001	0.001	22.001	0.001	15.001	7.001	0.001	7.001	0.001	15.001	15.001	7.001				229	0.001	22.001	0.001	0.001	0.001	0.001	22.001
	230	0.001	30.001	1.001	0.001	0.001	1.001	30.001	0.001	27.001	4.001	0.001	4.001	1.001	28.001	27.001	4.001	0.001				230	0.001	30.001	1.001	0.001	0.001	1.001	30.001	0.001	27.001	4.001	0.001	4.001	1.001	28.001	27.001	4.001				230	0.001	30.001	1.001	0.001	0.001	1.001	30.001
	231	0.001	136.001	0.001	0.001	0.001	0.001	136.001	0.001	121.001	15.001	0.001	15.001	0.001	121.001	121.001	15.001	0.001				231	0.001	136.001	0.001	0.001	0.001	0.001	136.001	0.001	121.001	15.001	0.001	15.001	0.001	121.001	121.001	15.001				231	0.001	136.001	0.001	0.001	0.001	0.001	136.001
	232	0.001	58.001	3.001	1.001	0.001	5.001	57.001	0.001	53.001	9.001	0.001	8.001	3.001	57.001	54.001	8.001	0.001				232	0.001	58.001	3.001	1.001	0.001	5.001	57.001	0.001	53.001	9.001	0.001	8.001	3.001	57.001	54.001	8.001				232	0.001	58.001	3.001	1.001	0.001	5.001	57.001
	233	0.001	55.001	0.001	0.001	1.001	1.001	53.001	1.001	25.001	28.001	1.001	28.001	0.001	27.001	27.001	28.001	0.001				233	0.001	55.001	0.001	0.001	1.001	1.001	53.001	1.001	25.001	28.001	1.001	28.001	0.001	27.001	27.001	28.001				233	0.001	55.001	0.001	0.001	1.001	1.001	53.001
	234	0.001	21.001	0.001	0.001	0.001	0.001	21.001	0.001	18.001	3.001	0.001	3.001	0.001	18.001	18.001	3.001	0.001				234	0.001	21.001	0.001	0.001	0.001	0.001	21.001	0.001	18.001	3.001	0.001	3.001	0.001	18.001	18.001	3.001				234	0.001	21.001	0.001	0.001	0.001	0.001	21.001
	235	0.001	29.001	0.001	0.001	0.001	0.001	29.001	0.001	19.001	10.001	0.001	10.001	0.001	19.001	19.001	10.001	0.001				235	0.001	29.001	0.001	0.001	0.001	0.001	29.001	0.001	19.001	10.001	0.001	10.001	0.001	19.001	19.001	10.001				235	0.001	29.001	0.001	0.001	0.001	0.001	29.001
	236	0.001	95.001	3.001	2.001	0.001	6.001	94.001	1.001	88.001	10.001	1.001	10.001	3.001	93.001	91.001	9.001	0.001				236	0.001	95.001	3.001	1.001	0.001	6.001	93.001	0.001	88.001	10.001	1.001	9.001	3.001	93.001	90.001	9.001				236	0.001	95.001	3.001	1.001	0.001	6.001	93.001
	237	0.001	64.001	3.001	0.001	0.001	5.001	62.001	0.001	54.001	11.001	2.001	11.001	3.001	59.001	56.001	11.001	0.001				237	0.001	64.001	3.001	0.001	0.001	5.001	62.001	0.001	54.001	11.001	2.001	11.001	3.001	59.001	56.001	11.001				237	0.001	64.001	3.001	0.001	0.001	5.001	62.001
	238	0.001	71.001	2.001	0.001	1.001	3.001	69.001	1.001	66.001	5.001	1.001	5.001	2.001	70.001	68.001	5.001	0.001				238	0.001	71.001	2.001	0.001	1.001	3.001	69.001	1.001	66.001	5.001	1.001	5.001	2.001	70.001	68.001	5.001				238	0.001	71.001	2.001	0.001	1.001	3.001	69.001
	239	0.001	21.001	0.001	0.001	0.001	0.001	21.001	0.001	15.001	6.001	0.001	6.001	0.001	15.001	15.001	6.001	0.001				239	0.001	21.001	0.001	0.001	0.001	0.001	21.001	0.001	15.001	6.001	0.001	6.001	0.001	15.001	15.001	6.001				239	0.001	21.001	0.001	0.001	0.001	0.001	21.001
	240	0.001	3.001	0.001	0.001	0.001	0.001	3.001	0.001	2.001	1.001	0.001	1.001	0.001	2.001	2.001	1.001	0.001				240	0.001	3.001	0.001	0.001	0.001	0.001	3.001	0.001	2.001	1.001	0.001	1.001	0.001	2.001	2.001	1.001				240	0.001	3.001	0.001	0.001	0.001	0.001	3.001
	241	0.001	96.001	3.001	0.001	0.001	5.001	94.001	2.001	87.001	8.001	2.001	10.001	2.001	91.001	91.001	8.001	0.001				241	0.001	96.001	3.001	0.001	0.001	5.001	94.001	2.001	87.001	8.001	2.001	10.001	2.001	91.001	91.001	8.001				241	0.001	96.001	3.001	0.001	0.001	5.001	94.001
	242	0.001	93.001	0.001	0.001	0.001	0.001	93.001	0.001	79.001	14.001	0.001	14.001	0.001	79.001	79.001	14.001	0.001				242	0.001	93.001	0.001	0.001	0.001	0.001	93.001	0.001	79.001	14.001	0.001	14.001	0.001	79.001	79.001	14.001				242	0.001	93.001	0.001	0.001	0.001	0.001	93.001
	243	0.001	75.001	5.001	2.001	0.001	8.001	74.001	1.001	63.001	17.001	1.001	17.001	4.001	69.001	67.001	15.001	0.001				243	0.001	75.001	4.001	2.001	0.001	8.001	73.001	0.001	63.001	17.001	1.001	16.001	4.001	69.001	66.001	15.001				243	0.001	75.001	4.001	2.001	0.001	8.001	73.001
	244	0.001	2.001	0.001	0.001	0.001	0.001	2.001	0.001	1.001	1.001	0.001	1.001	0.001	1.001	1.001	1.001	0.001				244	0.001	2.001	0.001	0.001	0.001	0.001	2.001	0.001	1.001	1.001	0.001	1.001	0.001	1.001	1.001	1.001				244	0.001	2.001	0.001	0.001	0.001	0.001	2.001
	245	0.001	16.001	0.001	0.001	1.001	0.001	15.001	1.001	9.001	6.001	0.001	6.001	0.001	10.001	10.001	6.001	0.001				245	0.001	16.001	0.001	0.001	1.001	0.001	15.001	1.001	9.001	6.001	0.001	6.001	0.001	10.001	10.001	6.001				245	0.001	16.001	0.001	0.001	1.001	0.001	15.001
	246	0.001	62.001	2.001	3.001	0.001	5.001	62.001	2.001	58.001	7.001	0.001	9.001	2.001	60.001	61.001	6.001	0.001				246	0.001	62.001	2.001	3.001	0.001	5.001	62.001	2.001	58.001	7.001	0.001	9.001	2.001	60.001	61.001	6.001				246	0.001	62.001	2.001	3.001	0.001	5.001	62.001
	247	0.001	96.001	3.001	0.001	0.001	6.001	93.001	0.001	88.001	9.001	2.001	8.001	3.001	94.001	90.001	9.001	0.001				247	0.001	96.001	3.001	0.001	0.001	6.001	93.001	0.001	88.001	9.001	2.001	8.001	3.001	94.001	90.001	9.001				247	0.001	96.001	3.001	0.001	0.001	6.001	93.001
	248	0.001	19.001	2.001	0.001	0.001	2.001	19.001	0.001	17.001	4.001	0.001	4.001	2.001	19.001	17.001	4.001	0.001				248	0.001	19.001	2.001	0.001	0.001	2.001	19.001	0.001	17.001	4.001	0.001	4.001	2.001	19.001	17.001	4.001				248	0.001	19.001	2.001	0.001	0.001	2.001	19.001
	249	0.001	35.001	1.001	0.001	0.001	1.001	35.001	0.001	23.001	13.001	0.001	13.001	1.001	24.001	23.001	13.001	0.001				249	0.001	35.001	1.001	0.001	0.001	1.001	35.001	0.001	23.001	13.001	0.001	13.001	1.001	24.001	23.001	13.001				249	0.001	35.001	1.001	0.001	0.001	1.001	35.001
	250	0.001	56.001	0.001	1.001	0.001	1.001	56.001	2.001	52.001	3.001	0.001	5.001	0.001	52.001	55.001	2.001	0.001				250	0.001	56.001	0.001	1.001	0.001	1.001	56.001	2.001	52.001	3.001	0.001	5.001	0.001	52.001	55.001	2.001				250	0.001	56.001	0.001	1.001	0.001	1.001	56.001
	251	0.001	91.001	0.001	0.001	1.001	2.001	88.001	1.001	85.001	3.001	2.001	3.001	0.001	88.001	88.001	3.001	0.001				251	0.001	91.001	0.001	0.001	1.001	2.001	88.001	1.001	85.001	3.001	2.001	3.001	0.001	88.001	88.001	3.001				251	0.001	91.001	0.001	0.001	1.001	2.001	88.001
	252	0.001	69.001	0.001	0.001	0.001	5.001	64.001	0.001	63.001	3.001	3.001	1.001	0.001	68.001	66.001	3.001	0.001				252	0.001	69.001	0.001	0.001	0.001	5.001	64.001	0.001	63.001	3.001	3.001	1.001	0.001	68.001	66.001	3.001				252	0.001	69.001	0.001	0.001	0.001	5.001	64.001
	253	0.001	20.001	1.001	1.001	1.001	4.001	17.001	2.001	17.001	2.001	1.001	2.001	0.001	20.001	21.001	1.001	0.001				253	0.001	20.001	1.001	1.001	1.001	4.001	17.001	2.001	17.001	2.001	1.001	2.001	0.001	20.001	21.001	1.001				253	0.001	20.001	1.001	1.001	1.001	4.001	17.001
	254	0.001	92.001	1.001	1.001	0.001	9.001	85.001	0.001	49.001	38.001	7.001	38.001	0.001	56.001	56.001	38.001	0.001				254	0.001	92.001	1.001	1.001	0.001	9.001	85.001	0.001	49.001	38.001	7.001	38.001	0.001	55.001	56.001	38.001				254	0.001	92.001	1.001	1.001	0.001	9.001	85.001
	255	0.001	30.001	0.001	0.001	0.001	2.001	28.001	0.001	28.001	0.001	2.001	0.001	0.001	30.001	30.001	0.001	0.001				255	0.001	30.001	0.001	0.001	0.001	2.001	28.001	0.001	28.001	0.001	2.001	0.001	0.001	30.001	30.001	0.001				255	0.001	30.001	0.001	0.001	0.001	2.001	28.001
	256	0.001	217.001	1.001	0.001	0.001	4.001	214.001	0.001	212.001	4.001	2.001	4.001	0.001	214.001	213.001	5.001	0.001				256	0.001	217.001	0.001	0.001	0.001	3.001	214.001	0.001	211.001	4.001	2.001	3.001	0.001	214.001	213.001	4.001				256	0.001	217.001	0.001	0.001	0.001	3.001	214.001
	257	0.001	54.001	0.001	0.001	0.001	0.001	54.001	0.001	44.001	10.001	0.001	10.001	0.001	44.001	44.001	10.001	0.001				257	0.001	54.001	0.001	0.001	0.001	0.001	54.001	0.001	44.001	10.001	0.001	10.001	0.001	44.001	44.001	10.001				257	0.001	54.001	0.001	0.001	0.001	0.001	54.001
	258	0.001	139.001	0.001	0.001	0.001	1.001	138.001	0.001	131.001	7.001	1.001	7.001	0.001	132.001	132.001	7.001	0.001				258	0.001	139.001	0.001	0.001	0.001	1.001	138.001	0.001	131.001	7.001	1.001	7.001	0.001	132.001	132.001	7.001				258	0.001	139.001	0.001	0.001	0.001	1.001	138.001
	259	0.001	25.001	0.001	0.001	0.001	3.001	22.001	0.001	19.001	3.001	3.001	3.001	0.001	22.001	22.001	3.001	0.001				259	0.001	25.001	0.001	0.001	0.001	3.001	22.001	0.001	19.001	3.001	3.001	3.001	0.001	22.001	22.001	3.001				259	0.001	25.001	0.001	0.001	0.001	3.001	22.001
	260	0.001	46.001	0.001	0.001	0.001	0.001	46.001	0.001	46.001	0.001	0.001	0.001	0.001	46.001	46.001	0.001	0.001				260	0.001	46.001	0.001	0.001	0.001	0.001	46.001	0.001	46.001	0.001	0.001	0.001	0.001	46.001	46.001	0.001				260	0.001	46.001	0.001	0.001	0.001	0.001	46.001
	261	0.001	67.001	1.001	0.001	0.001	8.001	60.001	0.001	58.001	3.001	7.001	3.001	0.001	65.001	65.001	3.001	0.001				261	0.001	67.001	1.001	0.001	0.001	8.001	60.001	0.001	58.001	3.001	7.001	3.001	0.001	64.001	65.001	3.001				261	0.001	67.001	1.001	0.001	0.001	8.001	60.001
	262	0.001	51.001	0.001	0.001	0.001	0.001	51.001	0.001	51.001	0.001	0.001	0.001	0.001	51.001	51.001	0.001	0.001				262	0.001	51.001	0.001	0.001	0.001	0.001	51.001	0.001	51.001	0.001	0.001	0.001	0.001	51.001	51.001	0.001				262	0.001	51.001	0.001	0.001	0.001	0.001	51.001
	263	0.001	58.001	1.001	0.001	0.001	1.001	58.001	0.001	58.001	1.001	0.001	1.001	0.001	58.001	58.001	1.001	0.001				263	0.001	58.001	1.001	0.001	0.001	1.001	58.001	0.001	58.001	1.001	0.001	1.001	0.001	57.001	58.001	1.001				263	0.001	58.001	1.001	0.001	0.001	1.001	58.001
	264	0.001	153.001	0.001	0.001	1.001	3.001	149.001	1.001	147.001	2.001	3.001	2.001	0.001	151.001	151.001	2.001	0.001				264	0.001	153.001	0.001	0.001	1.001	3.001	149.001	1.001	147.001	2.001	3.001	2.001	0.001	151.001	151.001	2.001				264	0.001	153.001	0.001	0.001	1.001	3.001	149.001
[truncated: 1,233 more rows]
[truncated: 387 more columns]

## Sheet: Table S6
Table S6. Data for analysis of explained variability in TaT model.
[truncated: 1,500 more rows]
[truncated: 122 more columns]
